# Supplementary material for: Nedd4-2-dependent regulation of astrocytic Kir4.1 and Connexin43 controls neuronal network activity
Source: J Cell Biol. 2023 Nov 30;223(1):e201902050. doi: 10.1083/jcb.201902050 (PMC10689203; doi:10.1083/jcb.201902050)
Supplement: Table S1 — shows details of proteome data. [file JCB_201902050_TableS1.xlsx]

## Sheet: significant proteins simplified
Protein names	Gene name	Sequence coverage [%]	Unique peptides	Sequencing events forward experiment	Sequencing events reverse experiment	Ratio DKO/WT forward experiment	Ratio DKO/WT reverse experiment	SigB forward experiment	SigB reverse experiment
Proline-rich protein 7	Prr7	11.9	3	1	3	1.64822	1.77379	0.0299009	0.0015408
Gap junction protein; Gap junction alpha-1 protein	Gja1	26.8	9	29	17	1.65139	1.95935	0.00496096	0.0001715
ATP-sensitive inward rectifier potassium channel 10	Kcnj10	10.2	6	18	14	1.98091	3.05542	0.000105042	3.3523e-15
NADH dehydrogenase [ubiquinone] iron-sulfur protein 6, mitochondrial	Ndufs6	64.7	8	16	21	1.57002	1.41125	0.0119828	0.0206907
CDGSH iron-sulfur domain-containing protein 1	Cisd1	52.8	6	25	21	1.46129	1.47995	0.0365338	0.0079093
Vesicle-associated membrane protein 3		50.5	1	3	1	0.500417	0.453459	7.22484e-05	2.57501e-06
Plakophilin-1	Pkp1	6.5	5	3	6	0.411863	0.044236	1.31908e-07	1.56112e-112

## Sheet: all proteins simplified
Protein names	Gene names	Protein IDs	Proteins	Unique peptides	Sequence coverage [%]	Mol. weight [kDa]	Sequencing events forward experiment	Sequencing events reverse experiment	Fold-change DKO/WT forward experiment (FC FOR)	Fold-change DKO/WT reverse experiment (FC REV)	SigB forward experiment	SigB reverse experiment	log2 FC FOR	log2 FC REV
Spectrin alpha chain, brain	Spna2;Sptan1	A3KGU7;P16546	2	2	74.7	285.15	918	480	1.00932	3.31879	0.920601	2.40075e-17	0.0133785	1.73066
ATP-sensitive inward rectifier potassium channel 10	Kcnj10 (Kir4.1)	F7AJV5;Q56VN0;Q9JM63	3	6	10.2	48.918	18	14	1.98091	3.05542	0.000105042	3.3523e-15	0.986161	1.61137
V-type proton ATPase 16 kDa proteolipid subunit	Atp6v0c	A3KML5;P63082;E9Q9C5;D3Z3B2	4	2	11.6	15.808	16	9	1.17069	2.78728	0.430664	4.90229e-09	0.227353	1.47886
Peptidyl-prolyl cis-trans isomerase;Peptidyl-prolyl cis-trans isomerase FKBP1A	Fkbp1a	A2AT05;P26883;F6X9I3;Q3UKJ3;Q1JUQ6;Q1JUQ8	6	2	25	11.922	5	8	1.07605	2.23544	0.692013	5.61428e-06	0.105741	1.16056
NADH-ubiquinone oxidoreductase chain 3	Mtnd3;mt-Nd3	P03899;Q7GIP5	2	2	18.3	13.219	3	8	1.46182	2.22597	0.0772895	6.32582e-06	0.547764	1.15443
Gap junction protein;Gap junction alpha-1 protein	Gja1	E9Q0S1;P23242	2	9	26.8	49.41	29	17	1.65139	1.95935	0.00496096	0.0001715	0.723677	0.970379
Mitochondrial fission factor	Mff	E0CYB9;Q6PCP5;F7BC60;E0CYI3;Q6PCP5-2;Q6PCP5-3;F7CTF8;Q6PCP5-4;F6VAL0;F7B1A4	10	4	15.5	35.878	5	4	1.01402	1.83169	0.896148	0.000786158	0.0200799	0.873179
Thioredoxin, mitochondrial;Thioredoxin	Txn2	P97493;G3UZY2;A2A439;G3UX99	4	2	21.7	18.255	3	6	0.973993	1.80886	0.948175	0.00102657	-0.0380163	0.855082
Proline-rich protein 7	Prr7	B2RSG4;Q3V0I2	2	3	11.9	30.354	1	3	1.64822	1.77379	0.0299009	0.0015408	0.72091	0.826836
V-type proton ATPase subunit G 2	Atp6v1g2	Q54A87;Q9WTT4;B0V2H4;G5E923	4	9	75.4	13.651	16	19	1.2827	1.73149	0.18518	0.000152768	0.359178	0.792017
Endothelin B receptor-like protein 2	Gpr37l1	Q99JG2	1	4	7.9	52.728	5	1	0.991896	1.70453	0.974573	0.00338551	-0.0117388	0.769372
Wiskott-Aldrich syndrome protein family member 3	Wasf3	Q8VHI6	1	3	9.6	55.203	1	3	0.636799	1.69868	0.008683	0.00361464	-0.651091	0.764413
14-3-3 protein eta	Ywhah	P68510;E9Q4V8;Q91VW5;REV__Q8BL80;REV__H7BX17;REV__Q03517;REV__Q4W8U9;REV__Q8BL80-2;REV__D3Z1Y5;E9Q5J7;REV__Q8BL80-3	11	6	35.8	28.211	5	2	0.74526	1.60236	0.0258594	0.0103664	-0.424184	0.680199
LYR motif-containing protein 4	Lyrm4	Q8K215;Q5RI75;Q5RI75-2	3	6	56	10.854	11	10	1.1158	1.57697	0.576562	0.0135672	0.158083	0.657156
Creatine kinase U-type, mitochondrial	Ckmt1	P30275;Q545N7;A2ARP5;Q6P8J7;B0R0F0;B0R0E9;B0R0E8;REV__Q3UHQ6	8	19	55.7	47.003	42	40	0.92014	1.57043	0.453919	0.00204721	-0.120075	0.651155
Sulfated glycoprotein 1	Psap	Q3UFE8;Q61207;Q8BFQ1;E9PZ00	4	4	7.2	61.422	6	1	1.10886	1.56105	0.606176	0.0160276	0.149076	0.64252
Inorganic pyrophosphatase 2, mitochondrial	Ppa2	Q91VM9;D3Z636;Q91VM9-2;G8JL76;D3Z096	5	6	20.3	38.114	6	2	1.1631	1.53371	0.456809	0.0212578	0.217976	0.61703
Rho guanine nucleotide exchange factor 3	Arhgef3	Q91X46-3;Q91X46-2;Q91X46	3	2	2.1	59.854	6	1	1.10515	1.53287	0.615975	0.0214416	0.144249	0.616239
Spectrin beta chain, brain 1	Sptbn1	Q62261;Q62261-2;REV__E9Q9G8;REV__Q6NWV3-2;REV__Q6NWV3;REV__H3BKQ3;REV__E9Q4E1;REV__H3BL92;REV__H3BJ67;Q99MJ6;F6VV16	11	136	71.3	274.22	628	374	1.08559	1.52757	0.730368	0.00392645	0.118484	0.611237
39S ribosomal protein L55, mitochondrial	Mrpl55	Q9CZ83-2;Q9CZ83	2	2	16.4	15.826	4	4	1.0012	1.51106	0.929172	0.0267586	0.00173516	0.595563
Synaptopodin	Synpo	E9Q3E2;Q8CC35;Q3U336;Q8CC35-2;Q3URF1;Q8CC35-3	6	18	20.5	117.51	31	25	1.08827	1.49881	0.655123	0.00601215	0.122039	0.583817
Rho GDP-dissociation inhibitor 1	Arhgdia	Q99PT1	1	5	25	23.407	4	3	0.964399	1.49402	0.675086	0.0317397	-0.0522981	0.5792
Sodium channel subunit beta-2	Scn2b	Q1MXF8;Q56A07	2	6	29.8	24.227	6	7	0.942183	1.4827	0.795141	0.0355098	-0.0859208	0.568223
CDGSH iron-sulfur domain-containing protein 1	Cisd1	Q91WS0	1	6	52.8	12.097	25	21	1.46129	1.47995	0.0365338	0.0079093	0.54724	0.565549
SRA stem-loop-interacting RNA-binding protein, mitochondrial	1810035L17Rik;Slirp	Q14AR0;Q9D8T7;F8WHU8;Q9D8T7-2;F7DE82	5	5	39.3	12.605	9	5	1.16634	1.47388	0.467428	0.0387256	0.221987	0.559621
Calcium-binding mitochondrial carrier protein SCaMC-3	Slc25a23	Q6GQS1;F6X0P2;B8ZHC8;Q8BVN7;Q8BVN7-2;F7BBH5	6	11	27.8	52.496	12	14	1.02628	1.46206	0.853781	0.0102187	0.037421	0.548006
Protein SCAI	Scai	Q8C8N2;Q3TQB4;Q8C8N2-2	3	13	21	70.274	15	5	0.954763	1.4556	0.855669	0.0462618	-0.0667851	0.541618
Saccharopine dehydrogenase-like oxidoreductase	Sccpdh	Q8R127;D3YZ22;Q3ULN6;F6S0R8	4	8	18.4	47.129	8	6	1.16358	1.45193	0.451893	0.0479297	0.218566	0.537972
Hemoglobin subunit beta-1	Hbb-b1	P02088	1	1	87.8	15.84	3	5	1.46364	1.44927	0.0763604	0.0491734	0.549561	0.535323
Complexin-1	Cplx1	P63040;D3YZ72	2	3	56.7	15.122	2	4	1.54499	1.44145	0.0572768	0.0529934	0.627596	0.527521
Ras-related protein Rab-21	Rab21	Q6A0C7;P35282;Q0PD35;P59266	4	5	20.2	27.467	6	3	1.03334	1.43904	0.82979	0.054226	0.0473145	0.525104
Vesicle-trafficking protein SEC22b	Sec22b	O08547;E9Q6R3;D6RES2	3	8	40.9	24.74	11	9	0.867853	1.43625	0.246256	0.0556794	-0.204477	0.522312
60S ribosomal protein L23	Rpl23	A2A6F9;P62830;A2A6F8	3	3	27.1	14.865	2	4	0.911752	1.42494	0.659884	0.0619587	-0.133287	0.510906
NADH dehydrogenase [ubiquinone] 1 alpha subcomplex assembly factor 3	Ndufaf3	Q9JKL4	1	4	21.6	20.733	5	4	0.875709	1.41334	0.491123	0.0690615	-0.191476	0.499104
NADH dehydrogenase [ubiquinone] iron-sulfur protein 6, mitochondrial	Ndufs6	P52503;D3YW32	2	8	64.7	13.02	16	21	1.57002	1.41125	0.0119828	0.0206907	0.65078	0.496977
V-type proton ATPase 116 kDa subunit a isoform 1	Atp6v0a1	Q9Z1G4;A2A5A0;Q9Z1G4-2;A2A5A2;Q9Z1G4-3;Q3TY98;Q920R6;A2A599;P15920;E9Q4L3;Q9JHF5;P15920-2	12	33	35.3	96.466	98	88	1.09316	1.40546	0.699893	0.0223753	0.128508	0.491038
Septin-11	2013-09-11	Q8C1B7;F8VPR4;Q8C1B7-2;F6QE87;F6RM49;Q8C1B7-3	6	6	34.6	49.694	11	12	0.90864	1.3919	0.636828	0.0268181	-0.13822	0.477061
NADH-ubiquinone oxidoreductase chain 2	Mtnd2;mt-Nd2	P03893;Q9MD59	2	2	7	38.764	3	3	0.89618	1.38445	0.580211	0.0900026	-0.15814	0.469308
B-cell receptor-associated protein 31	Bcap31	A2ALM8;Q61335	2	3	12.2	27.956	3	1	0.978294	1.38176	0.990915	0.0922114	-0.0316602	0.466505
Sideroflexin-5	Sfxn5	Q925N0;Q8BRQ9;D3YXH5	3	13	38.3	37.328	32	20	1.36674	1.37426	0.0895239	0.0338169	0.450744	0.458651
40S ribosomal protein S21	Rps21	A2ABW8;Q9CQR2	2	3	31.3	9.1413	4	1	0.810228	1.3678	0.246662	0.104469	-0.303601	0.451857
V-type proton ATPase subunit E 1	Atp6v1e1	P50518;Q9D593	2	14	48.7	26.157	26	9	0.870838	1.36493	0.256209	0.0381555	-0.199524	0.448823
Syntaphilin	Snph	Q80U23-2;Q80U23;Q80U23-3;Q8BHS8-4;Q8BHS8;Q8BHS8-2;Q8BHS8-3;Q8BHS8-5;Q8BHS8-6	9	7	15.7	57.072	8	6	0.851884	1.36448	0.393444	0.107592	-0.23127	0.448346
Cyclin-Y	Ccny	Q8BGU5;Q8BGU5-2;D3YUJ3;E9Q226	4	6	21.4	39.394	5	2	1.05806	1.36151	0.748418	0.110441	0.0814231	0.445213
F-actin-capping protein subunit alpha-2	Capza2	P47754;Q5DQJ3;D6RCW7	3	9	54.5	32.967	24	14	1.06853	1.36071	0.801401	0.0402749	0.0956254	0.444363
Lipid phosphate phosphohydrolase 3	Ppap2b	B1ASM1;Q99JY8	2	6	17.9	35.216	9	6	1.22209	1.3541	0.298086	0.0438177	0.289346	0.437335
Electron transfer flavoprotein subunit beta	Etfb	Q9DCW4	1	13	50.2	27.623	18	5	1.02472	1.34908	0.995577	0.12314	0.0352291	0.431974
Glutamine synthetase	Glul	P15105;D3YVK1;D3Z121	3	22	59.8	42.119	59	45	0.88313	1.34705	0.299725	0.0479013	-0.179302	0.429806
3-hydroxyacyl-CoA dehydrogenase type-2	Hsd17b10	Q99N15;A2AFQ2;O08756	3	13	66.3	27.273	20	1	0.868141	1.34056	0.247206	0.132552	-0.203998	0.422835
Citron Rho-interacting kinase	Cit	E9QL53;P49025;P49025-3;E9QPY8;P49025-5;D3YU89;E9QPZ0;P49025-4;F6SBR5;D3Z1U0	10	9	4.7	235.36	8	5	1.37096	1.33872	0.160931	0.134666	0.455187	0.420852
Gamma-soluble NSF attachment protein	Napg	D3Z4B2;Q9CWZ7	2	9	25.2	39.366	11	7	0.864403	1.33839	0.235049	0.13505	-0.210224	0.420495
Prohibitin	Phb	P67778;Q5SQG5	2	20	72.4	29.82	26	32	1.12131	1.3373	0.592769	0.0541161	0.16518	0.419323
ADP-ribosylation factor 3;ADP-ribosylation factor 1;ADP-ribosylation factor 2	Arf3;Arf1;Arf2	P61205;P84078;Q3U344;A2A6T7;Q8BSL7;A2A6T9	6	3	58	20.601	28	22	0.924202	1.3358	0.47277	0.0551331	-0.113719	0.417704
Mitochondrial fission 1 protein	Fis1	Q9CQ92;G3X9U9;D3YZ32	3	8	41.4	17.008	10	12	1.11154	1.33275	0.588303	0.0572562	0.152563	0.414404
Vesicle-associated membrane protein 1	Vamp1	D3YTU0;Q62442;Q62442-2	3	3	31	18.735	6	3	0.856518	1.32762	0.413119	0.0609875	-0.223445	0.408843
Ras-related protein Ral-A	Rala	A2CG14;P63321	2	6	36.9	23.553	15	12	1.08665	1.32567	0.726068	0.0624608	0.119889	0.406724
Maleylacetoacetate isomerase	Gstz1	Q9WVL0	1	6	28.7	24.275	7	6	1.02756	1.32477	0.849392	0.151644	0.0392269	0.405738
	2310061I04Rik	B8JJ69;B8JJ66;F6X1P1;F6W3U3;B8JJ67	5	8	20.6	35.756	51	35	0.876263	1.31728	0.274917	0.0691746	-0.190564	0.397564
Keratin, type II cytoskeletal 2 oral	Krt76	Q3UV17	1	1	13.6	62.844	50	44	0.69155	1.31365	0.00590021	0.0722766	-0.532095	0.393577
Sphingosine 1-phosphate receptor 1	S1pr1	O08530;Q8C4A3	2	6	13.9	42.639	3	6	0.943412	1.31357	0.801042	0.166556	-0.0840398	0.393495
Neuroplastin	Nptn	P97300	1	7	36	44.373	39	49	0.97064	1.31202	0.708474	0.0737033	-0.042992	0.391789
ATP synthase-coupling factor 6, mitochondrial	Atp5j	P97450;E9QAD6	2	7	50.9	12.496	12	16	1.55059	1.30948	0.0147079	0.0759801	0.632818	0.388996
Protein S100-A13	S100a13	P97352;Q545H7	2	7	55.1	11.158	7	7	1.19842	1.30608	0.379987	0.0791239	0.261132	0.385248
Metallo-beta-lactamase domain-containing protein 2	Mblac2	G3X997;Q8BL86	2	7	25.1	31.205	5	3	1.01081	1.30588	0.907377	0.1775	0.0155062	0.385025
Estradiol 17-beta-dehydrogenase 12	Hsd17b12	O70503;Q0VGQ1;O70503-2	3	7	26.6	34.741	9	3	0.67152	1.30086	0.00308084	0.184973	-0.574497	0.379461
Catechol O-methyltransferase domain-containing protein 1	Comtd1	Q8BIG7;H3BJ37	2	3	13.7	28.96	3	1	0.954559	1.29838	0.854687	0.188746	-0.0670932	0.376716
Band 4.1-like protein 2	Epb4.1l2;Epb41l2	G3X9B8;O70318;Q80UE5;Q80UE4;Q811B2;G3X991;E9Q4H2	7	16	21.3	109.94	24	26	1.07723	1.29719	0.68839	0.0878962	0.107327	0.375395
NADH-ubiquinone oxidoreductase chain 5	Mtnd5;mt-Nd5	P03921;Q9MD82	2	5	10.7	68.44	9	1	0.975598	1.29718	0.735251	0.190605	-0.0356418	0.375378
Ras-related protein Rab-5B	Rab5b	B2RPS1;P61021	2	5	54	23.707	7	8	0.979529	1.29646	0.756616	0.191722	-0.0298404	0.374579
60S ribosomal protein L38	Rpl38	Q52KP0;Q9JJI8	2	5	48.6	8.2038	6	4	1.24758	1.295	0.313473	0.194014	0.319128	0.372949
Mitochondrial nucleoid factor 1	Mnf1;2900010M23Rik	Q9CQY6;D3Z4C9;D3Z4D6	3	4	27.9	16.32	6	5	0.794206	1.29448	0.207245	0.0907435	-0.332415	0.372367
Citrate lyase subunit beta-like protein, mitochondrial	Clybl	Q8R4N0;E9PYU7	2	8	22.5	37.548	5	6	1.26404	1.28963	0.264264	0.202614	0.338038	0.366959
Long-chain-fatty-acid--CoA ligase ACSBG1	Acsbg1	Q99PU5;D3Z2G8;D3Z1Z2	3	15	20.7	80.425	17	15	1.49656	1.28793	0.0770372	0.205401	0.581648	0.365057
Enoyl-CoA hydratase, mitochondrial	Echs1	Q8BH95;F6T930	2	15	52.1	31.474	23	7	0.990141	1.28747	0.814756	0.098453	-0.0142934	0.364538
Proteasome subunit alpha type;Proteasome subunit alpha type-1	Psma1	Q3TS44;Q9R1P4;E9Q3B7	3	4	14.4	29.546	5	1	0.925357	1.2872	0.714911	0.206618	-0.111918	0.364233
Guanine nucleotide-binding protein G(I)/G(S)/G(O) subunit gamma-2	Gng2	P63213	1	3	52.1	7.8501	12	2	0.979486	1.28616	0.756387	0.208348	-0.0299025	0.363067
14-3-3 protein theta	Ywhaq	F6VW30;F6YY69;A3KML3;P68254;P68254-2	5	9	38.9	34.348	16	9	1.00236	1.28485	0.882161	0.101476	0.00339774	0.361601
NADH dehydrogenase [ubiquinone] iron-sulfur protein 8, mitochondrial	Ndufs8	Q5M9P5;Q8K3J1	2	9	35.8	24.038	31	20	0.860122	1.28444	0.221597	0.101961	-0.217386	0.361137
Guanine nucleotide-binding protein G(I)/G(S)/G(T) subunit beta-2	Gnb2	E9QKR0;P62880;Q3U9V4;D3YZX3;D3Z1M1;D3Z1T4;E9PWM7	7	4	35.3	41.408	7	13	1.28702	1.28377	0.178703	0.10275	0.364036	0.360384
CDGSH iron-sulfur domain-containing protein 2	Cisd2	Q9CQB5;D3Z3X4	2	7	55.6	15.242	5	6	1.06648	1.2823	0.724286	0.214862	0.0928531	0.358739
Thioredoxin	Txn1;Txn	A2AV97;P10639	2	2	21	11.675	3	7	1.09563	1.28211	0.633511	0.215198	0.131758	0.358518
Dolichyl-diphosphooligosaccharide--protein glycosyltransferase subunit DAD1	Dad1	B8JJY6;P61804	2	4	35.4	12.497	3	4	1.06101	1.28068	0.740442	0.217654	0.0854393	0.356913
Acyl carrier protein;Acyl carrier protein, mitochondrial	Ndufab1	Q569N0;Q9CR21;F8WJ64;F6ZFT1	4	5	25	17.37	10	4	1.0987	1.2802	0.678027	0.218483	0.135798	0.356373
Golgin subfamily A member 7	Golga7	Q91W53;Q91W53-2	2	3	29.9	15.792	5	4	1.06499	1.27992	0.728672	0.218977	0.0908351	0.356053
Ribonuclease UK114	Hrsp12	P52760	1	6	46.7	14.255	13	11	1.19004	1.27899	0.397252	0.108538	0.251011	0.355003
	Spnb3	Q68FG2;Q4FZD4;Q80Y83;Q80Y83-3;Q80Y83-5;Q80Y83-7;Q80Y83-2;Q80Y83-4;Q80Y83-6;Q80Y83-8;Q80Y83-9;Q80Y83-11;Q80Y83-10;Q80Y83-12;Q5EBH1;Q80Y83-13;Q80Y83-14;Q80Y83-15;REV__Q8BYK4;Q5EBH1-2;REV__D3YY80;D3YWH8	22	116	62.3	270.92	391	254	1.53809	1.27755	0.0167608	0.11034	0.621136	0.353374
V-type proton ATPase subunit d 1	Atp6v0d1	P51863	1	14	43.9	40.301	27	25	1.12756	1.27719	0.570351	0.110793	0.17321	0.352968
Guanine nucleotide-binding protein G(o) subunit alpha	Gnao1	P18872;Q543S2;D3Z2M7;F7BLT7;F6WC15;F6W1B2	6	2	50.6	40.084	90	83	0.996588	1.27696	0.85029	0.111082	-0.00493094	0.352709
Glutathione S-transferase Mu 1	Gstm1	P10649;A2AE89;F6WHQ7;P19639;Q80W21;D3YVP5;E9QAC8;D3YVP6;E9QA33;P15626;O35660;Q8R5I6;D3YX76;A2AE91;D3YZ29;G5E8M7;D3YVP8;D3YVP9;F6Y363	19	15	68.8	25.97	28	17	1.15479	1.27558	0.479119	0.112831	0.207629	0.351157
Creatine kinase B-type	Ckb	Q04447	1	19	70.9	42.713	50	32	1.08483	1.27014	0.733489	0.119994	0.117465	0.344988
Lymphotoxin-alpha	Lta	P09225;Q542S2	2	2	3	21.998	13	8	1.07505	1.26871	0.695085	0.239192	0.104399	0.343359
Vesicle-associated membrane protein-associated protein A	Vapa	Q9WV55	1	10	41.8	27.855	14	8	0.96931	1.26862	0.701329	0.122062	-0.0449696	0.343261
NADH dehydrogenase [ubiquinone] flavoprotein 3, mitochondrial	Ndufv3	Q3U422;Q8BK30;E9Q0F3	3	2	3.6	50.498	2	1	1.18995	1.26793	0.417706	0.240646	0.250905	0.342476
Mitochondrial import inner membrane translocase subunit TIM50	Timm50	Q9D880	1	12	39.9	39.776	11	13	0.965408	1.26613	0.680457	0.244037	-0.0507895	0.340431
Methylglutaconyl-CoA hydratase, mitochondrial	Auh	Q9JLZ3;F6RT60;F6R307;Q9JLZ3-3;E9QMT1;Q9JLZ3-2;E9Q6L3;REV__O54865	8	12	35	33.395	18	6	1.07768	1.26584	0.762914	0.125922	0.107931	0.340097
60S acidic ribosomal protein P0	Rplp0;Gm8730	P14869;Q5M8R8;E9Q070;D3YVM5	4	8	23.7	34.216	7	3	0.625365	1.26469	0.00776328	0.246799	-0.67723	0.338779
Metaxin-1	Mtx1	F7C846;Q8R5C0;G3XA66;D3YVW0;D3Z3F4;P47802;G3XA75;G3UXX9;G3UYJ5;G3UXB5	10	12	22.8	51.341	8	11	1.09099	1.26431	0.647095	0.247516	0.125633	0.338353
Aspartate aminotransferase, mitochondrial	Got2	P05202;Q571C7-2;Q571C7;Q8BH05;CON__P34955;Q99N11-2;Q99N11	7	33	76.5	47.411	93	64	0.973462	1.26332	0.723694	0.129515	-0.0388028	0.33722
Microtubule-actin cross-linking factor 1	Macf1	B1ARU4;Q9QXZ0;E9QA63;E9PVY6;B1ART6;B1ARV9;F7ACR9;E9PVY7;Q9QXZ0-2;Q9QXZ0-3;E9QNP1;Q9QXZ0-4;B1ARU5;F6Q750;B1ARU1;B1ARU2;B1ARW0;F6XCT0;B1ARU6;F6SHS0;E9PVY8;B1ART9;F6YKN8;B1ARU0;F7AB76;F6RCJ3;Q9CYG3;F6RL59;REV__F8VPV0;REV__P48725;REV__P48725-3;REV__P14873;REV__P48725-2;E9QMJ8;E9QN78;O35625;Q14DJ8;O35625-2;E9PZ84;Q3V0B6;Q8C1F5	41	151	22.8	831.64	168	153	4.28087	1.26138	4.2165e-17	0.132332	2.0979	0.335006
Voltage-gated potassium channel subunit beta-2	Kcnab2	P62482;E0CXZ9;Q3UPV6;Q3U0B0;E0CXI4;E0CYS2;Q8VD73;P63143;Q9D5E9;Q8CD65;Q3U6C5;P97382;F6U2R9;E0CXY2	14	17	51	41.021	15	13	0.984857	1.26082	0.785736	0.254287	-0.0220138	0.334367
NADH dehydrogenase [ubiquinone] 1 beta subcomplex subunit 3	Ndufb3	Q9CQZ6	1	4	41.3	11.692	21	20	1.21797	1.2575	0.307387	0.138133	0.284478	0.330561
Barrier-to-autointegration factor	Banf1	O54962	1	2	34.8	10.102	2	1	1.02811	1.25606	0.841735	0.263777	0.0399946	0.328903
Leucine-rich repeat-containing protein 59	Lrrc59	Q922Q8;Q3TF84	2	5	18.9	34.877	5	1	0.830865	1.25593	0.318929	0.264036	-0.267314	0.328755
Vesicle-associated membrane protein-associated protein B	Vapb	Q8BH80;Q9QY76	2	12	47.7	26.918	12	4	0.96317	1.25164	0.668559	0.272818	-0.0541374	0.323821
Ras-related protein Rab-22A	Rab22a	P35285;Q0PD34;A2ARZ7	3	3	29.4	21.802	3	2	0.870434	1.25118	0.469102	0.273771	-0.200193	0.323293
MARCKS-related protein	Marcksl1	B2KGE6;P28667	2	3	17.5	20.165	4	3	0.900631	1.24692	0.600256	0.282756	-0.150992	0.318367
Sodium/potassium-transporting ATPase subunit beta-2	Atp1b2	P14231;Q3UR55	2	10	30.7	33.344	28	30	1.09887	1.24555	0.677348	0.157358	0.136026	0.316787
Vesicle-associated membrane protein 2	Vamp2	B0QZN5;P63044;Q8CHR4;F6Q6A5	4	2	32.5	17.862	38	49	1.16214	1.24551	0.456255	0.157432	0.216789	0.316737
Protein shisa-7	Shisa7	Q8C3Q5;Q8C3Q5-2;F6T9T6	3	7	14.7	58.333	10	13	1.0048	1.2439	0.917265	0.289247	0.00691279	0.314875
Heat shock protein HSP 90-alpha	Hsp90aa1	P07901;Q80Y52;B7ZC50;B7ZC49;A2A6A2	5	14	35.3	84.787	14	13	1.06935	1.2434	0.712726	0.290335	0.096734	0.314295
Cytochrome b-c1 complex subunit 9	Uqcr10	Q5NCJ9;Q8R1I1	2	3	50	7.4454	17	3	0.99427	1.24293	0.837502	0.291359	-0.00829017	0.31375
Voltage-dependent calcium channel gamma-3 subunit	Cacng3	Q9JJV5	1	5	15.2	35.515	12	2	1.17532	1.24127	0.41722	0.295023	0.233049	0.311812
Glyceraldehyde-3-phosphate dehydrogenase	Gapdh;Gm2606;Gm10481;Gm3839;Gm10291;Gm5559;Gm10293;Gm3222;Gm10327;Gm3200;Gm10566;Gm7293;Gm5507;Gm10290;Gm6316;Gm5069	D2KHZ9;E9PX42;P16858;E9Q9E5;E9QAC7;D3YUV0;E9PX72;E9Q0E3;F6ZQM8;E9PZL2;E9PXL6;F8WJL5;E9PZH9;D3YYI5;E9PYX4;D3YV03;D3YU05;D3Z0Z9;D3Z1B7;E9Q1F8;E9PZP4;F6QXU4;F6UT49;E9PX99;F7D6E8;E9QP42;Q64467;Q8BJ40;REV__E9QQ30;REV__Q9Z2B5;F6QHJ3;F7CFF7	32	1	65.2	35.81	84	67	0.971169	1.24022	0.711322	0.166635	-0.0422057	0.310595
Heme-binding protein 1	Hebp1	E9QKH1;Q9R257	2	2	11.1	21.067	11	8	1.0797	1.2398	0.754558	0.167377	0.110627	0.310111
Succinate-semialdehyde dehydrogenase, mitochondrial	Aldh5a1	B2RS41;Q8BWF0	2	20	47.4	55.968	23	36	1.17664	1.23947	0.413426	0.167981	0.234676	0.309718
Mitochondrial import inner membrane translocase subunit Tim23	Timm23	Q9CXU4;Q9WTQ8	2	2	12.9	21.909	2	1	0.949131	1.23878	0.844958	0.300554	-0.0753204	0.308915
Calreticulin	Calr	B2MWM9;P14211	2	16	30	47.994	28	19	0.892177	1.23653	0.334298	0.173303	-0.164598	0.306302
Calcium/calmodulin-dependent protein kinase type II subunit delta	Camk2d	E9Q1T1;E9Q1V9;Q6PHZ2-5;Q6PHZ2;Q6PHZ2-4;E9Q1W0;Q6PHZ2-2;E9Q2E8;E9PXV3;E9QM47;Q8CCM0;F6ZIE1;F7A856;F6RWZ9;D6RDQ8;E9QAJ4;E9PYZ8	17	8	30.6	60.004	11	14	0.942986	1.23464	0.798997	0.176811	-0.0846913	0.304093
28S ribosomal protein S36, mitochondrial	Mrps36-ps1;Mrps36	G3UWB2;Q9CQX8;Q9D6T9	3	4	47.1	11.152	12	8	1.17074	1.23464	0.430509	0.176824	0.227418	0.304085
Spectrin beta chain, erythrocyte	Spnb1;Sptb	Q3UGX2;E9Q5I4;E9Q397;P15508;Q149M1	5	52	25.8	268.09	36	46	1.68793	1.2342	0.0159537	0.177642	0.755257	0.303574
NADH dehydrogenase [ubiquinone] 1 alpha subcomplex subunit 3	Ndufa3	Q9CQ91;D3Z670	2	4	57.1	9.3308	5	7	1.21368	1.23293	0.317311	0.180041	0.27939	0.302088
Mitochondrial glutamate carrier 2	Slc25a18	Q9DB41;Q9DB41-2;F6UUQ1	3	5	25	34.166	10	13	1.08376	1.23291	0.668605	0.180077	0.116042	0.302066
Amine oxidase [flavin-containing] A	Maoa	Q64133	1	14	26.8	59.601	23	25	1.42161	1.23284	0.0537098	0.1802	0.507522	0.30199
Cytochrome c oxidase subunit 7C, mitochondrial	Cox7c;Gm3386	B8JJA8;P17665;E9Q463;G3X8T4	4	3	31.7	7.3325	15	6	0.888361	1.23144	0.319457	0.317311	-0.170782	0.300352
Coiled-coil-helix-coiled-coil-helix domain-containing protein 3, mitochondrial	Chchd3	Q9CRB9;E9Q4H4;F6QFL0;E9Q1D3	4	3	48	26.334	15	7	1.09835	1.23113	0.679386	0.183477	0.135343	0.299984
LIM and SH3 domain protein 1	Lasp1	Q543N3;Q61792;A2A6H0;A2A6G9;A2A6G8;A2A6G7;A2A6G6;A2A6H1;E9Q0N6;A2A6G5;A2A6G0	11	5	17.5	29.994	5	4	0.934533	1.23066	0.758516	0.319136	-0.0976827	0.299437
Ras-related protein M-Ras	Mras	O08989;Q3TPX5;D3Z2V6	3	4	21.2	23.901	4	4	0.953331	1.22971	0.84877	0.32138	-0.0689505	0.298317
Proteasome subunit alpha type;Proteasome subunit alpha type-5	Psma5;Gm8394	Q3UPK6;Q9Z2U1;D3YX79	3	3	14.9	26.411	3	2	0.819445	1.22942	0.281129	0.322058	-0.28728	0.29798
V-type proton ATPase subunit S1	Atp6ap1	Q3TWN7;Q9R1Q9;Q3TKX1;B7FAU7;Q6ZPJ0;B1ATR2	6	4	7.6	51.007	7	5	0.977239	1.22933	0.744158	0.322275	-0.0332169	0.297872
Long-chain-fatty-acid--CoA ligase 6	Acsl6	Q5F2D0;Q8R1X1;Q91WC3-2;Q5ICG4;Q5ICG5;Q91WC3;Q5F2C5;Q8BYJ0;E9Q7Y2;Q8C028;F6WYN6;B0QZJ6;B1ARG5	13	25	40.6	80.785	31	22	1.13092	1.22874	0.536179	0.188138	0.177496	0.297176
Guanine nucleotide-binding protein G(I)/G(S)/G(O) subunit gamma-12	Gng12	Q9DAS9	1	4	66.7	7.9972	9	5	0.799493	1.22419	0.221602	0.334577	-0.322842	0.291832
Sodium- and chloride-dependent GABA transporter 3	Slc6a11	P31650;P31649;D3YWZ5;REV__E9Q4Z2;REV__Q5SWU9-2;REV__E9PUB1;REV__Q5SWU9;A2ALM5;Q8VBW1;A2ALM6;Q8VBW1-2;Q8VBW1-3;E9Q151;Q8VCS9;O35316;Q3UPI8;Q61327;O55192;G5E8Z4;P31651;F6UKB4;E9PXG1	22	12	17.7	69.96	24	32	1.1162	1.22311	0.611461	0.199478	0.158591	0.290552
Phosphoenolpyruvate carboxykinase [GTP], mitochondrial	Pck2	Q8BH04;Q3UGF0	2	11	19.5	70.527	11	6	0.879694	1.22254	0.508028	0.338616	-0.184926	0.289881
ATP synthase subunit epsilon, mitochondrial	Atp5e	P56382;Q545F5	2	4	53.8	5.8378	16	11	1.06167	1.22191	0.830804	0.201972	0.0863289	0.289133
Transmembrane protein 109	Tmem109	Q3UBX0;D3Z0I8;D3YX08;D3Z3Z2;D3Z7P2	5	4	12.3	26.306	1	4	0.83539	1.22033	0.330863	0.205276	-0.259479	0.287272
Trans-2-enoyl-CoA reductase, mitochondrial	Mecr	A2A846;Q9DCS3;A2A845;O54916;E9Q632;F6R6F1;O54916-4;O54916-3;D3Z2E3;D6RIN6	10	7	20.6	40.342	5	4	0.905507	1.21886	0.622449	0.347737	-0.143202	0.285528
NADH dehydrogenase [ubiquinone] 1 beta subcomplex subunit 7	Ndufb7	Q9CR61	1	10	75.9	16.331	20	30	0.986669	1.21747	0.795671	0.211385	-0.0193624	0.283888
NADH dehydrogenase [ubiquinone] 1 beta subcomplex subunit 5, mitochondrial	Ndufb5	Q9CQH3;D3Z568;D3YX99;D3Z6W9;F6Y6V5	5	9	33.9	21.71	28	36	1.2221	1.21615	0.298058	0.214249	0.28936	0.282325
Thy-1 membrane glycoprotein	Thy1	P01831	1	5	35.2	18.08	34	25	1.11552	1.21524	0.613945	0.216261	0.157722	0.281237
Protein disulfide-isomerase A6	Pdia6	Q922R8;Q3TML0	2	7	18.4	48.1	7	7	0.882368	1.21482	0.522544	0.357935	-0.180548	0.280746
Enoyl-CoA delta isomerase 1, mitochondrial	Eci1	Q8QZV3;P42125	2	7	26.6	32.25	8	1	1.25278	1.21434	0.235499	0.359182	0.325134	0.280167
NADH-ubiquinone oxidoreductase chain 4	Mtnd4;mt-Nd4	P03911;Q7JCY6	2	6	12.6	51.881	10	4	0.880379	1.211	0.510957	0.367816	-0.183803	0.276194
Coronin-2B	Coro2b	Q8BH44;G3UW48;G3UWZ2;G3V005	4	6	10.4	54.936	3	5	0.983179	1.20885	0.989635	0.373441	-0.0244745	0.273637
Glycerol-3-phosphate dehydrogenase 1-like protein	Gpd1l	B2RSR7;Q3ULJ0;Q3ULJ0-2;D3Z0L6	4	5	15.1	38.225	6	4	0.82932	1.20873	0.313661	0.37377	-0.269999	0.273487
Protein NipSnap homolog 2	Gbas	O55126;Q7TMG8	2	10	30.6	32.932	15	2	1.10359	1.20842	0.65903	0.374583	0.142206	0.27312
Transmembrane protein 11, mitochondrial	Tmem11	Q8BK08;E9Q933	2	5	23.7	21.311	7	5	0.934405	1.20839	0.757906	0.231747	-0.0978798	0.273092
Protein XRP2	Rp2h;Rp2	Q9EPK2-2;B1B076;Q9EPK2;Q9EPK2-3;B1B077;Q9EPK2-4	6	2	4.1	41.957	3	2	0.557546	1.20834	0.000596686	0.374801	-0.842837	0.273022
Guanine nucleotide-binding protein G(i) subunit alpha-2	Gnai2	P08752;Q8JZT4	2	9	58	40.489	25	23	1.17576	1.20738	0.415938	0.23412	0.233598	0.271879
Cell adhesion molecule 4	Cadm4	Q8R464	1	7	26	42.723	14	8	0.828664	1.20729	0.311437	0.377582	-0.271141	0.271769
Signal peptidase complex catalytic subunit SEC11A	Sec11a	D3YTS1;D3Z569;Q9R0P6;D3YWT0	4	2	6.9	27.931	2	2	0.798158	1.20619	0.211361	0.380496	-0.325254	0.270462
Glutathione S-transferase Mu 5	Gstm5	P48774;E9PVM7;E9PV63;E9Q024;E9Q5L9	5	10	42	26.635	14	10	1.03737	1.20523	0.938106	0.239212	0.0529332	0.269304
	Scn2a1	B1AWN6;A2ASI5;Q62205;F8VPQ7;B1AYL0;E9PW82;G3X8T7;Q9ER60;Q9WTU3-3;Q9WTU3;Q9WTU3-5;F6U329;F7D6H8;F7D6J5;Q9WTU3-2;F7D6K4;Q9JJV9;Q9JJV9-2;Q9WTU3-4;F7D6L2;F7AMU5;F6U9Y2;REV__E9PYF4;REV__F6VG99;REV__E9PYI7;REV__F6TFN2;REV__B7ZN52;REV__E9PYP5;REV__Q3UPW3;A2APX9	30	15	11.8	227.94	47	32	1.33194	1.20425	0.176873	0.24156	0.413534	0.268129
Actin-related protein 2/3 complex subunit 5	Arpc5	Q9CPW4;Q3UA72;E9Q2K4	3	9	70.2	16.288	6	13	0.753134	1.20423	0.115849	0.2416	-0.409022	0.26811
Guanine nucleotide-binding protein G(I)/G(S)/G(O) subunit gamma-3	Gng3	P63216	1	5	72	8.3047	5	9	1.32248	1.20398	0.187319	0.242211	0.403246	0.267806
Brain acid soluble protein 1	Basp1	Q91XV3	1	16	72.1	22.086	64	60	0.741434	1.2021	0.0235467	0.246765	-0.431611	0.265555
Calcium/calmodulin-dependent protein kinase type II subunit alpha	Camk2a	F8WIS9;Q80TN1;P11798;P11798-2;F8WHB5;F6WHR9;D3Z7K9	7	17	48.1	55.347	49	58	0.828321	1.20127	0.137093	0.248788	-0.271738	0.264564
39S ribosomal protein L54, mitochondrial	Mrpl54	Q9CPW3	1	2	13.3	15.422	2	1	0.672506	1.20039	0.0218898	0.396259	-0.572382	0.263499
40S ribosomal protein S18	Gm10260;Rps18;Gm17352	F5H8M6;P62270;Q561N5;G3UZW2;F6YVP7;D3YWV7	6	5	28.9	17.671	3	6	0.952712	1.19974	0.862937	0.252584	-0.0698872	0.262721
Glutaredoxin-related protein 5, mitochondrial	Glrx5	Q80Y14;Q5UAK0-1;B1AY32;Q5UAK0-2;Q32P49;Q5UAK0;Q5UAK0-4;Q5UAK0-5	8	6	34.9	16.292	12	11	1.03268	1.19866	0.832016	0.255275	0.0463938	0.261426
Redox-regulatory protein FAM213A	5730469M10Rik;Fam213a	Q3U125;Q9CYH2;D3Z252;D3Z398;D3YYG8;D3Z0A8;D3YWL4;D3Z143	8	12	46.7	25.682	23	19	1.06019	1.19659	0.837189	0.260521	0.0843207	0.258928
39S ribosomal protein L28, mitochondrial	Mrpl28	Q9D1B9;F6U4U1	2	3	11.3	30.169	2	2	0.913838	1.1962	0.669989	0.407915	-0.12999	0.258456
L-asparaginase	Asrgl1	Q8C0M9	1	10	32.5	33.95	24	22	0.928782	1.19613	0.494425	0.261706	-0.106588	0.258369
60S ribosomal protein L27	Rpl27-ps1;Rpl27	G3UWF4;P61358;Q5BLJ9;A2A4Q0	4	2	22.8	16.013	4	3	0.739851	1.19415	0.0935921	0.2668	-0.434694	0.255984
Glucosidase 2 subunit beta	Prkcsh	O08795-2;O08795;Q3U518	3	5	8.3	59.559	1	4	1.02075	1.19285	0.865288	0.41742	0.029625	0.254408
Regulator of G-protein signaling 7	Rgs7	Q80XD3;O54829;F6UQL8;Q45FE2;F8VQ30;Q9Z2H2;F8WGZ8;Q3UTM5;B1B1E4	9	10	21.7	55.014	7	12	0.88129	1.19195	0.51486	0.419981	-0.182312	0.253326
Mitochondrial chaperone BCS1	Bcs1l	Q9CZP5	1	7	19.9	47.406	6	5	1.05536	1.19171	0.757086	0.420684	0.0777414	0.25303
Potassium voltage-gated channel subfamily A member 2;Potassium voltage-gated channel subfamily A member 3	Kcna2;Kcna3	B2RS05;P63141;P16390;Q61423;Q61923;B2RQA1;P59053;P59053-2	8	2	19.8	56.7	11	13	0.945157	1.1911	0.809425	0.274813	-0.0813742	0.252295
NADH dehydrogenase [ubiquinone] 1 beta subcomplex subunit 8, mitochondrial	Ndufb8	Q9D6J5;Q3V406;E9Q9J5;F6VCY0;F6Z9R1	5	6	46.2	21.876	19	12	1.18466	1.19036	0.391005	0.276783	0.244476	0.251399
Electron transfer flavoprotein subunit alpha, mitochondrial	Etfa	B1B1B4;Q99LC5	2	16	56.5	35.009	23	11	1.11575	1.19007	0.613123	0.425406	0.158009	0.251048
Metabotropic glutamate receptor 2	Grm2	Q14BI2;G3XA00;Q68EF4;Q68EF4-2;D3YW99	5	11	14.9	95.886	15	10	0.91144	1.18972	0.658378	0.278514	-0.13378	0.250616
Disintegrin and metalloproteinase domain-containing protein 23	Adam23	Q9R1V7;Q9R1V7-2;Q5SVE1;F8WIZ5;Q5SRA0;Q9R1V7-3;Q9R1V7-4;F6ZXL8	8	10	11.9	91.547	8	9	0.946253	1.1895	0.830517	0.279097	-0.0797021	0.250353
Synaptic vesicle glycoprotein 2B	Sv2b	Q8BG39;Q69ZS6;F6XXF6	3	14	24	77.456	27	25	0.827244	1.18933	0.134696	0.279557	-0.273616	0.250146
Acylphosphatase;Acylphosphatase-2	Acyp2	Q5SPV7;P56375	2	3	23.6	11.877	1	3	1.1445	1.18932	0.501586	0.427577	0.194717	0.250141
Solute carrier family 2, facilitated glucose transporter member 1	Slc2a1	P17809	1	4	5.1	53.984	5	4	1.11193	1.18928	0.587238	0.427702	0.153061	0.250089
ADP-ribosylation factor-like protein 8B	Arl8b	Q9CQW2	1	3	53.2	21.539	10	6	1.06406	1.18797	0.820505	0.431513	0.089576	0.248503
Long-chain specific acyl-CoA dehydrogenase, mitochondrial	Acadl	P51174	1	11	26	47.907	17	10	1.175	1.18689	0.418115	0.434692	0.232666	0.247188
Glycogen phosphorylase, muscle form;Phosphorylase	Pygm	Q9WUB3;E9PUM3	2	9	24.6	97.285	4	6	1.28863	1.18649	0.252947	0.287271	0.365839	0.246703
40S ribosomal protein S3	Rps3	P62908;Q5YLW3;D3YV43	3	9	36.2	26.674	9	1	0.902202	1.18614	0.375041	0.436891	-0.148478	0.24628
Vimentin	Vim	P20152;Q5FWJ3;E9PZV5	3	3	11.6	53.687	1	2	0.926974	1.18591	0.734377	0.437576	-0.109399	0.245998
Nucleoside diphosphate kinase;Nucleoside diphosphate kinase B;Nucleoside diphosphate kinase A	Gm20390;Nme2;Nme1	E9PZF0;Q01768;Q5NC82;P15532;Q5NC81;Q5NC80;Q5NC79	7	13	59.6	30.2	23	24	0.844132	1.18588	0.175738	0.288963	-0.244459	0.245956
Glutathione S-transferase A4	Gsta4	P24472;P13745;Q6P8Q0;P10648;P30115;F6SC55	6	6	25.7	25.564	6	5	0.774965	1.18542	0.160041	0.439047	-0.367797	0.245393
Immunoglobulin superfamily member 21	Igsf21	Q7TNR6	1	4	10.3	51.937	3	3	0.789237	1.18418	0.187426	0.442721	-0.341469	0.243887
DnaJ homolog subfamily C member 5	Dnajc5	A2AUE2;P60904;G5E8T0;A2AUE1	4	9	33.3	22.101	27	13	1.03065	1.18412	0.96853	0.293837	0.0435544	0.243821
Calcium/calmodulin-dependent protein kinase type II subunit beta	Camk2b	Q5SVJ0;P28652;Q68EG2;Q5SVI3	4	2	44.9	72.902	100	114	0.928479	1.1838	0.492979	0.294752	-0.107059	0.243423
Ras-related protein Rab-15	Rab15	Q3TYH2;Q8K386;D3YTZ8;D3Z1A7;D3YYX5	5	1	26.9	24.332	4	4	0.909194	1.18376	0.639383	0.443979	-0.13734	0.243374
Excitatory amino acid transporter 1	Slc1a3	P56564;Q543U3;D3YY51;B2RQX4;O35544	5	11	20.3	59.622	55	54	0.989511	1.18338	0.811285	0.295926	-0.0152131	0.242914
	6430704M03Rik	B1AXV0;F6Q3S1	2	4	11.9	32.506	2	6	1.01889	1.18107	0.871268	0.452062	0.0270007	0.240091
Guanine nucleotide-binding protein G(z) subunit alpha	Gnaz	O70443;Q542R8;Q9WTR2;Q8BG80;Q9WTS2;Q6PB60;REV__Q3UTR7;REV__P11859	8	15	47.6	40.849	20	19	0.954092	1.17972	0.620888	0.306362	-0.0678003	0.238442
Signal-induced proliferation-associated 1-like protein 1	Sipa1l1	Q8C0T5;Q8C0T5-2;Q4VBF8;Q80TE4;F8WGX7;Q80TE4-2;REV__Q6PAV2;REV__Q6PAV2-2;Q3TAF4	9	13	8.2	197.03	7	13	1.68184	1.17955	0.0240854	0.306854	0.750044	0.238233
Carboxypeptidase E	Cpe	Q00493;Q543R4	2	7	12.8	53.255	3	8	0.924276	1.17756	0.721055	0.462748	-0.113605	0.235802
D-3-phosphoglycerate dehydrogenase	Phgdh	Q61753;F6ZSB7;E9QAP9	3	12	31.3	56.585	13	6	0.733169	1.17725	0.083644	0.313542	-0.447782	0.235424
Succinyl-CoA ligase [ADP-forming] subunit beta, mitochondrial	Sucla2	Q9Z2I9	1	26	54.2	50.113	35	49	1.01336	1.1771	0.942895	0.31399	0.0191434	0.235237
Ras-related protein Rab-3B	Rab3b	A2A7Z6;Q0PD62;Q9CZT8	3	5	27.2	25.942	5	3	0.956285	1.17645	0.863002	0.466175	-0.0644873	0.234439
40S ribosomal protein S13	Rps13	P62301;Q5BLJ7;Q921R2	3	8	47	17.222	7	6	0.936597	1.17598	0.768377	0.317311	-0.0944999	0.233858
NADH dehydrogenase [ubiquinone] 1 alpha subcomplex subunit 4	Ndufa4	Q62425	1	7	56.1	9.3267	19	42	1.09019	1.17563	0.7118	0.318347	0.124574	0.233429
Thioesterase superfamily member 4	Them4	Q3UUI3;Q3UUI3-2	2	9	42.2	26.031	8	9	0.970615	1.17489	0.93197	0.471006	-0.043029	0.232525
Glutamate dehydrogenase 1, mitochondrial	Glud1	P26443;F7CFA5;B2KGT9;Q9D9C6	4	32	56.8	61.336	68	86	0.977467	1.17345	0.745398	0.324855	-0.03288	0.230759
ADP-ribosylation factor-like protein 8A	Arl8a	Q8VEH3;F6QKK2;E9QLK3;Q8C3R1;Q8C3R1-2;D6RE40	6	3	56.5	21.39	5	2	0.896768	1.17194	0.58285	0.480248	-0.157193	0.228896
Dehydrogenase/reductase SDR family member 1	Dhrs1	Q99L04	1	9	30.4	34.005	4	10	0.952817	1.17175	0.846293	0.480843	-0.0697288	0.228663
Mitochondrial import receptor subunit TOM22 homolog	Tomm22	Q9CPQ3	1	5	58.5	15.537	16	9	1.05217	1.17119	0.872192	0.331733	0.0733665	0.227975
Neurabin-2	Ppp1r9b	Q6R891;Q6R891-2;Q3UXW4;H3BJA6;REV__F8WGQ6;REV__Q9WUU9	6	10	18.5	89.519	12	16	0.953586	1.16912	0.849999	0.338123	-0.0685645	0.225421
Tumor protein p53-inducible protein 11	Trp53i11	Q4QQM4;F8WH92;A2AGS6	3	4	16.9	20.91	1	4	0.636177	1.16892	0.00853263	0.33874	-0.6525	0.225176
Synaptophysin	Syp	B1AVA7;Q62277;F8WGK2;F6VR28	4	9	27.4	34.024	49	38	0.846586	1.16687	0.182327	0.345163	-0.240271	0.222643
V-type proton ATPase subunit F	Atp6v1f	Q9D1K2;F7B2B4	2	6	41.2	13.37	5	7	1.32387	1.16659	0.185754	0.497311	0.404761	0.222293
Delta-1-pyrroline-5-carboxylate dehydrogenase, mitochondrial	Aldh4a1	Q8CHT0	1	7	12.3	61.84	4	6	1.35728	1.1665	0.173811	0.4976	0.440722	0.222182
14-3-3 protein epsilon	Ywhae	P62259;Q5SS40;F6WA09;D6REF3	4	17	74.1	29.174	40	16	0.95887	1.16608	0.645851	0.347659	-0.0605936	0.221667
Receptor expression-enhancing protein 5	Reep5	G3X8R0;Q60870	2	8	29.1	21.447	17	11	0.952818	1.16392	0.614282	0.354559	-0.0697281	0.218991
Transcriptional activator protein Pur-beta	Purb	O35295;Q8R4E6;Q8R4E6-2	3	6	25.9	33.901	11	4	0.915805	1.1624	0.434192	0.510934	-0.126888	0.217107
Guanine nucleotide-binding protein G(I)/G(S)/G(T) subunit beta-1	Gnb1	P62874;Q3TQ70;H3BKR2;H3BLF7	4	6	46.8	37.377	59	44	1.11733	1.16226	0.607278	0.359918	0.160057	0.216936
14-3-3 protein beta/alpha;14-3-3 protein beta/alpha, N-terminally processed	Ywhab	A2A5N2;Q9CQV8;Q9CQV8-2;A2A5N1	4	4	36.6	28.086	6	2	0.911686	1.16095	0.415829	0.3642	-0.133392	0.215308
60S ribosomal protein L7	Rpl7;Gm5045;Gm6543	F6XI62;P14148;Q5M9N8;D3Z6N4;F6ZA13;E9PWT1;E9QLK7;E9PZA7;F7CGG2;Q80YV3	10	4	11.5	32.416	3	3	1.01582	1.15935	0.881206	0.521028	0.022647	0.213311
Voltage-dependent L-type calcium channel subunit beta-4;Voltage-dependent L-type calcium channel subunit beta-1	Cacnb4;Cacnb1	A2ATZ8;Q8R0S4;A2ATZ6;Q8R0S4-1;A2ATZ5;Q8R0S4-2;Q8R3Z5-2;A2A543;Q8R3Z5;A2A545;Q8R3Z5-4;Q8R3Z5-3;A2A542;E9Q6K8;Q32MF3;Q8CC27;Q8CC27-3;C7IVS7;Q8CC27-2;Q8CC27-4	20	6	15.4	57.949	9	10	1.05136	1.15916	0.770057	0.521657	0.0722554	0.213076
Transmembrane protein 14C	Tmem14c	Q9CQN6	1	3	29.8	11.642	5	7	0.561301	1.15899	0.000981652	0.522197	-0.833154	0.212874
Calcium-binding mitochondrial carrier protein Aralar2	Slc25a13	F6ZSC6;Q9QXX4	2	1	8.1	74.464	3	2	1.21748	1.15895	0.342877	0.370799	0.283895	0.212821
	Slc25a1	Q8JZU2;F6VVY4	2	8	23.8	33.931	7	8	1.13697	1.1589	0.537682	0.52251	0.185189	0.212757
14-3-3 protein zeta/delta	Ywhaz	P63101;D3YXN6;D3YXF4;D3YW45;REV__Q52KR3;REV__Q52KR3-6;Q9QXJ1;Q9QXJ1-2;Q9D3X9;Q922T2;Q9D3X9-2	11	11	64.9	27.771	35	23	0.887622	1.15826	0.316624	0.373103	-0.171983	0.21196
Valacyclovir hydrolase	Bphl	Q8R164;E9PXG8	2	11	46.4	32.851	13	3	0.920713	1.15745	0.456556	0.527351	-0.119177	0.210953
Voltage-dependent anion-selective channel protein 1	Vdac1	Q60932;Q60932-2;F2Z471	3	20	71.6	32.351	115	127	1.07744	1.15706	0.763926	0.377125	0.107606	0.210463
Superoxide dismutase [Cu-Zn]	Sod1	P08228	1	6	40.9	15.942	13	7	0.969468	1.15699	0.702174	0.377369	-0.0447354	0.210373
Copine-5	Cpne5	Q8JZW4;E9Q1V2;Q1RLL3;Q05D94;Q0VE82;P59108;A2AGJ0;Q8BT60;E9Q7V9	9	5	17.7	65.592	6	7	0.84253	1.1554	0.357267	0.534276	-0.2472	0.208386
Cytosol aminopeptidase	Lap3	Q9CPY7;Q9CPY7-2	2	9	18.5	56.141	12	7	1.08421	1.15434	0.673286	0.537866	0.116649	0.207062
Mitochondrial import receptor subunit TOM70	Tomm70a	Q80TT4;Q9CZW5	2	30	47.6	69.531	43	34	1.01842	1.15427	0.97073	0.386598	0.0263256	0.206978
Synapsin-3	Syn3	Q8JZP2;D3Z620	2	5	12.8	63.314	1	4	0.904494	1.15353	0.625048	0.540602	-0.144817	0.206056
Pyruvate dehydrogenase E1 component subunit beta, mitochondrial	Pdhb	Q9D051	1	15	54	38.937	39	44	0.99803	1.15164	0.858254	0.395675	-0.00284424	0.203686
Neuronal pentraxin-1	Nptx1	A2ACL9;Q62443	2	8	16.9	47.117	6	6	0.790049	1.1514	0.189528	0.547892	-0.339986	0.203388
Actin-related protein 2/3 complex subunit 1A	Arpc1a	Q9R0Q6;D3YVI5	2	8	22.2	41.626	13	6	0.637204	1.15049	0.000875668	0.551037	-0.650173	0.202243
Vesicular glutamate transporter 1	Slc17a7	Q3TXX4;Q8BFU8;D3YTT3;E9Q639;Q5SZA1;Q61983;A6PW34;Q5SZA1-2	8	10	20.5	61.637	26	26	0.756452	1.1504	0.0336954	0.399993	-0.402679	0.202136
Protein NDRG2	Ndrg2	Q9QYG0;Q9QYG0-2	2	10	34	40.789	17	7	1.14334	1.14857	0.516222	0.557673	0.193256	0.199836
NADH dehydrogenase [ubiquinone] 1 alpha subcomplex subunit 10, mitochondrial	Ndufa10	Q99LC3	1	20	60.8	40.603	28	19	1.07204	1.14662	0.786524	0.413407	0.100362	0.197384
Transmembrane emp24 domain-containing protein 10	Tmed10	Q9D1D4;Q9D1D4-2	2	5	27.4	24.911	5	5	1.01138	1.14582	0.905352	0.56726	0.0163305	0.196384
C-1-tetrahydrofolate synthase, cytoplasmic;Methylenetetrahydrofolate dehydrogenase;Methenyltetrahydrofolate cyclohydrolase;Formyltetrahydrofolate synthetase	Mthfd1	F6YW06;Q922D8;Q8BXX7	3	5	5.8	101.46	3	6	1.33106	1.14563	0.201051	0.416955	0.412578	0.196143
Ubiquinone biosynthesis protein COQ7 homolog	Coq7	Q3TYT1;P97478	2	2	5.9	37.68	1	1	0.965175	1.14556	0.925469	0.568171	-0.0511376	0.196057
Succinate dehydrogenase [ubiquinone] cytochrome b small subunit, mitochondrial	Sdhd	Q9CXV1	1	3	13.8	17.014	14	11	1.19149	1.14466	0.394225	0.420484	0.252766	0.194915
Uncharacterized membrane protein C1orf95 homolog		Q0VBF8	1	3	25.5	15.005	15	19	0.839824	1.1446	0.350409	0.420705	-0.251842	0.194838
Protein piccolo	Pclo	E9QK94;Q9QYX7;Q9QYX7-4;Q9QYX7-3;Q9QYX7-2;D3Z7K1;E9QKM6;Q6RT24;E9QKK1;REV__Q9Z2I0	10	129	31.5	550.83	203	160	3.04297	1.14262	1.54274e-10	0.427908	1.60548	0.19235
Voltage-dependent anion-selective channel protein 2	Vdac2	Q60930;G3UX26;D3YZT5;D3YUN8	4	14	57.3	31.732	76	68	1.0765	1.14176	0.767814	0.431089	0.106355	0.191259
Rho-related GTP-binding protein RhoB	Rhob	P62746;Q4FJM5	2	6	43.4	22.123	17	18	1.08574	1.14139	0.729777	0.432467	0.118677	0.190787
Hepatocyte cell adhesion molecule	Hepacam	B2RSY3;Q640R3	2	9	27.8	46.366	10	13	1.2459	1.14097	0.292929	0.433998	0.317186	0.190265
	Nptn	P97300-3;P97300-1;H3BIX4;H3BKA7;P97300-4;H3BLR4	6	2	33.6	30.821	8	10	0.913488	1.14024	0.659252	0.587078	-0.130543	0.189334
Cyclin-dependent kinase 5	Cdk5	P49615;Q543F6;Q69ZA1;Q14AX6;Q14AX6-3;Q69ZA1-2;Q14AX6-2;Q8K0D0;Q04735;Q543G3;O35495;Q04735-2;Q3TM24;E9PVC7;Q04899;Q0VDL6;E3W997;Q3V3A1;Q3V3A1-3;Q8K0D0-2;O35495-2;Q6NVF8;A2AK82;Q99J95;O35495-3;P97377;Q3UGB9;Q0VBK8;Q64261;Q99J95-2;P30285;Q545C3;Q80YP0;P97377-2;Q3U6X7;P11440;E9PZX7;E9Q9E4;Q99J95-3;D3Z2T9	40	6	21.2	33.288	4	6	0.806123	1.14023	0.23428	0.587103	-0.310928	0.189325
Mitochondrial import inner membrane translocase subunit Tim9	Timm9	Q9WV98	1	5	65.2	10.344	8	6	1.09324	1.13826	0.640488	0.444138	0.128606	0.186831
CD9 antigen	Cd9	P40240	1	5	16.8	25.258	4	4	0.892343	1.1374	0.567987	0.447404	-0.16433	0.185734
Uncharacterized protein C19orf52 homolog		Q8BGX2	1	6	28.9	29.415	9	3	1.02708	1.13717	0.851054	0.598119	0.0385427	0.185454
ATP synthase subunit alpha, mitochondrial;ATP synthase subunit alpha	Atp5a1	Q03265;D3Z6F5;D6RJ16;Q60992;REV__B2RUA8;REV__Q6S5J6;REV__Q6S5J6-3;REV__H7BXB3;REV__Q6S5J6-2;REV__P54729;REV__Q3UYM1;REV__Q6S5J6-4;H3BJD5	13	41	65.6	59.752	237	150	1.13595	1.13651	0.541154	0.450773	0.183899	0.184608
Mitofusin-2	Mfn2	Q80U63;Q80U63-2;A8Y5E5;Q811U4;A2A7Y8;D3Z5P8;D3Z4L5	7	13	16.4	86.187	10	8	1.09167	1.13449	0.65252	0.607886	0.126533	0.182049
Gamma-aminobutyric acid receptor subunit beta-3	Gabrb3	P63080;Q8C446	2	3	14.6	54.165	4	7	0.96122	1.1344	0.905643	0.608245	-0.0570615	0.181924
Calcium-binding protein p22	1500003O03Rik;Chp	A2AQ13;P61022;B0R091	3	4	19	22.432	8	3	1.20564	1.13425	0.365568	0.608791	0.269804	0.181735
Secretory carrier-associated membrane protein 1	Scamp1	Q3TD71;Q8K021;Q3TSA8;D3YTP4	4	9	28.4	38.028	8	10	1.08525	1.13392	0.664137	0.609998	0.118024	0.181316
Ras-related protein Rab-1A	Rab1A;Rab1	P62821;Q0PD67;Q5SW88;H7BX41;Q5SW87;D3YX72;Q5SW86;D3Z5G6	8	7	80.5	22.677	56	38	0.927772	1.13367	0.489616	0.461667	-0.108157	0.180998
Tumor protein p63-regulated gene 1-like protein	Tprg1l;Tprgl	Q9DBS2;B1AX95	2	4	26.7	29.814	3	1	0.728771	1.13244	0.0775316	0.615428	-0.456462	0.179436
Guanine nucleotide-binding protein subunit beta-5	Gnb5	P62881;P62881-2;Q3TSE8	3	8	22.8	43.565	8	6	0.921881	1.13209	0.461958	0.616731	-0.117347	0.178986
Apolipoprotein E	Apoe	P08226;Q3TXU4;G3UWN5;E9Q327	4	6	15.1	35.866	2	6	1.22325	1.13171	0.354602	0.618132	0.29072	0.178503
40S ribosomal protein S15a	Rps15a;Rps15a-ps1;Rps15a-ps2	P62245;Q5M9M4;F8WJ41;D3YXU0;D3Z7W9;D3YVB4;D3Z712	7	3	17.7	14.839	4	5	0.921166	1.1306	0.70576	0.622247	-0.118467	0.177086
3-hydroxyacyl-CoA dehydratase 3	ptplad1	Q8K2C9	1	3	7.5	43.131	5	4	0.884634	1.12965	0.529295	0.625778	-0.176847	0.175874
Mitochondrial import receptor subunit TOM20 homolog	Tomm20	Q4KL41;Q9DCC8	2	4	17.2	16.284	8	8	1.10396	1.12931	0.609584	0.478701	0.142684	0.175447
Methylmalonate-semialdehyde dehydrogenase [acylating], mitochondrial	Aldh6a1	Q9EQ20;Q8K0L1;A2A4Q1;Q9D8C4	4	19	38.3	57.915	33	22	1.212	1.12915	0.321275	0.479348	0.277387	0.175239
Plectin	Plec	E9QN87;Q9QXS1;E9QPE8;Q9QXS1-2;E9QK43;Q9QXS1-8;Q9QXS1-7;Q9QXS1-6;E9QQ00;Q9QXS1-14;E9QL05;Q9QXS1-4;Q9QXS1-16;E9PY96;E9QMZ5;Q9QXS1-3;Q9QXS1-5;E9QLJ5;Q9QXS1-13;Q9QXS1-11;E9QKX4;Q9QXS1-12;Q9QXS1-9;E9Q153;Q9QXS1-10;E9QK01;Q9QXS1-15;E9Q3W4;F6R059;E9Q9J6;E9PW24;Q8R0W0;REV__Q61329;REV__E9QMD3;REV__Q3UPU3;REV__Q6WKZ8;REV__Q6WKZ8-2;REV__Q6WKZ8-3;REV__E9Q3K0	39	267	58.9	534.18	482	357	0.417647	1.12875	3.12137e-10	0.480922	-1.25964	0.174732
FUN14 domain-containing protein 2	Fundc2	Q9D6K8	1	7	31.8	16.564	6	11	0.900006	1.12861	0.603772	0.481486	-0.151994	0.17455
Microtubule-associated protein 1A;MAP1 light chain LC2	Mtap1a;Map1a	A2ARP8;Q9QYR6-2;Q9QYR6	3	70	28.6	325.88	131	49	1.06877	1.12851	0.800356	0.481893	0.0959574	0.174419
Filaggrin-2	Flg2	Q2VIS4;E9QPZ3	2	1	0.6	251.37	4	5	1.43885	1.12835	0.0899271	0.482546	0.524913	0.174209
Transmembrane protein C9orf123 homolog		Q9CQ00	1	2	12.6	11.344	1	5	1.05031	1.12741	0.772636	0.634128	0.0708175	0.173018
Adaptin ear-binding coat-associated protein 1	Necap1	Q0VB06;Q9CR95;A2AA82;Q9D1J1;D6RFU1;F6RCM5	6	8	30.5	29.639	7	4	0.992661	1.12656	0.828633	0.637324	-0.0106263	0.171929
SPRY domain-containing protein 4	Spryd4	Q91WK1	1	4	17.9	23.275	4	1	0.971399	1.12635	0.956591	0.638149	-0.0418648	0.171649
40S ribosomal protein S14	Rps14;Gm5805	P62264;D3Z1P6;D3Z7I1;D3YVF4	4	3	22.5	16.273	5	3	0.918784	1.12618	0.694089	0.491203	-0.122202	0.171442
Lactoylglutathione lyase	Glo1	A5GZX3;Q9CPU0	2	6	25.5	20.809	5	5	1.10515	1.1258	0.606195	0.640204	0.144247	0.17095
Peptidyl-prolyl cis-trans isomerase B;Peptidyl-prolyl cis-trans isomerase	Ppib	P24369;Q9DCY1	2	9	43.1	23.713	19	8	0.976252	1.12523	0.738802	0.642372	-0.0346739	0.170214
NADH dehydrogenase [ubiquinone] 1 beta subcomplex subunit 10	Ndufb10	Q9DCS9;D3YUK4	2	10	57.4	21.024	19	12	1.08037	1.12451	0.751781	0.497966	0.111525	0.169298
Peroxiredoxin-6	Prdx6	Q6GT24;O08709;D3Z0Y2;Q8BG37	4	15	72.3	24.826	19	11	1.1222	1.12439	0.58954	0.498458	0.166328	0.169142
Endonuclease domain-containing 1 protein	Endod1	Q69ZY2;Q8C522;Q3UQH3	3	4	7.1	64.639	4	3	1.05872	1.12405	0.747265	0.646816	0.0823241	0.168709
Gamma-aminobutyric acid type B receptor subunit 1	Gabbr1	Q9WV18;Q9WV18-2;F2Z3Z3;G3UZ52	4	5	4.4	108.21	13	5	1.08239	1.12399	0.678428	0.647064	0.11422	0.168625
Thioredoxin-related transmembrane protein 2	Tmx2	Q9D710;D3Z2J6	2	6	18.3	33.942	4	7	0.954703	1.12266	0.855378	0.652126	-0.0668762	0.166916
Ornithine aminotransferase, mitochondrial	Oat	P29758;Q3TG75	2	9	22.8	48.354	10	16	0.862877	1.12265	0.230196	0.505565	-0.212774	0.166907
Fumarylacetoacetate hydrolase domain-containing protein 2A	Fahd2	Q3TC72	1	7	31.3	34.69	4	8	0.976043	1.12079	0.95799	0.513229	-0.0349834	0.164515
NAD-dependent protein deacetylase sirtuin-2	Sirt2	Q8VDQ8;Q8VDQ8-2;E9PXF5	3	8	24.2	43.256	16	9	1.13032	1.1207	0.560636	0.659593	0.176737	0.164405
Aldehyde dehydrogenase X, mitochondrial	Aldh1b1	B1AWX7;Q9CZS1;G3UYH1;Q62148;Q3UIA4;Q9JHW9;G3UWP3;B2RTL5;O35945;P24549	10	10	21.6	57.552	14	5	1.36032	1.12056	0.148528	0.514168	0.443949	0.164224
Transmembrane protein 65	Tmem65	Q4VAE3	1	7	28.2	24.918	17	19	1.15675	1.11936	0.472959	0.519189	0.210073	0.162668
CKLF-like MARVEL transmembrane domain-containing protein 4	Cmtm4	Q8CJ61	1	4	15.4	22.921	8	8	1.02243	1.11847	0.866966	0.668182	0.0320086	0.161531
Protein bassoon	Bsn	O88737;O88737-2;Q8BL48;Q3UYU7;Q8BL48-2;REV__Q99K30	6	132	44.4	418.84	342	272	1.04652	1.11845	0.897146	0.522987	0.0656062	0.161497
Guanine nucleotide-binding protein subunit alpha-11	Gna11	P21278;Q3UPA1	2	9	45.1	42.024	13	11	1.00976	1.11773	0.923054	0.671055	0.0140136	0.160572
Aldehyde dehydrogenase, mitochondrial	Aldh2	P47738;Q544B1;D3YYF3	3	17	45.1	56.537	19	13	1.19882	1.11736	0.353615	0.527563	0.261615	0.160091
Plexin-A4	Plxna4	Q80UG2;B9EJ29;Q571A4	3	23	18.8	212.56	41	37	3.28906	1.11727	6.89115e-08	0.527926	1.71768	0.15998
Cystatin-C	Cst3	A2APX2;P21460;A2APX3;Q8CCP0-2;Q8CCP0-3;Q8CCP0-4	6	3	24.3	15.531	6	4	1.14195	1.11719	0.523214	0.673133	0.191504	0.15988
Charged multivesicular body protein 4b	Chmp4b	Q9D8B3	1	2	7.1	24.936	3	1	0.883511	1.11705	0.52768	0.673675	-0.17868	0.1597
Cell adhesion molecule 3	Cadm3	Q99N28;E9Q6G5	2	11	36.1	42.964	21	14	1.17328	1.11681	0.423091	0.529887	0.230549	0.159379
Excitatory amino acid transporter 2	Slc1a2	E9PVV4;P43006;Q3UYK6;A2APL8;P43006-2;A2APL5;A2APL7;P43006-3;F7CAM6;A2AQI7;F6ZRK3	11	20	37.2	62.186	159	111	1.03653	1.11677	0.941879	0.530044	0.0517687	0.159332
Cytochrome c oxidase subunit 5B, mitochondrial	Cox5b	Q9D881;E9PWM0;P19536	3	7	42.6	13.847	39	40	1.17766	1.11675	0.410523	0.530146	0.235926	0.1593
Guanine nucleotide-binding protein G(i) subunit alpha-1	Gnai1	B2RSH2;A2AE33;P50149;B2RVZ3;Q3V3I2;P20612;A2AE32;F6QPU5;Q8C040;A2AE31;A2A610	11	6	45.8	40.361	10	10	1.28127	1.11674	0.18736	0.530152	0.357572	0.159298
Protein NipSnap homolog 1	Nipsnap1	E9Q0E4;O55125;Q5SVF7;Q5SVG6	4	12	39.2	37.56	17	8	1.03956	1.11635	0.928264	0.5318	0.0559722	0.158795
Glyoxalase domain-containing protein 4	Glod4	Q9CPV4;Q9CPV4-2;E9Q197;Q9CPV4-3;F6ZTG3;E9Q2R6;E9Q055;F7BB55	8	7	26.2	33.316	1	6	1.13051	1.11603	0.550947	0.677645	0.176979	0.15838
Putative adenosylhomocysteinase 2	Ahcyl1	Q80SW1;D3Z2Q0;F7ATQ6	3	9	36.2	58.951	32	43	0.908901	1.11601	0.403636	0.533251	-0.137804	0.158353
Neuromodulin	Gap43	P06837;REV__F8VQ63	2	17	76.7	23.632	50	50	0.842644	1.11507	0.171819	0.537256	-0.247005	0.157134
Mitochondrial import inner membrane translocase subunit Tim10	Timm10	A2ATS2;P62073	2	6	47.8	10.333	6	11	1.23597	1.11357	0.309658	0.543653	0.305647	0.155197
V-type proton ATPase catalytic subunit A	Atp6v1a	P50516;P50516-2;D3Z1B9;D3YWH3;D3YZ23	5	37	61.8	68.325	50	45	0.863794	1.11346	0.233107	0.544128	-0.21124	0.155054
Ras-related protein Rab-14	Rab14	Q50HX4;Q91V41;Q50HX3;A2AL34	4	14	80	23.897	38	34	1.14422	1.11318	0.513297	0.545354	0.194369	0.154684
A-kinase anchor protein 7	Akap7	F8VQ58;G3X9Q5;O55074	3	4	9.6	35.482	6	9	1.373	1.11294	0.13721	0.546379	0.457337	0.154375
Neuronal proto-oncogene tyrosine-protein kinase Src	Src	P05480;Q80XU2;F6UND7;P08103;P25911;Q3TCS3;A2AMC5;P08103-2;P25911-2;Q3U6Q5;Q62190;E9Q696;Q922K9;B2KG64;P06240;Q0VBH4	16	9	27.4	60.644	8	9	0.870851	1.11279	0.470825	0.547033	-0.199503	0.154178
Ganglioside-induced differentiation-associated protein 1	Gdap1	O88741;O88741-2	2	12	33.2	41.31	17	11	1.01529	1.11233	0.953549	0.692149	0.0218941	0.153585
Mitochondrial carrier homolog 1	Mtch1	Q791T5;Q791T5-2;E9QAS0;D3YXC2	4	8	22.6	41.565	14	5	0.840159	1.11208	0.351619	0.693125	-0.251265	0.153263
Syntaxin-12	Stx12	A2ADS0;Q9ER00	2	4	16.4	31.195	1	5	1.14934	1.11106	0.505837	0.697164	0.200805	0.151935
40S ribosomal protein S19	Rps19-ps4;Rps19;Rps19-ps1	F8VQH5;Q9CZX8;D3Z722;D3Z5R8;F6Q5Z8;D3YUG3;D3YUT3;F8VQL3	8	8	40.3	16.383	10	9	0.928082	1.1108	0.727816	0.555656	-0.107675	0.151593
Ras-related protein Rab-24	Rab24	P35290;Q0PD31	2	3	10.8	23.144	3	1	1.14931	1.11071	0.505914	0.698552	0.200764	0.151479
NADH dehydrogenase [ubiquinone] iron-sulfur protein 4, mitochondrial	Ndufs4	E9QPX3;Q9CXZ1	2	9	44.6	19.803	21	18	1.08914	1.10934	0.716005	0.562007	0.12319	0.149702
14-3-3 protein gamma;14-3-3 protein gamma, N-terminally processed	Ywhag	A8IP69;P61982	2	8	47.4	28.302	10	7	0.91606	1.10907	0.435342	0.563211	-0.126486	0.149344
	Slc24a2	Q14BI1;Q8BUN9;B1AXF2;B1AXF3;E9Q135;F6RT95	6	5	7.6	78.976	8	7	0.786289	1.10794	0.186869	0.709567	-0.346868	0.147874
Malate dehydrogenase, mitochondrial	Mdh2	P08249;REV__Q9DB26;REV__B7ZNN8;REV__A2AQZ7;REV__A2AQZ2;REV__A2AQZ5;REV__D6RI61;REV__D6RIQ3	8	22	69.8	35.611	111	105	0.995523	1.10783	0.844413	0.568662	-0.00647334	0.147731
Voltage-dependent calcium channel gamma-8 subunit	Cacng8	Q8VHW2;F7CZ64	2	6	15.6	43.452	10	8	0.810009	1.10761	0.251927	0.710882	-0.30399	0.147445
2,3-cyclic-nucleotide 3-phosphodiesterase	Cnp	P16330;Q3TYV5;P16330-2;D3YWX2;F8VQG7;F6YTL8;E9Q9B2;E9Q803;Q9R0I7;O89001;E9QAW2;Q8JZS6;Q8JZS6-2;Q3V2Q8;F6WBP1	15	31	69.5	47.123	81	67	1.17838	1.10737	0.408498	0.570669	0.236802	0.147138
Fatty acid synthase;[Acyl-carrier-protein] S-acetyltransferase;[Acyl-carrier-protein] S-malonyltransferase;3-oxoacyl-[acyl-carrier-protein] synthase;3-oxoacyl-[acyl-carrier-protein] reductase;3-hydroxypalmitoyl-[acyl-carrier-protein] dehydratase;Enoyl-[acyl-carrier-protein] reductase;Oleoyl-[acyl-carrier-protein] hydrolase	Fasn	P19096;E9PVP1;Q99P21;Q3UZW7;Q3UZW7-2;E9Q9J3;A8Y5N1	7	36	15.1	272.43	24	30	1.93134	1.10683	0.00259057	0.573073	0.949605	0.14643
[Pyruvate dehydrogenase [lipoamide]] kinase isozyme 1, mitochondrial	Pdk1	Q8BFP9;O70571;Q544J2	3	5	19.4	48.994	7	8	0.995715	1.10667	0.960871	0.714625	-0.0061958	0.146225
85 kDa calcium-independent phospholipase A2	Pla2g6	P97819-2;P97819;Q3UN31;G3UY97;G3UX52;G3UX73	6	2	1.4	89.559	6	3	0.946438	1.10568	0.581552	0.57817	-0.0794199	0.144934
Ubiquitin-conjugating enzyme E2 variant 1	Gm20431;Ube2v1;Gm8325;Gm5830	E9PY39;B7ZBY7;Q569Y6;Q9CZY3;D3Z1I3;Q9CZY3-2;B7ZBY6;D3YXL3;D3Z6R2	9	3	15.4	42.096	6	10	1.03596	1.10481	0.82097	0.582042	0.0509676	0.143801
Hydroxymethylglutaryl-CoA lyase, mitochondrial	Hmgcl	P38060;Q8JZS7;Q3TPS7;D3YVU9	4	5	15.1	34.238	5	4	0.90817	1.10451	0.634668	0.723319	-0.138966	0.143401
Synaptotagmin-3	Syt3	G3X9Y1;O35681	2	3	4.6	63.244	4	3	1.03386	1.10444	0.823561	0.72357	0.0480386	0.143319
Unconventional myosin-Va	Myo5a	D3Z4J3;D3YZ62;Q99104;F6TDE5;B8JK05;G3X9Y9;P21271-3;G5E8G6;P21271;F6Z2S4;F8VQM3;D6RFU0;Q8CIF6-2;Q3U1L8;Q8CIF6;E0CXC7;REV__P27808;REV__Q544F0;F7DF36;D3Z135;F6SV01	21	78	42.4	215.52	169	109	2.21309	1.10352	5.9007e-06	0.587816	1.14606	0.142118
Synaptogyrin-1	Syngr1	O55100;O55100-2;Q3U6D7	3	4	17.5	25.652	15	9	0.893247	1.10346	0.338529	0.588096	-0.162868	0.142037
Carbonic anhydrase 2	Ca2	P00920	1	6	23.1	29.032	9	6	0.940085	1.10249	0.549581	0.731474	-0.0891363	0.140762
60S ribosomal protein L12	Rpl12	P35979;Q5BLK0;F8VQK7;D3YX33	4	9	63.6	17.804	11	9	0.925509	1.10248	0.478904	0.731489	-0.111682	0.140757
CD81 antigen	Cd81	Q91V78;P35762	2	5	33.9	25.814	12	9	1.27807	1.10226	0.192314	0.593537	0.353971	0.140458
SH3 and multiple ankyrin repeat domains protein 1	Shank1	D3YZU1;D3YZU4;D3YZU5	3	36	20.4	226.31	42	40	1.63543	1.10211	0.0232904	0.594189	0.709673	0.14027
Vesicular inhibitory amino acid transporter	Slc32a1	O35633;Q49S98;O35633-2;E9QMD2	4	10	17.5	57.38	15	13	1.1965	1.10173	0.359539	0.595922	0.258826	0.139768
Protein BRICK1	Brk1	Q91VR8	1	4	46.7	8.7608	5	4	0.895875	1.10158	0.578846	0.596609	-0.158631	0.13957
4-aminobutyrate aminotransferase, mitochondrial	Abat	P61922;P61922-2;F7C9G3;Q3TUE8;F6RN86	5	26	64.8	56.451	47	47	1.21585	1.10144	0.31227	0.597226	0.281961	0.139392
	Rap1gds1	E9Q912;E9Q6Q4	2	5	7.6	66.076	3	4	0.869143	1.10137	0.464578	0.735994	-0.202334	0.139303
Guanine nucleotide-binding protein G(s) subunit alpha isoforms XLas;Guanine nucleotide-binding protein G(s) subunit alpha isoforms short	Gnas	Q6R0H7;Q6R0H7-4;P63094;P63094-2;P63094-3	5	9	10.5	121.5	10	14	1.10065	1.10136	0.670403	0.736043	0.138361	0.139288
Methylcrotonoyl-CoA carboxylase beta chain, mitochondrial	Mccc2	B2RUK5;Q3ULD5;Q6PD20;Q8K1L7;F6ZNH0	5	7	14.4	61.378	9	5	1.34183	1.10135	0.166504	0.736098	0.424202	0.13927
ATPase family AAA domain-containing protein 3	Atad3a;Atad3	A2AD89;Q925I1;F8WI53;Q925I1-2;H3BK90;H3BKI6;H3BKA4;H3BKE0	8	22	40.1	66.741	22	18	0.980366	1.10053	0.761179	0.601386	-0.0286082	0.138193
Proteasome subunit beta type;Proteasome subunit beta type-6	Psmb6	A2CFA7;Q60692	2	3	13.9	25.378	3	1	0.89453	1.09882	0.572837	0.746395	-0.160799	0.135959
Sodium/potassium-transporting ATPase subunit alpha-2	Atp1a2	Q3UHK5;Q6PIE5;D3YYN7;D3YVX6	4	39	57.5	112.22	179	144	1.24821	1.09874	0.24409	0.609561	0.319858	0.135848
NADH dehydrogenase [ubiquinone] 1 alpha subcomplex subunit 12	Ndufa12	Q7TMF3;F6RBR6	2	14	88.3	17.086	31	24	1.10066	1.09817	0.670377	0.612188	0.13837	0.135097
Calcium/calmodulin-dependent protein kinase type II subunit gamma	Camk2g	Q923T9;Q923T9-2;Q6ZWS7;Q923T9-3;F8WIR6	5	8	31.9	59.606	11	15	1.06302	1.09764	0.732611	0.6146	0.0881731	0.134409
NADH-cytochrome b5 reductase 1	Cyb5r1	Q9DB73;Q9DB73-2;G3UZG6;REV__E9PZ44;G3UZ57;G3UXV8	6	6	24.9	34.134	2	5	1.0233	1.09707	0.857085	0.753564	0.0332303	0.133662
Large neutral amino acids transporter small subunit 2	Slc7a8	Q9QXW9	1	5	6.8	57.872	15	3	0.929541	1.09686	0.73474	0.754466	-0.10541	0.133373
Mitochondrial intermembrane space import and assembly protein 40	Chchd4	Q8VEA4	1	2	10.8	15.525	3	2	0.963686	1.09653	0.898653	0.755825	-0.053365	0.132939
Translationally-controlled tumor protein	Tpt1	P63028;D3YU75	2	5	29.1	19.462	6	2	0.847513	1.09589	0.37866	0.75844	-0.238692	0.132104
Neuronal membrane glycoprotein M6-a	Gpm6a	P35802;Q542P2	2	10	31.7	31.149	79	57	1.0912	1.09549	0.707726	0.624566	0.125917	0.131579
UTP--glucose-1-phosphate uridylyltransferase	Ugp2	Q91ZJ5;Q3U548;Q91ZJ5-2	3	9	18.7	56.979	9	3	0.763822	1.09549	0.136269	0.760086	-0.388691	0.131578
Protein transport protein Sec61 subunit beta	Gm10320;Sec61b	E9PW43;A2AJM8;Q9CQS8;F6Y8B3	4	3	31.9	11.788	3	2	2.24022	1.09529	0.000553543	0.760908	1.16364	0.131316
Ras-related protein Rab-11B;Ras-related protein Rab-11A	Rab11b;Rab11a	P46638;Q78ZJ8;P62492;Q0PD45;F8WGS1;E9Q3P9;G3UY29;G3UZD3;G3UZL4;Q0PD30;Q9WTL2;D3YYB3;F6R2Z5;E9PZB2	14	13	61.9	24.489	21	11	0.977012	1.09514	0.742925	0.626209	-0.0335518	0.131114
BRI3-binding protein	Bri3bp	Q8BXV2	1	3	16.6	28.263	11	6	0.965829	1.09474	0.928743	0.628079	-0.0501607	0.130586
Endoplasmin	Hsp90b1	P08113;Q3UAD6;F7C312	3	20	23.1	92.475	18	15	1.27565	1.09421	0.247152	0.630559	0.351237	0.129887
BTB/POZ domain-containing protein KCTD12	Kctd12	Q6WVG3	1	7	31.8	35.892	10	3	0.828458	1.09419	0.310742	0.76547	-0.271499	0.129862
Sodium/potassium-transporting ATPase subunit beta-1	Atp1b1	P14094;Q545P0	2	18	41.4	35.194	111	87	0.994858	1.09366	0.840746	0.63314	-0.00743688	0.12916
Protein lin-7 homolog B	Lin7b	O88951	1	3	41.1	22.914	5	3	0.796181	1.09345	0.212539	0.768555	-0.328832	0.128881
Glutamate [NMDA] receptor subunit zeta-1	Grin1	A2AI21;P35438;A2AI14;A2AI17;A2AI20;A2AI19;A2AI16;P35438-2;Q8K558-2;Q8K558	10	24	21.7	108.02	27	36	1.15156	1.09243	0.489389	0.638923	0.203593	0.127536
Cytosolic 10-formyltetrahydrofolate dehydrogenase	Aldh1l1	Q8R0Y6;Q8K009;D3Z6B9	3	22	28	98.708	17	18	1.43026	1.09229	0.0951133	0.639582	0.516282	0.127352
BTB/POZ domain-containing protein KCTD16	Kctd16	Q5DTY9	1	8	22.7	48.972	12	16	1.0404	1.09194	0.80612	0.641233	0.0571396	0.126889
Isochorismatase domain-containing protein 2A, mitochondrial	Isoc2a	P85094;Q9DCC7;F6RCA2	3	5	28.2	22.417	6	2	1.25484	1.09142	0.278495	0.776959	0.327503	0.126213
Succinate dehydrogenase [ubiquinone] iron-sulfur subunit, mitochondrial	Sdhb	A2AA77;Q9CQA3	2	17	51.4	31.814	25	17	1.07343	1.0912	0.780704	0.64471	0.102222	0.125917
Ras-related protein Rap-2b	Rap2b	P61226;Q6ZWR0	2	6	62.8	20.504	17	18	0.936091	1.09117	0.529825	0.644839	-0.0952796	0.125881
cAMP-dependent protein kinase type I-beta regulatory subunit	Prkar1b	P12849;D3Z0V6;D3Z068;D3YTM5;D3Z4L4	5	2	9.7	43.224	3	2	0.858952	1.09093	0.421911	0.779037	-0.219351	0.125554
40S ribosomal protein S20	Rps20	P60867;Q5BLK2	2	2	19.3	13.373	3	2	0.892829	1.09013	0.570235	0.782371	-0.163544	0.124499
Sideroflexin-1	Sfxn1	Q99JR1	1	9	32.6	35.649	7	9	1.44644	1.09002	0.0855559	0.650304	0.532505	0.124358
Heat shock cognate 71 kDa protein	Hspa8	P63017;Q504P4;D3Z5E2;D3YW43	4	27	60.7	70.87	109	74	0.964457	1.08667	0.675396	0.666363	-0.0522108	0.119912
Transmembrane protein 9B	Tmem9b	Q9JJR8;D3Z6W5;Q9CR23	3	3	12.1	22.607	5	4	1.06968	1.08647	0.714923	0.797745	0.0971752	0.119648
MAGUK p55 subfamily member 6	Mpp6	Q3UN60;Q9JLB0;B9EHZ5;Q9JLB0-2;E9PWC5;REV__F6ZJS2;REV__Q8C6L5	7	12	25.3	62.63	9	10	1.11684	1.08607	0.573718	0.799451	0.159429	0.119112
Secretory carrier-associated membrane protein 5	Scamp5	Q9JKD3	1	3	11.9	26.068	17	11	1.02278	1.08604	0.994685	0.669393	0.0324988	0.119078
NADH dehydrogenase [ubiquinone] 1 beta subcomplex subunit 9	Ndufb9	Q9CQJ8	1	10	63.7	21.984	33	26	1.1711	1.08602	0.429459	0.669517	0.22786	0.119044
NFU1 iron-sulfur cluster scaffold homolog, mitochondrial	Nfu1	Q9QZ23	1	2	25.5	28.567	6	8	0.873935	1.08547	0.483672	0.672136	-0.194401	0.118325
Atlastin-2	Atl2	Q8BYP9;Q6PA06;E9QND8;Q6PA06-2	4	5	14.8	47.381	3	3	0.724098	1.08545	0.0654089	0.802059	-0.465744	0.118292
60S ribosomal protein L11	Rpl11;Gm10288;Gm10036;Gm5093;Gm7589;Gm6905	A2BH07;D3Z3K1;E9PYL9;Q9CXW4;E9PZB3;D3YW69;A2BH06;E9Q0L4	8	3	16.9	20.252	4	3	0.926558	1.08535	0.720592	0.802469	-0.110047	0.118163
Protein unc-13 homolog A	Unc13a	H3BJZ7;Q4KUS2;D3YTQ0;E9Q263;Q9Z1N9;F6TCE7;Q9Z1N9-3;Q9Z1N9-2;E9Q845;Q8K0T7;H3BKY4;H3BJL3	12	27	15.4	195.83	24	23	1.79133	1.08519	0.00745255	0.673504	0.84103	0.117949
Guanine nucleotide-binding protein G(q) subunit alpha	Gnaq	P21279;Q3UHH5;REV__E9PVB7;REV__Q60611;REV__E9Q535;REV__F8WHG2;A2AUC9;REV__F6YKS4	8	9	46.2	42.158	28	27	1.02883	1.08506	0.976791	0.803722	0.0410108	0.117769
78 kDa glucose-regulated protein	Hspa5	A2AUF6;P20029	2	34	56.3	72.421	55	39	0.86777	1.08505	0.245982	0.674188	-0.204615	0.117762
Protein disulfide-isomerase A3	Pdia3	P27773;F6Q404;A2AJN7	3	29	58	56.678	28	30	1.00855	1.0849	0.916347	0.674936	0.0122769	0.117557
Syntaxin-binding protein 1	Stxbp1	O08599;F8WGM5;Q548T0;Q64324;REV__P45377	5	4	74.7	67.568	114	135	0.834833	1.08477	0.152218	0.675539	-0.26044	0.117391
Lymphocyte antigen 6H	Ly6h	Q8K356;E9Q383;Q544M1;Q9WUC3	4	5	27.5	17.028	18	14	0.949097	1.08441	0.595119	0.67728	-0.075373	0.116914
Cytochrome c oxidase subunit 3;Ceramide kinase	Mtco3;mt-Co3;Cerk	P00416;Q7JCA9;Q7JCX7;Q8K4Q7;D3Z254	5	2	7.7	29.936	8	8	0.797286	1.08431	0.215535	0.677761	-0.326831	0.116783
Transmembrane protein 160	Tmem160	Q9D938	1	3	16	19.587	10	6	0.832665	1.08397	0.325128	0.808315	-0.264192	0.116328
Myosin regulatory light chain 12B;Myosin regulatory light polypeptide 9	Myl12b;Myl12a;Myl9	Q3THE2;Q6ZWQ9;A2AVY6;Q9CQ19;D3YV37;D3Z249	6	7	43.6	19.779	8	3	0.80791	1.08324	0.245686	0.811412	-0.307734	0.115357
Transforming protein RhoA	Rhoa;Rhoc	Q4VAE6;Q9QUI0;H3BL56;Q9CR99	4	5	52.3	21.782	35	49	0.965252	1.08268	0.679624	0.685729	-0.0510231	0.114607
Titin	Ttn	A2ASS6;A2ASS6-2;E9Q8M7;E9Q8K5;E9Q8N1;F6ZVZ7;A2ASS6-3	7	3	0.1	3906.4	1	2	0.89788	1.08136	0.593774	0.819417	-0.155406	0.112852
NEDD8-conjugating enzyme Ubc12	Ube2m	P61082;F7CDT0;F6WMC0;F6YXS3;G5E919	5	2	10.4	20.9	2	1	0.95705	1.08104	0.884717	0.820788	-0.0633334	0.112424
Dihydrolipoyllysine-residue acetyltransferase component of pyruvate dehydrogenase complex, mitochondrial	Dlat	Q8BMF4	1	18	34.3	67.941	47	75	0.979873	1.08082	0.758491	0.694857	-0.0293339	0.112126
	Gria1	Q7TNB5;Q5NBY1	2	1	30.4	101.59	1	1	1.28574	1.08049	0.256866	0.696483	0.362595	0.111685
V-type proton ATPase subunit C 1	Atp6v1c1	Q9Z1G3;Q99L60-2;Q99L60;Q99L60-3;D3Z5W3	5	17	44	43.887	21	14	0.891656	1.08009	0.332249	0.824882	-0.165442	0.111145
Noelin	Olfm1	Q8R357;O88998;G3X9Q7;A3KGE4;O88998-3;O88998-2;O88998-4	7	11	24.3	55.427	16	14	0.842884	1.07974	0.361521	0.700194	-0.246593	0.110681
Glucose-6-phosphate isomerase	Gpi;Gm1840	P06745;F6SAC3;CON__Q3ZBD7	3	19	33	62.766	16	20	0.972508	1.07971	0.941054	0.700338	-0.0402179	0.110642
Mitochondrial import inner membrane translocase subunit TIM14	Dnajc19	Q9CQV7;D3Z5K6;G3X8S1;Q9CQV7-2;Q9CQV7-3	5	4	32.8	12.436	7	5	0.975371	1.07882	0.976388	0.830294	-0.0359772	0.109458
Synaptosomal-associated protein 25	Snap25	P60879;P60879-2;Q9D3L3;A2AKH4;O09044;B0R030;E9Q8A1;B0R029	8	17	71.8	23.315	135	81	0.815341	1.07818	0.110142	0.707929	-0.294525	0.108594
Serine/threonine-protein phosphatase PGAM5, mitochondrial	Pgam5	Q8BX10-2;Q8BX10;F6YJC6	3	13	49.1	31.866	12	13	1.3099	1.07769	0.147531	0.710349	0.38946	0.107943
Ras-related protein Rap-2a;Ras-related protein Rap-2c	Rap2a;Rap2c	Q80ZJ1;A2AD86;Q8BU31;Q80ZJ1-2;F6W8Q2	5	4	51.9	20.642	8	9	0.982502	1.07759	0.772844	0.835571	-0.0254682	0.107814
Regulator of microtubule dynamics protein 3	Fam82a2	Q3UJU9;A3KGH7;A3KGH6;A3KGH5	4	8	15.3	52.028	9	3	1.1705	1.0773	0.439833	0.836845	0.227123	0.107418
Tubulin beta-4A chain	Tubb4a	Q9D6F9	1	5	66.2	49.585	8	11	1.0735	1.07679	0.69984	0.714858	0.102326	0.106731
Annexin;Annexin A7	Anxa7	F8WGC2;Q07076	2	8	16.1	52.27	7	7	1.01328	1.07508	0.898703	0.846426	0.0190388	0.104442
Amine oxidase [flavin-containing] B	Maob	Q8BW75;E9Q3X6;E9PVL9	3	11	23.8	58.557	11	13	1.24375	1.07466	0.29648	0.725516	0.314701	0.103878
Major prion protein	Prnp	P04925;Q4FJQ7	2	3	12.2	27.977	2	7	0.828497	1.07446	0.306403	0.849121	-0.271432	0.103606
Dedicator of cytokinesis protein 7	Dock7	Q8R1A4;A2A9M5;Q8R1A4-2;E9PX48;A2A9M4	5	2	1.3	241.44	1	1	1.02629	1.07367	0.847526	0.852516	0.0374399	0.102554
PRA1 family protein 2	Praf2	A2AEV6;Q9JIG8	2	3	16.3	19.478	2	5	0.930736	1.07355	0.74042	0.731082	-0.103557	0.102394
Paralemmin-1	Palm	Q9Z0P4;Q542N8;Q9Z0P4-2	3	16	48.8	41.614	33	33	0.899785	1.07353	0.364992	0.731225	-0.152347	0.102356
Synaptotagmin-1	SytI;Syt1	H6RXZ1;P46096;D3Z7R4;Q9R0N5	4	17	52.7	47.417	121	106	0.998765	1.07344	0.862308	0.731632	-0.00178353	0.102247
Citrate synthase, mitochondrial	Cs	Q9CZU6;Q80X68	2	23	52.8	51.736	77	50	0.917108	1.07288	0.440081	0.734459	-0.124836	0.101495
GTP-binding protein Di-Ras2	Diras2	Q3UWU7;Q5PR73	2	4	25.1	22.498	4	3	0.932086	1.07252	0.746847	0.85751	-0.101465	0.101007
N(G),N(G)-dimethylarginine dimethylaminohydrolase 1	Ddah1	Q9CWS0;D3YU15	2	5	24.9	31.381	7	12	1.27826	1.0724	0.192015	0.858061	0.354186	0.100837
Synaptoporin	Synpr	Q8BGN8-2;Q8BGN8;D3Z5Q8	3	5	16.8	31.348	12	3	0.904455	1.07089	0.617643	0.864624	-0.144879	0.0988076
28S ribosomal protein S10, mitochondrial	Mrps10	G5E8U5;G5E8U8;D3Z6K5;E9QJS0;Q80ZK0	5	2	11.9	22.858	1	2	0.754155	1.07077	0.110726	0.865141	-0.407067	0.0986477
Casein kinase II subunit beta	Csnk2b	P67871;G3UZX4;G3UZJ5;G3UXG7;G3UWL3;G3UZA4;G3UWU5	7	5	22.3	24.942	3	5	0.787741	1.07056	0.190505	0.866047	-0.344207	0.0983681
Ubiquitin carboxyl-terminal hydrolase isozyme L1	Uchl1	Q9R0P9	1	8	35.4	24.838	12	6	0.929722	1.06813	0.498921	0.758707	-0.105129	0.0950813
Myosin-10	Myh10	Q3UH59;Q5SV64;Q61879;Q8BXF2;B0V2M3;Q99PP2;E9QLT2;B2RQQ1;Q02566;REV__Q8VHG2;REV__F6QYS7;A2A606;Q6R0H7-2;REV__Q8VHG2-2;Q6R0H7-3;B2C3G8;P42230;Q9JIA0;P42232;REV__F6YMV1;F8WIU8;REV__E9QMM2;REV__Q9DA97;Q9BCZ4	24	51	32.9	233.45	73	63	1.06911	1.06804	0.713484	0.759165	0.096406	0.0949608
Rap guanine nucleotide exchange factor 2	Rapgef2	E9QNQ4;Q8CHG7;E9Q4W9	3	6	3.1	166.43	20	20	0.970635	1.06789	0.932068	0.759926	-0.0429986	0.0947605
Peroxiredoxin-1	Prdx1;Gm7204	B1AXW7;P35700;B1AXW6;B1AXW5;G3UW54;B1AXW4	6	9	43.7	22.176	20	14	0.900205	1.06787	0.366726	0.76001	-0.151675	0.0947386
		Q8BIZ1-4;Q8BIZ1-2	2	2	29.9	51.139	25	28	0.960105	1.0677	0.652351	0.760888	-0.0587362	0.0945076
Glutathione peroxidase;Phospholipid hydroperoxide glutathione peroxidase, mitochondrial;Phospholipid hydroperoxide glutathione peroxidase, nuclear	Gpx4	Q76LV0;O70325;O70325-2;Q91XR9	4	8	33.2	29.211	8	17	1.00266	1.06763	0.936112	0.761263	0.00383404	0.094409
Phosphate carrier protein, mitochondrial	Slc25a3	Q8VEM8;G5E902	2	19	49.6	39.632	89	35	0.991445	1.06741	0.821934	0.76236	-0.0123949	0.0941208
Septin-6	2013-09-06	Q9R1T4;Q9R1T4-3;Q9R1T4-2;A2A3W1	4	8	41.7	49.619	25	26	0.829053	1.06725	0.138738	0.763188	-0.270465	0.093903
4F2 cell-surface antigen heavy chain	Slc3a2	G3UWA6;P10852	2	22	37	62.239	55	46	0.957275	1.06702	0.63749	0.764371	-0.0629941	0.0935923
UPF0767 protein C1orf212 homolog		Q78RX3	1	3	27.2	10.795	1	1	1.04301	1.06663	0.795037	0.883247	0.0607499	0.0930645
	Ank2	E9PW46;Q8C8R3-2;F7CK09;F7AM67;F6Z2A0;Q8C8R3-3;Q8C8R3-6;H7BX63	8	5	35.7	429.87	337	232	1.57738	1.06658	0.0110808	0.766667	0.65753	0.0929898
Solute carrier family 12 member 5	Slc12a5	Q91V14;Q91V14-2;E9Q7M1;Q3TMR9;B9EIV8;Q9WVL3;Q9WVL3-2;E9Q0L1;A2A5L1	9	30	32.9	126.27	134	100	1.30953	1.06622	0.148001	0.768517	0.389048	0.0925046
Ras-related protein Rab-1B	Rab1b	Q0PD66;Q9D1G1	2	7	76.1	22.187	14	6	0.917481	1.06512	0.44177	0.774193	-0.12425	0.0910183
Sodium-dependent neutral amino acid transporter SLC6A17	Slc6a17	Q8BJI1;E9Q4S9;Q8BG16	3	11	18	81.07	12	18	0.817868	1.06489	0.276117	0.890923	-0.29006	0.0907034
Proline-rich transmembrane protein 2	Prrt2	E9PUL5	1	4	11.8	35.923	7	16	1.04997	1.06414	0.77459	0.894238	0.0703443	0.0896847
Glia maturation factor beta;Glia maturation factor gamma	Gmfb;Gmfg	Q9CQI3;A7VJA4;Q9ERL7;D3YY16;D3Z2F6	5	2	14.1	16.723	2	1	0.856875	1.06366	0.413447	0.896338	-0.222844	0.0890395
Cytochrome c, somatic	Cycs;Gm10108;Gm10121	P62897;Q56A15;G3UWG1;G3UW49;CON__P62894;A2ARH7;P00015	7	10	66.7	11.605	44	42	1.08412	1.06361	0.736373	0.78206	0.116526	0.0889632
FXYD domain-containing ion transport regulator 6	Fxyd6	Q9D164;Q9D164-2;REV__Q3UG20	3	7	51.1	10.374	12	17	0.990813	1.06342	0.818453	0.783038	-0.0133152	0.0887081
Elongation factor 1-alpha 2;Elongation factor 1-alpha	Eef1a2	P62631;B7ZBW3	2	9	34.8	50.454	47	27	0.879147	1.06259	0.285182	0.78737	-0.185824	0.0875795
Sodium-coupled neutral amino acid transporter 3	Slc38a3	Q9DCP2	1	5	9.9	55.591	5	7	1.2568	1.06228	0.275416	0.90243	0.329751	0.0871695
Cadherin-13	Cdh13	Q9WTR5;F6QTN3	2	7	12.7	78.185	8	7	0.862559	1.06223	0.436803	0.902657	-0.213304	0.0871001
Ras-related C3 botulinum toxin substrate 1;Ras-related C3 botulinum toxin substrate 2	Rac1;Rac2	Q3TLP8;P63001;Q05144;Q9ER71;Q8R527;Q9ER71-2;D3YX61;F2Z463;D3Z3L1;G3UZM2	10	5	49.3	23.432	45	40	1.00092	1.06191	0.874239	0.790919	0.00133278	0.0866563
Ras-related protein Rab-3C	Rab3c	P62823;Q542T7;F8WIK3;Q9CXS2	4	6	47.6	25.872	15	12	1.0324	1.06178	0.960589	0.791588	0.0460005	0.0864823
Sodium/hydrogen exchanger	Slc9a6	A1L3P4;E9QAX8;B0QZV3	3	2	2.8	77.952	3	2	0.878878	1.06141	0.506979	0.906306	-0.186266	0.0859808
V-type proton ATPase subunit H	Atp6v1h	Q8BVE3	1	9	21.5	55.854	10	11	0.953721	1.06104	0.850647	0.79543	-0.0683608	0.085484
Rab GDP dissociation inhibitor alpha	Gdi1	P50396;B7FAU8	2	10	41.4	50.521	15	9	0.982002	1.05948	0.770114	0.80361	-0.0262018	0.0833631
Ras-related protein R-Ras2	Rras2	P62071	1	4	32.4	23.399	7	9	0.900475	1.05898	0.367846	0.9171	-0.151242	0.0826736
40S ribosomal protein S10	Rps10	P63325;Q5M9K7;Q3UW83	3	3	21.8	18.916	3	3	0.696922	1.05885	0.037964	0.91766	-0.520931	0.0825021
Membrane-associated progesterone receptor component 1	Pgrmc1	O55022;Q3TXU8;Q3TFP8;Q80UU9	4	9	38.5	21.694	12	10	0.953143	1.05829	0.615965	0.80991	-0.0692358	0.0817333
Protein KIAA1045	Kiaa1045;N28178	Q80TL4;A2AG27;Q80TL4-2;F6SBE4	4	10	28	45.222	9	19	0.803931	1.05814	0.234113	0.810677	-0.314856	0.0815352
Tropomodulin-2	Tmod2	Q9JKK7;Q9JKK7-3;Q9JKK7-2;Q9JHJ0;REV__Q6ZQ33;Q3UVU3;P49813;Q3UVU3-2	8	11	31.9	39.51	15	8	0.800742	1.05799	0.0846432	0.921514	-0.320591	0.0813225
	Idh3b	Q91VA7	1	18	51.6	42.194	44	41	1.01584	1.05796	0.956543	0.811625	0.0226666	0.0812903
T-complex protein 1 subunit theta	Cct8	P42932;Q3UL22;H3BL49;H3BKG2;H3BLL1;H3BJB6;H3BKR8	7	8	15.1	59.555	8	7	0.935244	1.05763	0.775449	0.923108	-0.0965849	0.0808348
Clathrin light chain A	Clta	B1AWD9;B1AWD8;E9QM56;O08585;B1AWE1;Q6PFA2;B1AWE0	7	9	25.8	27.061	9	14	0.884164	1.05759	0.527256	0.92329	-0.177614	0.0807792
Bcl-2-like protein 13	Bcl2l13	P59017	1	7	20	46.719	6	5	0.962849	1.05646	0.894623	0.928334	-0.0546186	0.0792363
Thioredoxin-dependent peroxide reductase, mitochondrial	Prdx3	P20108	1	10	43.6	28.127	31	20	0.888708	1.05618	0.320792	0.821049	-0.170218	0.0788597
GTPase HRas;GTPase HRas, N-terminally processed	Hras1	F7BIB2;Q61411;Q61411-2	3	2	52.4	21.298	12	12	1.05261	1.05586	0.870242	0.822749	0.0739743	0.0784221
PH and SEC7 domain-containing protein 3	Psd3	F6Z9E6;Q2PFD7;Q2PFD7-2;F6Y9N3;Q2PFD7-5;Q2PFD7-3;E9PUC5;Q8C0E9;F6PZZ8;Q2PFD7-4	10	15	15.4	114.8	19	14	1.32503	1.05583	0.129574	0.822941	0.406027	0.0783726
Cytochrome c oxidase subunit 6B1	Cox6b1	P56391	1	7	70.9	10.071	23	23	1.08729	1.05504	0.723465	0.827105	0.120742	0.0773014
ADP/ATP translocase 2	Slc25a5	P51881;Q545A2	2	10	54.4	32.931	32	26	1.60322	1.05485	0.00839818	0.828143	0.680973	0.0770346
Neuroligin-2	Nlgn2	Q69ZK9;H7BX68;F6VE93	3	8	19.9	90.988	10	11	1.12752	1.0543	0.545096	0.831039	0.173149	0.0762906
Synaptojanin-2-binding protein	Gm20498;Synj2bp	E9PVN6;F8WHR3;Q9D6K5-4;Q9D6K5;Q9D6K5-2;E9Q2H0;Q9D6K5-3;REV__Q3TIV6;REV__Q99MN1;E9PVQ9	10	6	34.6	20.443	13	11	1.03628	1.05381	0.819881	0.833665	0.0514193	0.0756164
Acylglycerol kinase, mitochondrial	Agk	Q9ESW4;Q9ESW4-2	2	16	39.2	46.975	21	14	1.32575	1.05283	0.128772	0.838929	0.406807	0.0742665
Phosphorylase;Glycogen phosphorylase, brain form	Pygb	A2AWQ5;Q8CI94;Q9ET01;Q3UEJ6	4	24	42.9	96.729	36	38	1.14265	1.052	0.518528	0.843338	0.192381	0.073137
Serine protease hepsin;Serine protease hepsin non-catalytic chain;Serine protease hepsin catalytic chain	Hpn	E9Q5P0;O35453;G3UWE8;O35453-2	4	2	2.5	47.76	2	5	1.18694	1.05178	0.403787	0.844536	0.24725	0.0728305
Ras-related protein Rab-6A	Rab6a	P35279;P35279-2;Q0PD54;Q3U4W5;D3YV69	5	4	52.4	23.59	4	2	0.941338	1.05171	0.791086	0.949629	-0.0872154	0.0727326
Electrogenic sodium bicarbonate cotransporter 1	Slc4a4	E9Q8N8;O88343;A7E1Z5;E1AWU4;O88343-2;D3Z7G8;D3Z7I7;E9Q3M5;D3YX36;D3YVG0;O88343-3	11	22	23.1	123.08	39	26	1.40813	1.05042	0.0610379	0.851837	0.493786	0.0709636
Glutathione S-transferase P 1;Glutathione S-transferase P 2	Gstp1;Gstp2	P19157;F8WJD9;P46425	3	5	33.3	23.609	11	11	0.879159	1.05008	0.285227	0.853662	-0.185803	0.0704975
Transketolase	Tkt	P40142	1	12	18.5	67.63	10	11	0.911701	1.04908	0.650967	0.859067	-0.133367	0.0691182
Tropomyosin alpha-1 chain	Tpm1	E9Q455;G5E8R1;G5E8R0;F8WID5;E9Q454;B7ZNL3;P58771;P58771-2;Q545Y3;Q564G1;Q8BSH3;E9Q452;E9Q456;G5E8R2;E9Q453;E9Q448;E9Q450;Q8BP43	18	5	43	28.748	6	2	1.00969	1.04851	0.911279	0.964015	0.0139187	0.0683453
Ras-related protein Rab-3A	Rab3a	P63011;Q0PD63;D3YZP5	3	6	54.1	24.97	61	56	0.963878	1.04851	0.672315	0.862129	-0.053078	0.0683374
Isocitrate dehydrogenase [NADP], mitochondrial	Idh2	P54071;D6RIL6	2	20	44.7	50.906	31	17	0.922876	1.04828	0.466577	0.863351	-0.115792	0.0680262
Fatty-acid amide hydrolase 1	Faah	B1ASG4;O08914	2	2	2.6	63.221	2	1	1.00548	1.04735	0.91503	0.969255	0.0078859	0.0667482
Stomatin-like protein 2	Stoml2	A2AG40;Q99JB2;F6WI02;A2AG39;A2AG41	5	9	29.2	38.384	8	7	1.04094	1.04734	0.804332	0.969324	0.0578848	0.0667273
Tyrosine-protein kinase Yes	Yes1	Q04736;Q3TJI7	2	1	12.4	60.629	2	3	1.00061	1.04729	0.931131	0.969556	0.000884067	0.0666567
Basigin	Bsg	P18572;P18572-2	2	9	24.2	42.444	16	17	0.844276	1.0472	0.176119	0.869184	-0.244214	0.0665409
Mitochondrial Rho GTPase 1	Rhot1	Q8BG51-4;Q8BG51-3;Q8BG51-2;Q8BG51;F7ASU3;Q8JZN7;F8WJL2	7	12	18.8	80.827	6	10	0.93317	1.04704	0.76512	0.870051	-0.0997876	0.0663202
L-lactate dehydrogenase B chain;L-lactate dehydrogenase	Ldhb	P16125;D3Z7F0;REV__Q5SQ27	3	12	42.2	36.572	17	22	1.22705	1.04602	0.287152	0.875586	0.2952	0.0649128
Phosphoserine aminotransferase	Psat1	Q543K5;Q99K85;Q3U6K9;E9Q6P1	4	5	14.3	40.472	5	1	0.821299	1.04602	0.287084	0.9753	-0.28402	0.0649063
Triosephosphate isomerase	Tpi1	P17751;H7BXC3	2	13	49.8	32.191	30	21	1.10928	1.04597	0.637293	0.875887	0.149629	0.0648362
Disks large homolog 2	Dlg2	F6T8G5;E9PW19;F8VQM7;E9Q2L4;D3YUZ8;E9Q2L2;F7ASZ7;Q91XM9-7;Q91XM9-4;Q91XM9-2;Q91XM9;Q91XM9-6;Q91XM9-3;Q91XM9-8;D3YWU0;E9Q031;Q91XM9-5	17	20	32	109.14	25	29	1.18064	1.0459	0.402124	0.876234	0.239575	0.064748
Glutamate receptor 2	Gria2	P23819-4;E9QKC0;P23819;P23819-3	4	1	46.1	102.85	39	44	1.25822	1.04575	0.225595	0.877069	0.331388	0.0645361
Protein FAM65C	Fam65c	A1L3T7	1	2	1.2	104.16	4	1	1.2117	1.04557	0.375584	0.977339	0.277031	0.0642851
Solute carrier family 2, facilitated glucose transporter member 3	Slc2a3	P32037;Q3TPL8	2	8	15.8	53.478	25	11	1.01196	1.04486	0.93517	0.980539	0.0171473	0.0633104
cAMP-dependent protein kinase catalytic subunit alpha	Prkaca	P05132;P05132-2	2	5	29.6	40.57	15	16	0.864464	1.04448	0.235247	0.982266	-0.210121	0.0627845
Protein QIL1	Qil1	Q8R404	1	5	52.1	13.373	10	9	1.15088	1.0444	0.485881	0.982622	0.202741	0.062676
Adenylate kinase isoenzyme 4, mitochondrial	Ak4	Q3U489;Q9WUR9;F8WH88;F6TEU8;A2ARF6;A2ARF5	6	7	33.6	25.061	15	11	1.13683	1.04431	0.538135	0.884916	0.18502	0.0625437
Microsomal glutathione S-transferase 3	Mgst3	Q9CPU4	1	5	40.5	16.958	19	18	0.921853	1.04428	0.461828	0.885039	-0.117391	0.0625126
Protein NipSnap homolog 3B	Nipsnap3b	Q9CQE1;B1AWZ5;B1AWZ3;G3X8S9;Q9D9L2	5	8	27.1	28.308	10	4	1.11776	1.04331	0.571221	0.987575	0.160612	0.0611674
Disks large homolog 3	Dlg3	A2BEF1;P70175;A2BEE9;Q52KF7;A2BEF2	5	16	24.5	93.481	11	16	1.15708	1.04205	0.470968	0.89721	0.210491	0.0594283
Calmodulin;Calmodulin-like protein 3	Calm1;Calml3	Q3UKW2;P62204;Q9D6P8;A2A4Z2;P20801;G3UX57	6	11	39.6	21.56	38	27	1.01647	1.04186	0.96006	0.898255	0.023574	0.0591639
L-lactate dehydrogenase;L-lactate dehydrogenase A chain	Ldha	G5E8N5;P06151;Q564E2;D3YZQ9;D3Z736;Q6NXW3;P00342;Q548Z6;D3YZE4;D3YVR7	10	10	32.1	39.758	11	12	1.02324	1.04182	0.997212	0.898474	0.0331497	0.0591085
A-kinase anchor protein 5	Akap5	H3BIV5;D3YVF0	2	12	32.2	80.202	4	5	1.12428	1.04087	0.566474	0.998653	0.169006	0.0577939
Chondroitin sulfate proteoglycan 5	Cspg5	Q71M36;Q71M36-2;Q71M36-4;Q71M36-3	4	3	6.5	60.405	9	5	1.19505	1.04082	0.386849	0.903964	0.257077	0.0577195
Neurotrimin	Ntm	Q8BG33;Q99PJ0;D3Z396;F6RQ26;F6Z2M6;Q8HW98	6	7	40.1	37.941	41	33	0.845923	1.04003	0.180531	0.908319	-0.241402	0.0566184
Alpha-enolase;Enolase	Eno1	P17182;Q5FW97;Q6PHC1;B0QZL1;B1ARR7;B1ARR6	6	17	65.4	47.14	40	35	0.863159	1.03983	0.23109	0.909401	-0.212301	0.056345
3-hydroxyisobutyrate dehydrogenase, mitochondrial	Hibadh	Q99L13;E9Q155	2	6	25.7	35.44	5	3	1.02123	1.03928	0.871105	0.994358	0.0303124	0.0555815
Calcium uniporter protein, mitochondrial	Mcu	Q3UMR5	1	5	33.1	39.681	10	10	0.9395	1.03924	0.546671	0.912641	-0.0900343	0.0555265
Cytochrome b-c1 complex subunit Rieske, mitochondrial;Cytochrome b-c1 complex subunit 11	Uqcrfs1	Q9CR68	1	15	51.1	29.367	45	23	1.02631	1.03905	0.988311	0.91368	0.0374651	0.0552643
Immunoglobulin superfamily member 8	Igsf8	G3UYZ1;Q8R366;D3Z4Q8	3	10	24.5	58.131	14	12	0.974565	1.03895	0.950913	0.914218	-0.0371699	0.0551283
Homer protein homolog 1	Homer1	E9Q0J0;Q9Z2Y3;Q9Z2Y3-2;Q9Z2Y3-3;D3Z6A7;E9Q0I7;E9Q0I8;Q3UVL6;D3Z6A9;E9Q0J1;Q9Z2Y3-4;D3Z6A8;Q5D052;Q9Z2Y3-5;Q501M9	15	20	61.7	41.484	30	24	0.925337	1.03887	0.478097	0.992577	-0.111949	0.0550128
Sorting and assembly machinery component 50 homolog	Samm50	Q8BGH2	1	20	49	51.863	23	22	1.15172	1.0388	0.488875	0.915047	0.203794	0.054919
Protein tweety homolog 3	Ttyh3	Q6P5F7;Q6P5F7-2	2	3	6.7	57.713	3	2	0.967466	1.03863	0.936939	0.991549	-0.0477169	0.0546841
Dolichyl-diphosphooligosaccharide--protein glycosyltransferase subunit 2	Rpn2	Q3U505;Q9DBG6;A2ACG7	3	7	12.3	72.093	6	5	0.828566	1.03817	0.306644	0.989559	-0.271311	0.0540484
Synaptogyrin-3	Syngr3	Q8R191	1	6	26.2	24.561	17	16	0.846679	1.03806	0.182579	0.919138	-0.240113	0.0538864
Protein rogdi homolog	Rogdi	Q3TDK6-2;Q3TDK6;Q3TDK6-3	3	3	9.4	34.449	1	2	0.79768	1.03783	0.210031	0.988063	-0.326118	0.0535708
Cytochrome c oxidase subunit 5A, mitochondrial	Cox5a	P12787	1	9	46.6	16.101	15	15	1.50311	1.03777	0.0240244	0.920721	0.587948	0.053487
ADP/ATP translocase 1	Slc25a4	P48962;B2RTC8;Q3V132	3	12	60.7	32.904	206	142	1.00435	1.0373	0.89317	0.923321	0.00626268	0.0528311
	Atp2b4	E9Q828;F7AAP4;Q32ME1;REV__Q91YR5;REV__Q3TRF3;REV__Q91YR5-1;REV__Q91YR5-2;Q99MS3-3	8	5	41.3	129.26	67	40	1.28588	1.03651	0.180387	0.927656	0.362761	0.0517381
Pyrroline-5-carboxylate reductase;Pyrroline-5-carboxylate reductase 2;Pyrroline-5-carboxylate reductase 1, mitochondrial	Pycr2;Pycr1	Q3TMZ1;Q922Q4;Q3UTR5;Q922W5;A2ABZ2	5	3	11.6	33.659	1	3	0.965286	1.03607	0.906353	0.980406	-0.0509718	0.0511247
NADH-cytochrome b5 reductase 3;NADH-cytochrome b5 reductase 3 membrane-bound form;NADH-cytochrome b5 reductase 3 soluble form	Cyb5r3	F2Z456;E9Q841;Q9DCN2;Q9DCN2-2;F2Z3V0	5	6	24	34.929	2	4	1.2177	1.03476	0.364574	0.974678	0.284153	0.0492941
Dynactin subunit 2	Dctn2	Q3TPZ5;Q99KJ8	2	4	13.4	44.116	5	4	0.823457	1.03465	0.289174	0.974208	-0.280235	0.049144
Profilin-2;Profilin	Pfn2	Q9JJV2;Q9JJV2-3;Q9JJV2-2;D3YWS3	4	8	48.6	15.032	8	23	0.827606	1.03389	0.307872	0.94217	-0.272984	0.0480821
Brain-specific angiogenesis inhibitor 1-associated protein 2	Baiap2	B1AZ47;Q8BKX1;Q3UKP6;Q8BKX1-2;B1AZ46;B1AZ43;Q8BKX1-3;B1AZ45;Q8BKX1-4;REV__A2AAJ9;REV__H7BX05;REV__E9QQ96;REV__A2AAJ9-2;REV__E9PU99;REV__F6TJX7;REV__F6X8F4	16	28	57.4	59.236	32	38	0.953815	1.03309	0.619452	0.946594	-0.0682185	0.0469689
60S ribosomal protein L30	Rpl30;Gm6570	P62889;Q58DZ3;D3YU37;D3YU72;F7CZ57	5	5	44.3	12.784	9	4	0.942415	1.03284	0.811283	0.966309	-0.0855653	0.0466192
Ras-related protein Rab-5A	Rab5a	Q4VAA1;Q9CQD1;A2A5F5;Q91Z61;D3Z0Z5;A2A5F6	6	5	54	23.598	23	18	0.904896	1.03274	0.386411	0.948548	-0.144176	0.0464773
		P52480-2	1	3	58.9	57.984	48	45	1.00051	1.03252	0.871953	0.949797	0.000736472	0.046163
Dihydrolipoyl dehydrogenase, mitochondrial;Dihydrolipoyl dehydrogenase	Dld	O08749;Q3TIE8	2	21	45.6	54.272	60	28	0.919521	1.03205	0.451078	0.952384	-0.121046	0.0455124
cAMP-dependent protein kinase type II-beta regulatory subunit	Prkar2b	P31324;H3BK84	2	11	42.8	46.167	19	18	0.93353	1.03175	0.51731	0.954054	-0.0992312	0.0450923
Microtubule-associated protein 2	Map2	P20357;G3UZK9;G3UZE9;Q80ZL4;Q80X35;Q3TLQ0;G3UZV6;F7ALC8;G3UWW1;G3UZJ2;E9Q8Y2	11	42	28.2	199.13	47	37	1.37947	1.03168	0.131743	0.954413	0.464111	0.045002
Alpha-internexin	Ina	P46660	1	30	62.5	55.741	42	48	1.09462	1.0299	0.6941	0.964356	0.130431	0.0425027
Peroxiredoxin-4	Prdx4	O08807;B1AZS9	2	1	6.9	31.052	2	4	0.779564	1.02985	0.0558146	0.953215	-0.359261	0.0424315
Calcineurin subunit B type 1	Ppp3r1	Q63810;Q63810-2;Q497S1;Q63811	4	9	52.9	19.3	11	12	1.04333	1.02926	0.91137	0.967903	0.0611973	0.0416113
Transcription factor A, mitochondrial	Tfam	P40630;P40630-2;D3Z0F3;REV__Q921G6;REV__H3BLL3;REV__H3BIX9	6	12	35	27.987	15	10	1.00541	1.02915	0.899027	0.950148	0.00778446	0.0414501
Glutamate decarboxylase 2	Gad2	P48320;Q548L4	2	3	4.6	65.223	3	3	0.98404	1.02907	0.986715	0.94979	-0.0232105	0.0413357
Polyubiquitin-C;Ubiquitin;Ubiquitin-related 1;Ubiquitin-related 2;Polyubiquitin-B;Ubiquitin;Ubiquitin-40S ribosomal protein S27a;Ubiquitin;40S ribosomal protein S27a;Ubiquitin-60S ribosomal protein L40;Ubiquitin;60S ribosomal protein L40	Ubc;Ubb;2810422J05Rik;Rps27a;Uba52;Gm7866	P0CG50;Q8VC46;Q922Z8;P0CG49;Q78XY9;Q5SX22;E9QNP0;E9Q5F6;E9Q4P0;P62983;Q642L7;E9Q0Z8;P62984;Q66JP1;E9Q9J0;F6X7C4;D3YYZ2	17	7	73.2	82.549	101	50	0.882043	1.02879	0.295715	0.970516	-0.181079	0.040955
Protein ETHE1, mitochondrial	Ethe1	Q9DCM0	1	6	24.4	27.738	9	4	0.818655	1.02838	0.278611	0.946793	-0.288673	0.0403764
Trafficking protein particle complex subunit 3	Trappc3	O55013;Q3U9K9	2	5	23.9	20.302	6	4	0.916221	1.02828	0.681574	0.973404	-0.126233	0.0402296
Mitochondrial carrier homolog 2	Mtch2	A2AFW7;Q791V5;Q9D050;A2AFW6	4	10	41.6	33.499	19	20	1.5496	1.02793	0.014862	0.975361	0.631893	0.0397379
Tubulin beta-5 chain	Tubb5	P99024	1	4	61.5	49.67	6	12	0.973406	1.02734	0.945361	0.978669	-0.038886	0.0389072
Apoptosis-inducing factor 1, mitochondrial	Aifm1	B1AU24;Q9Z0X1;B1AU25	3	17	38.2	66.765	20	17	0.954738	1.02731	0.855547	0.978804	-0.0668232	0.0388732
Rho-related GTP-binding protein RhoG	Rhog	P84096;Q3UDZ1	2	5	41.9	21.308	3	5	0.937404	1.02716	0.786223	0.941449	-0.0932575	0.038665
V-type proton ATPase subunit B, brain isoform	Atp6v1b2	P62814;Q91YH6;A2AIV6;Q8BP86;Q8BP86-2;Q8BP86-3;F7D5X7	7	25	62.8	56.55	34	26	0.894445	1.02707	0.343297	0.980175	-0.160935	0.0385288
Ras-related protein Rab-18	Rab18	P35293;Q0PD38	2	9	51.9	23.035	15	10	1.09104	1.0269	0.708368	0.940275	0.125705	0.038289
ERC protein 2	Erc2	Q3UHT7;Q6PH08;Q6PH08-3;F8WHE9;Q6PH08-2;F6S9N0;Q3TRG3;Q6PH08-4;F8VPM7;Q99MI1;E9QL63;Q99MI1-3;Q99MI1-2;Q99MI1-4;REV__A2AI42	15	40	33.8	113.06	42	37	1.19244	1.02685	0.392251	0.981384	0.253915	0.0382253
ATP synthase subunit delta, mitochondrial	Atp5d	Q4FK74;Q9D3D9;D3Z7S4	3	4	37.5	17.6	12	9	1.02198	1.02668	0.990266	0.982353	0.0313602	0.0379821
Syntaxin-1B	Stx1b	P61264	1	17	56.2	33.244	93	76	1.13333	1.02651	0.550161	0.983283	0.180572	0.0377486
Optic atrophy 3 protein homolog	Opa3	Q505D7	1	4	19.6	20.11	6	8	1.13544	1.02604	0.524472	0.985919	0.183258	0.0370865
ATP synthase subunit d, mitochondrial	Atp5h;Gm10250	Q9DCX2;G3X9L6;B1ASE2;D3Z1B2	4	14	72	18.749	34	20	0.977002	1.02582	0.742874	0.987166	-0.0335658	0.0367734
Cytochrome c oxidase subunit 2	Mtco2;mt-Co2	P00405;Q7JCZ1	2	7	35.2	25.976	46	36	1.19981	1.02576	0.351093	0.987467	0.262811	0.0366978
Myristoylated alanine-rich C-kinase substrate	Marcks	P26645	1	6	40.1	29.661	7	10	0.806002	1.02559	0.240095	0.988436	-0.311144	0.0364545
SH3 and multiple ankyrin repeat domains protein 3	Shank3	Q4ACU6;Q9JJZ3;E9Q1P5	3	38	26	192.22	41	44	1.81011	1.02559	0.00647757	0.988453	0.856078	0.0364504
Heat shock-related 70 kDa protein 2	Hspa2	P17156;A1L347;P16627	3	3	25.3	69.641	3	4	0.836874	1.02482	0.336265	0.931176	-0.256917	0.0353732
S-phase kinase-associated protein 1	Skp1a;Skp1	Q5SUR3;Q9WTX5;E9PUV4;E9Q3Q7;F6TGP8	5	8	49.1	18.672	9	11	0.825913	1.024	0.302213	0.927575	-0.275937	0.0342184
Plasma membrane calcium-transporting ATPase 2	Atp2b2	F8WHB1;Q3UHJ3;Q9R0K7;Q6DIB8	4	34	44.8	136.78	242	156	1.46522	1.02379	0.0351411	0.998506	0.551117	0.0339263
Ras-related protein Rab-3D	Rab3d	P35276;Q543Q4;D3YW33;D3YWL1	4	1	26.9	24.416	6	5	1.10763	1.02353	0.643568	1	0.147475	0.0335514
Fructose-bisphosphate aldolase;Fructose-bisphosphate aldolase C	Aldoc	B1AQE0;P05063;Q3UER1;Q91Y97	4	18	68	39.394	59	28	1.18335	1.02293	0.394617	0.922875	0.242875	0.0327107
ADP-ribosylation factor-like protein 6-interacting protein 1	Arl6ip1	Q80ZW9;Q9JKW0	2	3	9.9	23.437	3	6	0.9287	1.02233	0.730745	0.993272	-0.106716	0.0318561
Inactive dipeptidyl peptidase 10	Dpp10	E9QN98;Q6NXK7;D3Z5I7	3	19	25.5	91.129	9	16	0.852294	1.02226	0.396777	0.992902	-0.230576	0.031763
Proteasome subunit beta type;Proteasome subunit beta type-2	Psmb2	A2A882;Q9R1P3	2	5	20.9	22.906	5	1	0.880247	1.02213	0.51039	0.919365	-0.18402	0.0315841
Dolichyl-diphosphooligosaccharide--protein glycosyltransferase subunit 1	Rpn1	Q91YQ5	1	16	28	68.527	12	16	0.960933	1.0221	0.885398	0.991982	-0.0574918	0.031531
Sodium-driven chloride bicarbonate exchanger	Slc4a10	B1AWV8;Q5DTL9;B1AWV9;B1AWV7;Q5DTL9-2;Q8JZR6;Q8JZR6-2;E9PYG2	8	14	16.3	125.82	29	22	1.3866	1.02148	0.125931	0.988529	0.471556	0.0306609
T-complex protein 1 subunit eta	Cct7	P80313;Q3TIJ7	2	10	20.2	59.652	9	7	0.915532	1.02049	0.432962	0.983004	-0.127318	0.0292687
Peptidyl-tRNA hydrolase 2, mitochondrial	Ptrh2	Q5SXR0;Q8R2Y8	2	4	23.8	19.526	4	1	1.03915	1.02026	0.810281	0.911112	0.0554077	0.0289331
Ras-related protein Rab-10	Rab10	P61027;Q4FJL0;D3YUS4	3	8	47	22.541	26	16	0.972183	1.01947	0.716785	0.977241	-0.0407006	0.0278158
Non-specific lipid-transfer protein	Scp2	P32020;P32020-2	2	9	11.9	59.125	10	14	1.04853	1.01922	0.779302	0.975873	0.0683618	0.0274712
Serine/threonine-protein phosphatase 2A 65 kDa regulatory subunit A alpha isoform	Ppp2r1a	Q76MZ3;G3UWS4;H3BKU1;Q3TTF6;Q7TNP2;H3BLQ0;H3BLE7;H3BIV7;G3UWL2;H3BJ83;G3UXQ1	11	27	48	65.322	25	25	0.974512	1.0192	0.729368	0.975734	-0.0372486	0.0274362
Protein tweety homolog 1	Ttyh1	E9QKP2;Q9D3A9-2;Q9D3A9-4;Q9D3A9-3;H7BX57;Q9D3A9;E9QPN1;Q9D3A9-5;D6RG66	9	7	14.8	50.976	12	6	0.800607	1.01816	0.224701	0.969899	-0.320835	0.0259651
Neurochondrin	Ncdn	Q9Z0E0;Q9Z0E0-2	2	20	30.2	78.894	22	13	0.946533	1.01811	0.816039	0.969589	-0.079276	0.0258867
Phosphoglycerate kinase 1	Pgk1	P09411;P09041	2	18	40.5	44.55	17	20	0.849047	1.01727	0.189097	0.9649	-0.236084	0.0247043
Protein FAM210A	Fam210a	Q8BGY7	1	4	13.2	31.599	5	4	1.01441	1.01724	0.894789	0.897851	0.020634	0.0246667
AP-2 complex subunit sigma	Ap2s1	P62743;Q3UJ76;Q7TT10	3	6	40.8	17.018	14	29	0.95937	1.01721	0.648482	0.964573	-0.0598408	0.024622
Coactosin-like protein	Cotl1	Q544F6;Q9CQI6	2	7	32.4	15.944	7	9	0.926418	1.01721	0.719928	0.964532	-0.110265	0.0246114
40S ribosomal protein S7	Rps7;Gm9493	P62082;Q4FZE6;F6SVV1	3	3	12.9	22.127	4	3	1.05421	1.01675	0.760817	0.895655	0.0761632	0.0239593
Neutral amino acid transporter A	Slc1a4	O35874;Q3UTP8;Q5SSP3	3	9	21.8	56.061	16	12	0.904044	1.01622	0.615767	0.95899	-0.145535	0.0232136
Atlastin-1	Atl1	Q8BH66;Q91YH5;E9PYT3;Q91YH5-2	4	17	33.5	63.377	14	16	0.995971	1.01619	0.846883	0.893194	-0.00582489	0.0231662
	Ank3	G5E8K5;G5E8K3;G5E8K2;G5E8C5;G5E8K4;G3X971;G3X9A5	7	30	20.6	214.06	39	40	1.44852	1.01502	0.0843916	0.952213	0.53458	0.0215033
T-complex protein 1 subunit epsilon	Cct5	P80316;E0CZA1	2	4	5.9	59.623	3	2	0.851806	1.01474	0.393135	0.886818	-0.231403	0.0211103
Annexin A6;Annexin	Anxa6	P14824;F8WIT2;P97429;D3Z0S1;E9Q073	5	26	36.4	75.884	27	27	0.939787	1.01454	0.783649	0.949548	-0.0895942	0.0208305
Proteasome subunit beta type-4	Psmb4	P99026	1	2	6.8	29.116	1	3	0.87867	1.01435	0.506059	0.885109	-0.186607	0.0205584
Ferrochelatase;Ferrochelatase, mitochondrial	Fech	Q544X6;P22315;F7CAB4	3	10	24.4	47.421	9	5	1.1239	1.01418	0.583431	0.884342	0.168508	0.020311
EF-hand domain-containing protein D2	Efhd2	Q8C845;Q9D8Y0;Q9D4J1;REV__A2AHG6;REV__Q14AT0;REV__A2AHG8;REV__Q5XPT3;REV__Q5XPT3-2;REV__A2AHG7	9	9	41.2	26.8	7	6	0.996237	1.01327	0.959002	0.880328	-0.00543926	0.0190148
Abl interactor 2	Abi2	Q6AXD2;P62484	2	6	16.8	52.899	4	7	1.13637	1.01314	0.536627	0.87978	0.184432	0.0188379
ATP synthase subunit g, mitochondrial	Atp5l	Q9CPQ8;F2Z452	2	5	48.5	11.424	48	38	1.27295	1.013	0.200493	0.940827	0.348173	0.0186279
F-actin-capping protein subunit beta	Capzb	A2AMV7;P47757-2;Q923G3;A2AMW0;A2AMV5;P47757;A2AMV9;F7CAZ6;A2AMV4;F6YHZ8;A2AMV8;F6QJN8;F8VQB6;E9Q5G1	14	9	32.6	33.767	5	11	0.914783	1.01212	0.665279	0.935883	-0.128498	0.0173783
Cytochrome b-c1 complex subunit 7	Uqcrb	Q9CQB4;Q9D855	2	14	74.8	13.561	28	30	1.12319	1.01205	0.585976	0.935523	0.167598	0.0172872
	Ank1	E9QPV4	1	1	5.8	122.62	10	8	1.1695	1.01205	0.434143	0.935523	0.225896	0.0172872
Actin-related protein 2/3 complex subunit 5;Actin-related protein 2/3 complex subunit 5-like protein	Arpc5l	A3KGQ6;Q9D898	2	7	49	17.109	12	9	0.798302	1.01141	0.218315	0.931887	-0.324994	0.0163679
Flotillin-1	Flot1	O08917;Q540I4;G3UYU4;G3UWW8;G3UZZ5;G3XA73	6	14	37.1	47.513	14	14	0.983971	1.01092	0.995805	0.929109	-0.0233129	0.0156655
Ras-related protein Rab-2A	Rab2a	P53994;Q0PD65;G3V022;G3UXQ7	4	6	67.5	23.547	50	38	1.00686	1.01039	0.907028	0.926123	0.00986132	0.0149097
Stress-70 protein, mitochondrial	Hspa9	Q7TSZ0;P38647	2	35	56.3	73.46	86	56	0.901801	1.00842	0.373363	0.914992	-0.14912	0.0120912
	Slc25a27	Q9D6D0;E9Q874	2	8	27.3	35.797	5	6	1.06419	1.00831	0.73101	0.858495	0.0897609	0.0119462
Oligodendrocyte-myelin glycoprotein	Omg	G3XA53;Q3UVV3;Q63912;Q5SYH5;REV__O54949;REV__G3X8T1;REV__F6QKY6	7	7	12.6	49.598	16	12	0.927095	1.00822	0.723135	0.913871	-0.109211	0.0118072
Prohibitin-2	Phb2	O35129;Q3V235;E9Q313;F6QPR1;F6Q8V7	5	21	67.2	33.296	18	31	1.12647	1.00808	0.574244	0.913072	0.171805	0.0116044
Na(+)/H(+) exchange regulatory cofactor NHE-RF1	Slc9a3r1	P70441;Q3TG37	2	12	35.8	38.6	18	8	0.690748	1.00768	0.0375903	0.8557	-0.533768	0.0110389
Ras-related protein Rab-7a	Rab7a;Rab7	P51150;Q4FJQ0;E9PYR6;Q9ESF1;Q9ESF1-2;Q9ESF1-3;D3YXV0;E0CZ42;F7BHU9	9	17	82.1	23.489	42	37	1.05342	1.00768	0.86669	0.910832	0.0750827	0.0110366
Metabotropic glutamate receptor 3	Grm3	Q9QYS2;F6QVY9	2	14	20.6	99.113	35	30	1.04221	1.00737	0.80012	0.90907	0.0596418	0.0105899
NADH dehydrogenase [ubiquinone] flavoprotein 2, mitochondrial	Ndufv2	Q9D6J6;Q9D6J6-2	2	14	61.7	27.285	28	21	1.00652	1.00727	0.905168	0.908525	0.00937869	0.0104516
Elongation factor 1-alpha 1;Elongation factor 1-alpha	Eef1a1	P10126;Q58E64;D3YZ68;D3Z3I8	4	7	34.6	50.113	9	10	0.990963	1.00653	0.977931	0.904338	-0.0130968	0.00938935
Calcium-binding mitochondrial carrier protein Aralar1	Slc25a12	Q8BH59;REV__Q8K262	2	34	64.7	74.569	72	60	1.01562	1.00598	0.955355	0.901253	0.0223602	0.00860621
BTB/POZ domain-containing protein 17	Btbd17	Q9DB72	1	3	6.5	52.602	2	4	0.830458	1.00549	0.313258	0.846023	-0.268021	0.00789264
Glycerol-3-phosphate dehydrogenase, mitochondrial	Gpd2	Q64521;A2AQR0;REV__Q8CHT0	3	50	63	80.953	109	68	0.934936	1.00537	0.524164	0.897783	-0.0970612	0.00772488
39S ribosomal protein L12, mitochondrial	Mrpl12	Q9DB15	1	5	22.9	21.708	5	3	0.832202	1.00474	0.323527	0.842755	-0.264994	0.00682855
	Rtn1	A3QM89;Q7M6W1	2	2	39.5	28.299	7	10	0.74356	1.00453	0.0248104	0.893027	-0.427478	0.00651608
Eukaryotic translation initiation factor 5A-1	Eif5a	P63242;Q8BGY2	2	3	13	16.832	8	3	0.845525	1.00439	0.37125	0.841175	-0.242081	0.00631364
Calpain-5	Capn5	O08688;Q3TPL4	2	9	15.6	72.954	3	7	0.892352	1.0042	0.56803	0.840348	-0.164315	0.00604401
Leukocyte surface antigen CD47	Cd47	Q3U967;Q61735;Q61735-2;D3Z187	4	7	20.8	33.097	18	12	1.00074	1.00413	0.873235	0.840057	0.00107089	0.00594927
Lipoma HMGIC fusion partner-like 4 protein	Lhfpl4	Q5U4E0	1	4	18.6	27.049	4	2	0.95481	1.00394	0.87347	0.839188	-0.0667141	0.00566597
Kinesin-like protein KIF2A	Kif2a	E0CZ72;P28740-1;P28740;P28740-2;F8VQ42;F6SUU5;Q9D481;A2RSC8;Q8C0N1;Q922S8;Q3TTL2	11	13	15.7	83.86	13	14	0.915774	1.00386	0.669896	0.889241	-0.126936	0.00555303
T-complex protein 1 subunit zeta	Cct6a	E9QPA6;P80317;Q497N0;Q61390	4	8	12.6	58.57	7	6	0.883302	1.00352	0.52674	0.837359	-0.179021	0.00506957
Transcription elongation factor B polypeptide 2	Tceb2	F8WH86;P62869	2	6	49.2	13.167	5	5	0.799869	1.00346	0.21616	0.837098	-0.322165	0.00498425
Actin-related protein 2	Actr2	P61161;Q5SW83	2	8	22.3	44.76	8	6	0.828874	1.00323	0.138335	0.8361	-0.270776	0.00465869
Protein DJ-1	Park7	Q99LX0;A2A813;A2A815;A2A816;A2A817	5	7	38.1	20.021	10	8	0.925369	1.00297	0.478246	0.834917	-0.1119	0.00427279
OCIA domain-containing protein 2	Ociad2	Q9D8W7	1	8	49.4	16.925	15	7	0.903546	1.00236	0.613496	0.880798	-0.14633	0.0034033
Signal peptidase complex subunit 2	Spcs2	Q9CYN2	1	4	14.2	24.977	4	3	0.935039	1.00194	0.774427	0.830375	-0.0969014	0.00278929
Pyruvate dehydrogenase protein X component, mitochondrial	Pdhx	A2AWH6;Q8BKZ9;A2AWH8;A2AWH7	4	12	26.1	53.998	14	11	0.98456	1.00191	0.998607	0.878255	-0.0224486	0.00275508
Glutamate receptor 1	Gria1	P23818;F6YNQ1	2	1	30.4	101.57	22	19	1.14941	1.00161	0.489474	0.876549	0.200893	0.00232028
Uncharacterized protein C2orf47 homolog, mitochondrial		Q8BHE8	1	3	11.7	32.985	4	3	0.984854	1.00125	1	0.827367	-0.0220188	0.00180575
Prostamide/prostaglandin F synthase	Fam213b;2810405K02Rik	Q9DB60;B1AS14	2	6	28.9	21.67	5	6	0.834206	1.00116	0.330484	0.826973	-0.261525	0.00167677
Peroxiredoxin-5, mitochondrial	Prdx5	H3BJQ7;P99029;E9Q9H9;P99029-2;G3UZJ4	5	11	48.4	22.677	32	32	0.878763	1.00104	0.283804	0.873313	-0.186454	0.00149454
Trifunctional enzyme subunit beta, mitochondrial;3-ketoacyl-CoA thiolase	Hadhb	Q99JY0;D3YXU1;REV__F7CB97	3	15	32.2	51.386	11	16	1.17952	1.00056	0.419762	0.870639	0.238205	0.000812049
Cell division control protein 42 homolog	Cdc42	P60766;Q3UL78	2	2	48.2	21.258	19	12	0.924999	0.999481	0.476509	0.864532	-0.112476	-0.000748258
Regulating synaptic membrane exocytosis protein 1	Rims1	Q99NE5;Q99NE5-3;Q99NE5-4;Q99NE5-5;Q99NE5-6;F6VBR4;F6VBT9;F6VBV0;F6Y0S3;F6TZK4;Q99NE5-2;Q7TPL9;B7UCC5	13	6	14	163.16	13	18	1.52278	0.999339	0.0512475	0.863728	0.606711	-0.000953807
GTP-binding protein Rheb	Rheb	Q540E6;Q921J2	2	5	28.3	20.451	3	6	0.990391	0.998847	0.965283	0.816775	-0.0139298	-0.00166439
Neural cell adhesion molecule L1	L1cam	Q6PGJ3;A2AFG8;A2AFG7;P11627;E9Q597;F7A5H7;F7CG04;B7ZCD3;F6UIL7	9	20	19.9	140.91	26	39	1.31745	0.998841	0.193092	0.860915	0.397743	-0.00167341
Transaldolase	Taldo1	Q93092	1	2	4.5	37.387	1	2	0.949204	0.998822	0.845323	0.816664	-0.0752099	-0.00170076
Cytoplasmic dynein 1 heavy chain 1	Dync1h1	Q9JHU4;F6ZX84;REV__E9Q8T5;REV__Q4QRL3;REV__Q4QRL3-2	5	160	35.4	532.04	204	168	2.34428	0.998454	1.12567e-06	0.858729	1.22914	-0.00223276
Zinc transporter 3	Slc30a3	P97441;Q3TMQ7	2	6	14.7	41.824	6	3	0.875325	0.998338	0.489503	0.814534	-0.19211	-0.00239972
Ubiquinol-cytochrome c reductase complex chaperone CBP3 homolog	Uqcc	Q9CWU6;A6PWX9;A6PWX8;F6V305;A6PWX7;A6PWX5;Q9CWU6-2;D6RJ83	8	5	17.6	34.299	3	2	0.906093	0.998084	0.625133	0.813417	-0.142269	-0.00276643
Cell cycle exit and neuronal differentiation protein 1	Cend1	Q9JKC6	1	11	57	14.987	45	41	0.942431	0.997976	0.561308	0.856034	-0.0855414	-0.00292299
Ras-related protein Rap-1b	Rap1b	Q52L50;Q99JI6	2	2	50	20.825	20	9	0.840175	0.997654	0.165448	0.854219	-0.251239	-0.00338784
Intercellular adhesion molecule 5	Icam5	G5E826;Q60625;E9Q3P4;E9Q426	4	25	29	96.944	35	27	1.3323	0.997449	0.121637	0.853062	0.413922	-0.00368445
Disks large homolog 1	Dlg1	Q811D0-3;E9Q9H0;Q811D0;Q811D0-2;H7BWY4;D3Z3B8;F6UDT8	7	9	23	102.98	6	7	1.08347	0.99646	0.675372	0.847481	0.115663	-0.00511595
	Farp1	F8VPU2;E9Q805	2	7	7.3	118.87	7	9	1.61728	0.996276	0.0364183	0.80546	0.693568	-0.00538292
3-ketoacyl-CoA thiolase, mitochondrial	Acaa2	Q8BWT1	1	13	41.8	41.829	15	6	1.11406	0.995626	0.619373	0.802603	0.155829	-0.00632427
Glycerol kinase	Gk;Gyk	Q64516;Q64516-2;B1ASZ3;B1ASZ0;Q64516-1;Q9WU65	6	10	24.7	61.227	16	10	0.875642	0.994867	0.490839	0.838499	-0.191587	-0.0074241
Cytochrome c oxidase subunit 6C	Cox6c	Q9CPQ1;D3Z6E1	2	12	63.2	8.4689	20	24	1.26429	0.994867	0.214954	0.838495	0.33833	-0.00742497
Mitochondrial glutamate carrier 1	Slc25a22	Q9D6M3;E9PY45;E9PV90;E9Q6M6;E9Q579;G3UX09;G3UY41	7	8	40.2	34.67	37	39	1.12107	0.994588	0.593631	0.836923	0.164874	-0.00782968
NADH dehydrogenase [ubiquinone] flavoprotein 1, mitochondrial	Ndufv1	Q91YT0;D3YUM1;D3Z1U9;D3Z0K1;D3YXX5;D6RG60	6	24	60.8	50.834	40	41	0.99366	0.994029	0.834135	0.833773	-0.00917639	-0.00864056
Tubulin beta-2A chain	Tubb2a	Q7TMM9	1	1	61.3	49.906	18	32	0.912245	0.993583	0.418301	0.831264	-0.132506	-0.00928717
Septin-7	2013-09-07	E9Q9F5;O55131;E9Q1G8;E9Q7K8;E9QMM2;Q9DA97	6	22	54	50.648	43	61	0.821767	0.993552	0.122962	0.831088	-0.283199	-0.0093325
39S ribosomal protein L17, mitochondrial	Mrpl17	Q9D8P4;Q9D8P4-2;H3BIZ3;H3BJT9	4	2	9.1	20.249	2	3	0.882224	0.993188	0.5219	0.79189	-0.180782	-0.00986098
Alpha-actinin-2	Actn2	G3UW84;Q9JI91;D3YY95	3	12	32.8	103.83	9	12	1.16195	0.992632	0.459489	0.825908	0.216549	-0.0106685
AP2-associated protein kinase 1	Aak1	Q3UHJ0;Q3UHJ0-2;Q91Z96;Q91Z96-2	4	12	18.7	103.35	15	9	1.32887	0.992069	0.180205	0.786976	0.410205	-0.0114874
Importin subunit beta-1	Kpnb1	P70168	1	8	11.1	97.183	4	3	0.847234	0.992044	0.375239	0.786865	-0.239168	-0.0115242
Protein kinase C;Protein kinase C gamma type	Prkcc;Prkcg	E9QMP2;P63318;Q2NKI4	3	23	36.3	78.455	25	25	1.07734	0.992	0.68805	0.786671	0.107476	-0.0115884
Neuronal pentraxin receptor	Nptxr	F6T7F3;F7BX42;Q99J85;F7CHP1;E9Q1P4;F8VQB8;E9PZM8	7	4	6.7	58.251	14	13	0.822162	0.990678	0.289879	0.780873	-0.282506	-0.0135114
Septin-8	2013-09-08	B1AQZ0;B1AQY9;B7ZC46;Q8CHH9-2;B1AQY8;Q8CHH9;F7C5C1;E0CYM4	8	9	27.3	55.874	23	19	0.940163	0.990514	0.785451	0.813988	-0.0890174	-0.0137511
Neuritin	Nrn1	D3Z4E2;Q8CFV4	2	3	18.4	17.007	3	5	1.08992	0.990027	0.650231	0.778015	0.124227	-0.0144607
Microtubule-associated protein 6	Map6;Mtap6	Q7TSJ2;Q7TSJ2-2;D3Z6W1;Q7TSJ2-3	4	49	60.6	96.449	49	63	1.28352	0.989928	0.236106	0.810693	0.360101	-0.0146049
Voltage-dependent N-type calcium channel subunit alpha-1B	Cacna1b	E9QMF6;O55017-2;A2AIR7;A2AIR8;O55017;A2AIR9;A2AIS0;A2AIZ9	8	5	2.5	263.74	6	3	1.45949	0.989675	0.096241	0.776474	0.545462	-0.0149731
Acyl-CoA synthetase family member 2, mitochondrial	Acsf2	Q8VCW8	1	13	21.5	67.95	16	6	1.09892	0.989651	0.623988	0.776367	0.136085	-0.0150087
Dynamin-2	Dnm2	G3X9G4;F8WIV5;Q3TCR7;P39054;P39054-2;Q3T9X3;G3UZZ3;G3UXX2;Q91Z39;G3UY64	10	2	13.3	98.073	4	3	1.27957	0.988908	0.241603	0.804963	0.355655	-0.0160921
Ras-related protein Rab-6B	Rab6b	P61294;Q0PD53	2	5	56.2	23.461	83	33	0.825656	0.988827	0.131217	0.804507	-0.276388	-0.0162105
Iron-sulfur cluster assembly 2 homolog, mitochondrial	Isca2	Q9DCB8	1	7	50.6	16.718	5	14	0.934145	0.988605	0.769971	0.80326	-0.0982821	-0.0165346
Synaptobrevin homolog YKT6	Ykt6	Q9CQW1	1	6	26.8	22.314	7	5	0.996179	0.988526	0.959209	0.771437	-0.00552276	-0.0166496
Voltage-dependent anion-selective channel protein 3	Vdac3	Q3TX38;Q60931;REV__Q5I012;REV__Q5I012-2;REV__Q5I012-3;REV__Q5I012-4;REV__Q5I012-6;REV__Q5I012-5;REV__E9Q1R6;REV__Q3UYX7;REV__Q8VIL2;REV__E9PZT2	12	13	50.5	30.752	43	33	1.07014	0.98757	0.794564	0.797454	0.0977993	-0.0180452
Guanylate cyclase soluble subunit beta-1	Gucy1b3	O54865	1	11	19.4	70.597	10	5	0.86001	0.987431	0.426255	0.766645	-0.217574	-0.0182478
MAGUK p55 subfamily member 2	Mpp2	Q9WV34-2;B1AQF9;Q9WV34	3	22	46.2	63.33	30	29	0.953509	0.987085	0.617863	0.794734	-0.0686819	-0.0187537
Aconitate hydratase, mitochondrial	Aco2	Q99KI0;REV__Q32M07	2	45	62.6	85.462	148	87	1.06707	0.984631	0.807593	0.78099	0.0936607	-0.0223445
MAP6 domain-containing protein 1	Map6d1	Q14BB9	1	3	16.8	20.432	3	1	0.77574	0.984412	0.154677	0.753446	-0.366355	-0.0226652
Cell adhesion molecule 1	Cadm1	E9PYN1;Q8R5M8;Q8R5M8-2;Q8R5M8-3;Q8R5M8-4;E0CY16;Q8R5M8-5;E9Q259	8	4	21.1	51.688	18	17	0.87709	0.98409	0.496954	0.77796	-0.189203	-0.0231385
Programmed cell death protein 6	Pdcd6	P12815	1	4	19.9	21.867	5	2	0.811079	0.983848	0.255144	0.75098	-0.302086	-0.023493
T-complex protein 1 subunit gamma	Cct3	P80318;Q3U4U6;Q3U0I3;E9Q133;F6Q609;F6ZVG8	6	13	26.6	60.629	8	11	0.65694	0.983536	0.0149005	0.749621	-0.606167	-0.0239497
Superoxide dismutase [Mn], mitochondrial;Superoxide dismutase	Sod2	P09671;Q4FJX9;REV__Q059P4;REV__Q9CS72;P23881;A2AW45	6	11	44.6	24.603	42	28	1.12268	0.983506	0.58779	0.7747	0.166951	-0.0239938
G protein-regulated inducer of neurite outgrowth 1	Gprin1	Q3UNH4	1	36	40.5	95.495	47	43	1.23158	0.983178	0.317311	0.772864	0.300506	-0.024476
Protein kinase C and casein kinase substrate in neurons protein 1	Pacsin1	Q543Y7;Q61644;Q3TDA7;Q9WVE8;Q8BL06;Q8CDI6;Q8CDI6-2	7	13	29.7	50.575	14	8	0.908789	0.982394	0.637515	0.744638	-0.137983	-0.0256262
Serine/threonine-protein phosphatase;Serine/threonine-protein phosphatase 2B catalytic subunit alpha isoform	Ppp3ca	B2RRX2;P63328;P63328-2;Q4V9X0;Q80XK0;P48455;Q3V074;G3X8V4	8	9	27.6	58.643	24	35	0.896888	0.982349	0.353132	0.768234	-0.157001	-0.0256932
Up-regulated during skeletal muscle growth protein 5	Usmg5	Q78IK2	1	4	44.8	6.3814	17	12	1.04264	0.982263	0.914456	0.767758	0.060242	-0.0258184
Peptidyl-prolyl cis-trans isomerase A;Peptidyl-prolyl cis-trans isomerase	Ppia;Gm9234;Gm5160	P17742;Q5SVY2;E9Q1E3;F8VPN3;E9Q5D3;A2BGJ0;Q9D868;Q4G0C5;Q9D868-2;A2BGI8;A2BGI9	11	12	72.6	17.971	45	32	0.934647	0.982218	0.522753	0.767507	-0.0975066	-0.0258845
NADH dehydrogenase [ubiquinone] 1 alpha subcomplex subunit 5	Ndufa5	Q9CPP6;D3YTQ8;REV__Q61043;REV__Q61043-2	4	11	81	13.36	40	25	1.10896	0.982086	0.638517	0.76677	0.149208	-0.0260787
DnaJ homolog subfamily C member 11	Dnajc11	Q5U458;E9Q8B3;A2A8D1	3	17	32.6	63.232	13	18	1.03561	0.981894	0.822129	0.7657	0.0504871	-0.0263603
Isocitrate dehydrogenase [NAD] subunit alpha, mitochondrial	Idh3a	Q9D6R2;Q9D6R2-2	2	23	55.5	39.638	45	30	1.06156	0.980532	0.83128	0.758106	0.0861792	-0.0283638
Glycerophosphodiester phosphodiesterase domain-containing protein 1	Gdpd1	B2KGQ6;Q9CRY7	2	5	16.6	35.866	3	3	1.09692	0.979983	0.629774	0.734138	0.133452	-0.0291709
Wiskott-Aldrich syndrome protein family member 1	Wasf1	Q8R5H6	1	9	23.1	61.508	9	12	0.875129	0.979875	0.488679	0.754452	-0.192433	-0.0293299
Dihydropyrimidinase-related protein 2	Dpysl2	O08553;Q8BPU7-2;Q8BPU7-4	3	21	68.2	62.277	101	79	0.867384	0.979809	0.244712	0.754082	-0.205258	-0.0294278
Synapsin-2	Syn2	Q64332;Q64332-2;Q8CE19	3	19	48.8	63.372	72	62	0.789835	0.979745	0.0686661	0.753729	-0.340376	-0.0295213
Ganglioside-induced differentiation-associated protein 1-like 1	Gdap1l1	Q8VE33;Q3USC7;A2A5H8	3	5	15.9	42.317	5	3	0.905926	0.979477	0.624366	0.731936	-0.142536	-0.0299163
Drebrin	Dbn1	Q9QXS6;Q3TRK3;Q9QXS6-3;Q9QXS6-2;F7CPL2	5	6	11.6	77.286	9	3	1.13015	0.979423	0.538174	0.731698	0.17652	-0.0299966
Glutamate [NMDA] receptor subunit epsilon-2	Grin2b	G3X9V4;Q01097;Q03391;E9PYG0;A2A6S2;Q01098;F8WH05	7	18	14.2	165.99	24	15	1.67928	0.979352	0.0169872	0.751542	0.747843	-0.0301004
Heat shock 70 kDa protein 12A	Hspa12a	Q8K0U4;Q9CZJ2	2	15	26.4	74.87	11	22	0.893241	0.978738	0.572146	0.748128	-0.162878	-0.0310053
NADH dehydrogenase [ubiquinone] iron-sulfur protein 2, mitochondrial	Ndufs2	Q91WD5;D3YXT0;F6RJ83	3	17	47.5	52.625	38	30	1.09961	0.978551	0.674485	0.74709	0.136987	-0.0312809
39S ribosomal protein L49, mitochondrial	Mrpl49	Q9CQ40;Q8BTB8	2	2	12	19.133	2	1	0.727654	0.978099	0.0698883	0.725946	-0.458675	-0.0319479
Cytochrome b-c1 complex subunit 2, mitochondrial	Uqcrc2	Q9DB77	1	21	51.4	48.234	56	43	0.951459	0.978001	0.607263	0.744035	-0.0717863	-0.0320922
Long-chain-fatty-acid--CoA ligase 1	Acsl1	D3Z041;P41216;Q3UC67;Q8JZR0;D3Z457;F6WNZ2;D3YVF6	7	10	14.4	78.034	15	9	1.07498	0.977242	0.695282	0.722225	0.104313	-0.0332128
Thiomorpholine-carboxylate dehydrogenase	Crym	O54983;Q3UPX0	2	4	15	33.523	2	3	0.918891	0.976762	0.684468	0.720144	-0.122034	-0.0339211
D-dopachrome decarboxylase	Ddt	O35215;Q3UNI8;G3UYJ7;G3UZN1	4	3	29.7	13.077	3	6	1.37601	0.975787	0.156389	0.715919	0.460496	-0.0353617
Neural cell adhesion molecule 2	Ncam2	O35136;F6V823;O35136-2;F7CRP4;F7CJ44;Q99MW1;E9Q260;E9PWQ6	8	27	35.7	93.203	38	34	1.04537	0.975398	0.789655	0.729617	0.0640177	-0.0359364
Hippocalcin-like protein 4	Hpcal4	B2RRY8;Q8BGZ1;F2Z3Z1	3	4	43.5	22.215	4	4	0.779719	0.973664	0.170973	0.706732	-0.358973	-0.038504
Phosphoglycerate mutase 1	Pgam1	Q3U7Z6;Q9DBJ1;O70250;Q5NCI4	4	11	48.4	28.832	17	2	0.974278	0.97358	0.728104	0.706369	-0.0375945	-0.0386285
Guanine nucleotide-binding protein G(I)/G(S)/G(O) subunit gamma-13	Gng13	Q9JMF3	1	4	44.8	7.9793	10	4	0.718702	0.973189	0.0647838	0.717418	-0.476534	-0.0392086
5-nucleotidase domain-containing protein 3	Nt5dc3	Q3UHB1;F7CQV9	2	16	27.8	63.17	12	12	0.839485	0.972937	0.349192	0.716033	-0.252423	-0.0395812
NADH dehydrogenase [ubiquinone] 1 alpha subcomplex subunit 9, mitochondrial	Ndufa9	Q9DC69	1	17	41.4	42.525	26	33	1.09606	0.972864	0.688412	0.715631	0.132325	-0.0396896
GTPase KRas;GTPase KRas, N-terminally processed	Kras	P32883-2;Q5J7N1;P32883;Q0VDV7	4	3	52.7	21.482	13	7	1.10048	0.971964	0.619513	0.699393	0.138128	-0.0410247
Sarcoplasmic/endoplasmic reticulum calcium ATPase 2	Atp2a2	F8WI94;O55143;O55143-2	3	23	38.3	115.09	88	73	1.07736	0.971864	0.764267	0.710124	0.107496	-0.0411743
Growth factor receptor-bound protein 2	Grb2	Q3U5I5;Q60631;B1AT92;B1AT94;Q60631-2;B1AT95	6	5	20.7	25.238	4	4	0.592881	0.971836	0.00293103	0.69884	-0.754187	-0.0412153
ATP synthase lipid-binding protein, mitochondrial	Atp5g2;Atp5g3;Atp5g1	P56383;P56384;Q14BC2;Q9CR84	4	2	8.2	15.476	16	11	0.878134	0.971673	0.281553	0.709079	-0.187486	-0.0414566
Elongation factor 1-gamma	Eef1g	Q4FZK2;Q9D8N0	2	10	20.4	50.06	6	8	0.875014	0.971655	0.488198	0.708979	-0.192622	-0.0414835
Protein-L-isoaspartate O-methyltransferase;Protein-L-isoaspartate(D-aspartate) O-methyltransferase	Pcmt1	E0CYV0;E9PWE0;F7D432;P23506-2;P23506;Q545L9;F6V9F1	7	6	24.1	30.441	8	5	0.980751	0.97162	0.980478	0.697909	-0.0280413	-0.0415356
Alpha-actinin-4	Actn4	P57780;Q3ULT2	2	6	28.4	104.98	7	10	1.21948	0.971586	0.361345	0.708598	0.286267	-0.0415866
Mitochondrial 2-oxoglutarate/malate carrier protein	Slc25a11	Q5SX53;Q9CR62;Q5SX46;Q5SX48	4	15	53.8	34.155	24	10	1.12337	0.970054	0.585319	0.700188	0.167833	-0.0438637
Band 4.1-like protein 3	Epb41l3;Epb4.1l3	Q9WV92;F8WH44;Q9WV92-2;Q9WV92-3;Q9WV92-4;Q9WV92-8;Q9WV92-5;Q9WV92-6;E9QN88;E9PV52;Q9WV92-7;Q8BT38;F6S4K9;E9PWN5;F7BUB8;F7CR30;Q3V048	17	29	42.1	103.34	67	64	1.28036	0.969713	0.18875	0.69832	0.356555	-0.0443709
Serine/threonine-protein kinase A-Raf;Serine/threonine-protein kinase B-raf;RAF proto-oncogene serine/threonine-protein kinase	Araf;Braf;Raf1	P04627;E9Q0P8;B1AUN8;Q8CAD1;P28028;F6SZ47;Q99N57-2;Q99N57;F6ZX73	9	2	3	67.581	3	4	0.753293	0.969438	0.109179	0.688513	-0.408716	-0.0447798
Beta-adducin	Add2	Q9QYB8;Q9QYB8-2;Q9QYB8-3	3	9	13.4	80.641	3	8	0.913719	0.968606	0.669409	0.692267	-0.130178	-0.0460176
Cofilin-1	Cfl1;Gm6180	F8WGL3;P18760;E9Q1T2	3	12	58.1	24.576	22	35	0.929573	0.967648	0.49821	0.687032	-0.105359	-0.0474462
Annexin A5	Anxa5	P48036	1	11	34.5	35.752	5	11	1.2922	0.967314	0.224389	0.685214	0.36983	-0.0479432
Band 4.1-like protein 1	Epb4.1l1;Epb41l1	A2AUK5;Q9Z2H5;A2AUK8;Q9Z2H5-2;Q9Z2H5-3;A2AUK7;E9PV14;A2AUK6;A2AD32;E9Q6Q1;E9QMK1	11	20	29.4	98.314	25	26	1.18952	0.967095	0.398346	0.684018	0.250379	-0.0482705
Neuroligin-3	Nlgn3	A2AGI2;Q8BYM5;A2AGI3;A2AGI0	4	11	21.2	93.486	11	14	1.2509	0.967021	0.284784	0.683617	0.322964	-0.0483801
Acyl-coenzyme A thioesterase 9, mitochondrial;Acyl-coenzyme A thioesterase 10, mitochondrial	Acot9;Acot10	Q9R0X4;Q32MW3	2	11	27.3	50.56	7	7	0.831607	0.966918	0.317311	0.677696	-0.266027	-0.048535
Endophilin-A1	Sh3gl2	A2ALV3;Q62420;Q8BXU5;F6ZL13;A2ALV1;Q8R2X8-2;Q8R2X8	7	9	26.7	48.295	12	7	0.944264	0.966756	0.570537	0.677005	-0.0827379	-0.0487759
60 kDa heat shock protein, mitochondrial	Hspd1	P63038;P63038-2;D3Z2F2;D3Z7J9	4	38	68.6	60.955	123	80	0.969873	0.966242	0.704349	0.679371	-0.0441327	-0.0495442
Vacuolar protein sorting-associated protein 29	Vps29	Q9QZ88-2;Q9QZ88;D3Z645;D3YYD5;D3YW98	5	5	25.3	20.917	6	7	0.835673	0.966198	0.335629	0.679133	-0.25899	-0.0496095
	Atp2b3	A2ALL9;Q8C048;Q0VF54	3	1	36.1	128.74	32	29	1.28393	0.965749	0.235538	0.676691	0.360564	-0.0502802
Peroxiredoxin-2	Prdx2	Q61171;D3Z4A4	2	8	39.4	21.778	25	18	0.81369	0.965648	0.107011	0.676141	-0.297448	-0.0504314
Neurogranin;NEUG(55-78)	Nrgn	P60761	1	2	26.9	7.4963	10	4	0.771214	0.964991	0.151751	0.669454	-0.374796	-0.051412
Neutral alpha-glucosidase AB	Ganab	A1A4T2;Q8BHN3-2;Q8BHN3;Q8BHN3-3	4	11	12.6	109.4	8	8	1.1307	0.964908	0.536746	0.672124	0.177218	-0.0515371
Cytochrome b-c1 complex subunit 1, mitochondrial	Uqcrc1	Q9CZ13;Q8K2S8	2	18	47.7	52.851	55	48	1.08423	0.964725	0.735937	0.671133	0.116668	-0.0518103
60S ribosomal protein L35a	Gm10247;Rpl35a;Gm10029;Gm10237	D3Z2T7;O55142;Q6ZWX1;E9PXU5;F8VQL4	5	6	43.6	12.55	2	6	0.940133	0.964675	0.799862	0.6681	-0.089063	-0.0518859
Sulfurtransferase;3-mercaptopyruvate sulfurtransferase	Mpst	D3YYT8;Q3UW66;Q99J99	3	8	24.4	33.267	4	6	1.0311	0.964299	0.837374	0.668823	0.0441806	-0.0524478
Disks large homolog 4	Dlg4	Q62108-2;Q62108;Q62108-3;B1AR31;G3UZL5;E9PXG2;E9Q3Z8;B1AR29	8	27	48.9	85.422	68	59	1.13757	0.964065	0.535636	0.667557	0.185951	-0.0527974
Clathrin light chain B	Cltb	Q6IRU5;Q3TWZ9;Q6IRU5-2;Q6IRU5-3;F7BHJ0	5	8	24	25.171	6	5	1.03255	0.964045	0.959923	0.665411	0.0462058	-0.0528282
		P60766-1	1	2	49.2	21.31	3	4	0.730948	0.963422	0.0805145	0.662757	-0.452159	-0.0537596
Myosin light polypeptide 6	Myl6;Gm8894	Q60605;Q60605-2;Q642K0;E9QLM0;Q8CI43	5	7	44.4	16.93	13	12	0.920651	0.963154	0.692725	0.662628	-0.119274	-0.0541615
Transitional endoplasmic reticulum ATPase	Vcp	Q01853	1	18	26.6	89.321	14	12	1.06203	0.962832	0.735764	0.660885	0.0868231	-0.0546447
	Opcml	Q6DFY2	1	2	31.8	37.156	19	18	0.969466	0.961675	0.702166	0.654645	-0.0447376	-0.0563791
	Slc8a2	Q8K596;Q68EG0;E9Q347	3	18	26.3	100.71	45	26	0.97976	0.960995	0.757879	0.650987	-0.0294994	-0.0573991
Gamma-enolase;Enolase	Eno2	P17183;Q545V3;D3Z6E4;D3Z2S4;D3YVD3;Q5SX61	6	11	44.5	47.296	15	8	0.578167	0.960851	6.0699e-05	0.650214	-0.790442	-0.0576147
NADH dehydrogenase [ubiquinone] 1 beta subcomplex subunit 11, mitochondrial	Ndufb11	B1AV40;O09111	2	7	53.6	17.444	25	15	0.963806	0.9608	0.671934	0.649937	-0.0531856	-0.057692
Cytochrome c oxidase subunit 1	mt-Co1;Mtco1	Q70YN3;Q9MD68;P00397	3	3	7.6	56.881	4	6	1.6566	0.959882	0.0200096	0.645009	0.728228	-0.0590707
Succinate dehydrogenase [ubiquinone] flavoprotein subunit, mitochondrial	Sdha	Q8K2B3	1	30	51.1	72.585	46	43	1.04521	0.959491	0.902976	0.642911	0.0637979	-0.0596588
Catenin delta-1	Ctnnd1	E9Q8Z8;E9Q8Z6;E9Q8Z5;P30999;G3X9V2;P30999-3;E9Q904;P30999-2;E9Q901;E9Q903;D3Z2H2;E9Q8Z9;E9Q8Z4;E9Q905;E9Q907;E9Q906;D3Z7H6;E9Q986;D3Z2H7	19	8	9.4	108.17	6	6	1.33032	0.95913	0.201873	0.64452	0.411774	-0.0602021
Cullin-associated NEDD8-dissociated protein 1	Cand1	Q6ZQ38;D3YWC5	2	14	11.5	136.33	7	5	1.07085	0.9588	0.711503	0.643123	0.098759	-0.0606986
Adenosylhomocysteinase	Ahcy	P50247;Q3TF14	2	2	2.1	47.688	5	4	0.980197	0.958653	0.977839	0.642501	-0.0288557	-0.0609198
	Atp2b1	G5E829;Q05CJ5;REV__Q3UX62;REV__D3YVK8;REV__Q3V3C1;REV__D3Z3W5;REV__D3Z6I9	7	25	39.4	134.75	124	79	1.4618	0.958204	0.0363484	0.636026	0.547748	-0.0615949
ATP synthase subunit f, mitochondrial	Atp5j2	P56135;F8WHP8	2	3	27.3	10.344	10	15	1.18312	0.958196	0.395241	0.63598	0.242599	-0.0616077
Neuron-specific calcium-binding protein hippocalcin	Hpca	P84075;E9PV73;A2A7R5;A2A7R6	4	5	72.5	22.427	27	21	0.897622	0.957903	0.356118	0.634419	-0.15582	-0.0620482
Poliovirus receptor-related protein 1	Pvrl1	Q9JKF6	1	4	8.7	57.034	3	5	1.03282	0.95788	0.826829	0.639236	0.0465891	-0.0620827
Contactin-1	Cntn1	P12960	1	43	50.7	113.39	56	61	1.52306	0.957718	0.0195843	0.633431	0.606971	-0.062327
Unconventional myosin-XVI	Myo16	Q5DU14;Q5DU14-2;F8WGF8;Q5DU14-3;E9QL20	5	2	0.7	211.38	9	5	0.927809	0.957236	0.726522	0.63086	-0.1081	-0.0630534
Myelin proteolipid protein	Plp1	P60202;Q3UYM8;F8WGE4;A2AEB1;P60202-2	5	10	32.9	30.077	78	65	0.963275	0.956967	0.669114	0.629424	-0.0539809	-0.0634595
Glutathione S-transferase kappa 1	Gstk1	Q9DCM2	1	8	41.2	25.704	8	1	1.17525	0.956243	0.429176	0.632327	0.23297	-0.0645514
Protein FAM162A	Fam162a	Q9D6U8	1	7	41.3	17.725	19	8	1.17814	0.955513	0.409171	0.6217	0.236511	-0.065652
Limbic system-associated membrane protein	Lsamp	Q8BLK3;Q3TYE5;F6SB80	3	14	43.1	38.086	30	29	0.861923	0.955475	0.227196	0.621497	-0.214369	-0.0657098
Puromycin-sensitive aminopeptidase	Npepps	Q11011;E9Q039;F6QYF8;E9Q6F4;F6V7K3;F7ANF4	6	15	19.8	103.32	7	13	0.972285	0.955423	0.961013	0.621221	-0.0405491	-0.0657884
Nck-associated protein 1	Nckap1	A2AS98;A2AS97;P28660;E9QQ62;P28660-2;Q8K1X4	6	32	26.5	129.51	35	32	0.922314	0.955082	0.700549	0.619411	-0.11667	-0.0663039
Glutaminase kidney isoform, mitochondrial	Gls	D3Z7P3;D3Z7P3-2;D3Z7P4;F7B327;D3Z7P5;F6U529;Q571F8	7	27	48.5	73.963	50	59	0.992509	0.954309	0.827791	0.615318	-0.0108486	-0.0674723
Catenin alpha-2	Ctnna2	E0CXB9;Q61301;Q61301-3;Q61301-2;Q8BS72;REV__Q9JMB1;REV__Q9JMB1-2;Q9DBX7;Q05AE0;Q9D0K0	10	28	44.8	106.73	41	46	1.15802	0.954272	0.468982	0.615126	0.21166	-0.0675272
Centrosomal protein of 290 kDa;Histone-lysine N-methyltransferase MLL2	Cep290;Mll2	E9Q9M0;Q6A078;Q6PDK2;Q6A078-2;E9PUT8	5	2	0.5	289.97	3	3	1.04213	0.954133	0.916751	0.623457	0.0595319	-0.0677376
Mitochondrial import inner membrane translocase subunit Tim9 B	Fxc1	Q9WV96;D3YVK4;D3YVK5;D6RG99	4	4	51	11.314	5	6	1.04786	0.954116	0.780129	0.623384	0.0674412	-0.0677637
Plasmolipin	Pllp	Q9DCU2	1	2	21.4	19.801	3	4	0.942244	0.952859	0.810424	0.618119	-0.085828	-0.0696647
Septin-5	2013-09-05	B7ZNM7;Q9Z2Q6;Q52KH2;P42209;Q5ND09;Q5ND18;P28661-6	7	19	52.5	44.08	43	23	0.993891	0.952329	0.835413	0.6159	-0.00884006	-0.0704679
Alpha-soluble NSF attachment protein	Napa	Q9DB05	1	10	49.8	33.189	4	10	0.986175	0.952214	0.995216	0.604273	-0.0200851	-0.0706424
Phosphatidylinositol transfer protein alpha isoform	Pitpna	F6SJE0;P53810;Q5ND42;F8WGG5	4	6	16.3	40.036	1	5	1.4071	0.952203	0.130875	0.61537	0.492729	-0.0706596
Clathrin coat assembly protein AP180	Snap91	Q61548;Q61548-2;Q61548-3;E9QLK9;E9QQ05;E9Q9A3;Q3TWS4;Q8BQA2;B2RQZ6;Q8BWS5	10	17	21.5	91.85	31	26	1.16472	0.951899	0.453048	0.602616	0.219985	-0.0711203
ATP synthase subunit O, mitochondrial	Atp5o;Gm5436	Q9DB20;D3Z4J0;F7D3P8;F6XVM5	4	16	70	23.363	47	42	0.990275	0.951206	0.815489	0.598984	-0.0140995	-0.0721698
Microtubule-associated protein 1B;MAP1 light chain LC1	Map1b	P14873;Q3UPV4;REV__B1AT70;REV__Q91W69;REV__E9Q1Q2;REV__E9QA61;REV__G3UWD7;REV__Q6ZWV7;REV__F6XS56	9	62	27.9	270.25	76	16	1.55128	0.951152	0.042121	0.610983	0.633456	-0.0722519
NADH dehydrogenase [ubiquinone] 1 alpha subcomplex subunit 11	Ndufa11	G5E814;Q9D8B4	2	5	40.6	15.115	6	11	1.30962	0.950037	0.202366	0.592862	0.389148	-0.0739451
AP-2 complex subunit alpha-2	Ap2a2	P17427	1	28	51.1	104.02	38	30	1.23965	0.949985	0.260842	0.592596	0.309934	-0.0740226
NADH dehydrogenase [ubiquinone] 1 alpha subcomplex subunit 8	Ndufa8	Q9DCJ5	1	8	50.6	19.992	22	10	1.08004	0.949741	0.753158	0.591321	0.111079	-0.0743935
Tubulin polymerization-promoting protein	Tppp	Q3URG1;Q7TQD2	2	8	42.7	23.574	14	8	0.656143	0.947393	0.0017954	0.579107	-0.607919	-0.0779652
NADH dehydrogenase [ubiquinone] 1 beta subcomplex subunit 6	Ndufb6	A2AP31;Q3UIU2;A2AP32	3	10	54.7	15.515	14	14	1.41192	0.946375	0.0588911	0.573839	0.497661	-0.0795169
Reticulon-3	Rtn3	Q9ES97;Q9ES97-2;Q9ES97-5;Q9ES97-4	4	20	28.9	103.88	33	23	1.08144	0.946137	0.747372	0.572613	0.112952	-0.0798787
ES1 protein homolog, mitochondrial	D10Jhu81e	Q9D172	1	11	57.1	28.09	31	21	1.02534	0.946127	0.99272	0.572559	0.0361083	-0.0798946
Pyruvate carboxylase;Pyruvate carboxylase, mitochondrial	Pcx;Pc	E9QPD7;G5E8R3;Q05920;E9PW11	4	40	36.7	129.83	32	32	1.66149	0.946004	0.00443565	0.571926	0.732476	-0.0800819
AP-2 complex subunit mu	Ap2m1	P84091;Q5FWI9;Q3TWV4	3	22	50.6	49.654	42	50	0.92161	0.945754	0.460703	0.570638	-0.117771	-0.0804627
Brain protein 44-like protein	Brp44l;Gm3452	E9Q0V4;E9PXT1;P63030;Q3UX28;D3Z5S0;D3YWY6;D3Z786	7	3	10.2	18.36	12	13	1.47837	0.945096	0.0308328	0.56725	0.564006	-0.0814668
Sideroflexin-3	Sfxn3	Q91V61;Q91V61-2;Q3U4F0	3	11	38.6	35.406	18	27	1.2045	0.943999	0.339399	0.561618	0.268429	-0.0831421
Ephexin-1	Ngef	E9QK62;Q8CHT1;Q8CHT1-2;F6SWQ9	4	6	9.3	82.208	4	3	0.880525	0.942757	0.514302	0.576259	-0.183564	-0.0850421
Arf-GAP with GTPase, ANK repeat and PH domain-containing protein 2	Agap2	Q3UHD9;Q3UHD9-2	2	17	17.3	124.51	18	18	1.22998	0.942499	0.320127	0.575201	0.298634	-0.0854375
Dihydropyrimidinase-related protein 3	Dpysl3	E9PWE8;Q62188;Q3TT92;D3YUS0;D3Z567	5	12	32.8	73.884	12	16	0.957494	0.941563	0.868825	0.549181	-0.0626654	-0.0868712
Copine-6	Cpne6	Q9Z140;Q3UYN2;E9QA77	3	16	31.1	61.78	17	17	0.782335	0.941208	0.177192	0.547379	-0.354142	-0.0874148
Plexin-A1	Plxna1	P70206;P70208;P70208-2	3	17	13.6	211.1	10	16	3.91752	0.939903	7.11357e-09	0.540771	1.96994	-0.0894164
Visinin-like protein 1	Vsnl1	P62761;Q4W4C9	2	10	78	22.142	31	31	0.845673	0.938379	0.179857	0.533095	-0.241828	-0.0917567
Actin-related protein 2/3 complex subunit 2	Arpc2	Q9CVB6;D3YXG6	2	11	36.7	34.357	9	14	0.872977	0.938349	0.263492	0.532941	-0.195984	-0.0918039
Gamma-aminobutyric acid receptor subunit alpha-1	Gabra1	P62812;Q544F7;Q8BHJ7;P26048;Q544G1	5	11	25.7	51.753	10	17	1.00642	0.937711	0.922815	0.529741	0.00923002	-0.0927846
Brain protein 44	Brp44	Q9D023;G5E869;Q3V1C1;Q925J4;E9PY67;E9Q7J2	6	8	61.4	14.286	18	19	1.02837	0.937416	0.978897	0.528264	0.0403625	-0.0932384
Cysteine and glycine-rich protein 1	Csrp1	P97315;Q4FJX4	2	5	28.5	20.583	5	12	0.747962	0.936012	0.106781	0.548835	-0.418963	-0.0954016
Septin-9	2013-09-09	Q80UG5;Q80UG5-3;A2A6U3;Q80UG5-2;A2A6U5;REV__Q6NSQ7;A8Y5D3	7	16	25.2	65.574	17	9	0.910367	0.935905	0.644798	0.548405	-0.135479	-0.0955663
Hexokinase-1	Hk1	P17710;P17710-4;P17710-3;Q6GQU1;G3UVV4;P17710-2;F8WIP2;D3Z365;D3YYR4;O08528;E9Q5B5;Q91W97;D3Z105;B4YB29;Q3TRM8;E9Q8S8;E9Q3Z4;F6QD41;E9Q9M6	19	53	58.5	108.3	175	155	1.10782	0.934766	0.642834	0.515064	0.147727	-0.0973223
AP-1 complex subunit beta-1	Ap1b1	Q8CC13;O35643;Q5SVG4;Q5SVG5	4	12	36.1	105	9	9	1.18617	0.933558	0.405424	0.509092	0.246313	-0.0991879
Coiled-coil-helix-coiled-coil-helix domain-containing protein 6, mitochondrial	Chchd6	Q91VN4;E9Q4M4;Q3TJS8	3	12	46.2	29.852	17	21	1.10302	0.933218	0.661223	0.507416	0.141462	-0.0997134
Neurofilament medium polypeptide	Nefm	P08553;D3YZ35;REV__Q8R344	3	35	41.2	95.915	67	72	1.39117	0.933032	0.0715485	0.506499	0.476294	-0.100002
Acyl-CoA dehydrogenase family member 9, mitochondrial	Acad9	Q8JZN5;F6W0S5;F6TBZ5	3	21	33.9	68.721	19	18	0.961502	0.932249	0.888136	0.502652	-0.0566384	-0.101213
Actin, alpha cardiac muscle 1;Actin, alpha skeletal muscle;Actin, aortic smooth muscle;Actin, gamma-enteric smooth muscle	Actc1;Acta1;Acta2;Actg2	P68033;P68134;Q497E4;P62737;P63268;Q3UJ36;D3YZY0;D3Z2K3	8	1	33.2	42.019	12	4	1.18256	0.93224	0.396788	0.533702	0.241917	-0.101227
Peptidyl-prolyl cis-trans isomerase F, mitochondrial	Ppif	Q99KR7;Q9ERU9;Q9CR16;Q9QZH3	4	9	31.1	21.737	16	11	0.941097	0.931928	0.554631	0.501076	-0.0875839	-0.10171
ADP-ribosylation factor GTPase-activating protein 1	Arfgap1	Q9EPJ9;Q3TGS9;Q9EPJ9-2	3	6	15.2	45.288	5	3	0.879641	0.931535	0.510369	0.53089	-0.185013	-0.102319
NADH-ubiquinone oxidoreductase chain 1	Mtnd1	P03888	1	2	5	36.059	29	7	0.995594	0.931263	0.844805	0.529808	-0.00637043	-0.102739
Complement component 1 Q subcomponent-binding protein, mitochondrial	C1qbp	Q8R5L1;O35658	2	6	24	31.025	33	20	1.1005	0.930978	0.670992	0.496432	0.138163	-0.103181
Ras-related protein Rab-35	Rab35	Q3U0T9;Q6PHN9;Q0PD24;Q923S9	4	10	59.2	23.025	21	6	0.986466	0.930363	0.794558	0.493433	-0.0196588	-0.104135
CB1 cannabinoid receptor-interacting protein 1	Cnrip1	F7C0H6;Q5F272;Q9CW19;Q5M8N0	4	4	22.3	20.726	6	5	0.874738	0.929855	0.269578	0.490964	-0.193077	-0.104922
Myeloid-associated differentiation marker	Myadm	O35682;Q0VE46	2	2	8.4	35.284	8	6	0.81901	0.929738	0.279739	0.523748	-0.288048	-0.105104
Neuronal-specific septin-3	2013-09-03	Q9Z1S5;Q9Z1S5-2	2	14	40	40.037	30	12	1.17915	0.929326	0.406332	0.522117	0.237741	-0.105743
Elongation factor 2	Eef2	P58252;A2AH85;O08810;Q543F1;G3UZ34;G3UXK8	6	18	21.9	95.313	10	14	0.984938	0.92914	0.999693	0.487496	-0.0218948	-0.106032
39S ribosomal protein L41, mitochondrial	Mrpl41;Gm6434	A2AJ87;Q9CQN7;F7CXS7	3	5	31.1	15.261	7	4	0.969841	0.927984	0.948814	0.516814	-0.0441796	-0.107828
Dynamin-like 120 kDa protein, mitochondrial;Dynamin-like 120 kDa protein, form S1	Opa1	P58281-2;P58281;H7BX01;E0CXD1;F6U775;P58682	6	39	44.9	115.59	70	53	1.13919	0.927866	0.530125	0.481345	0.188011	-0.108011
Complexin-2	Cplx2	P84086	1	3	35.8	15.394	12	4	0.831917	0.927293	0.322544	0.514089	-0.265488	-0.108903
LanC-like protein 2	Lancl2	Q9JJK2;F6RJV6	2	10	28.2	50.777	10	5	0.967724	0.927211	0.918078	0.513767	-0.0473331	-0.10903
Peripheral plasma membrane protein CASK	Cask	F8WGK4;O70589;O70589-5;O70589-4;O70589-3;B9EJ23;O70589-2;E9QM23;F6Y9I5;F6ZQR2;B1AUH5	11	12	14.4	105.18	10	10	1.16487	0.927096	0.452706	0.477642	0.220168	-0.10921
Beta-centractin	Actr1b	Q8R5C5;E0CYB4;E0CZD4	3	3	15.4	42.281	6	3	0.942362	0.926815	0.796	0.51221	-0.0856466	-0.109646
Neurofilament light polypeptide	Nefl	P08551	1	27	54.1	61.508	41	42	1.01121	0.926287	0.931033	0.473767	0.016078	-0.110469
Cytochrome c1, heme protein, mitochondrial	Cyc1	Q9D0M3;Q9D0M3-2	2	13	41.8	35.327	37	23	1.10125	0.925944	0.668094	0.472129	0.13914	-0.111003
Alpha-adducin	Add1	Q9QYC0;F8WGR0;F8WHZ9;Q9QYC0-2;E9Q1K3;F6RDR0;D3Z0T1	7	12	15.6	80.646	18	18	1.17655	0.925415	0.426289	0.469607	0.234568	-0.111827
Metabotropic glutamate receptor 5	Grm5	B2BH30;Q3UVX5;E9QMC2;Q4VA56;Q3UVX5-2	5	3	4.3	131.86	8	7	1.26946	0.92532	0.279872	0.506345	0.344215	-0.111975
Dematin	Epb49;Epb4.9	Q9WV69;Q9WVM2;E9Q1G7;Q8JZV5	4	6	15.8	45.468	5	5	0.760052	0.924376	0.121734	0.502653	-0.39583	-0.113449
Isoleucine--tRNA ligase, mitochondrial	Iars2	Q8BIJ6;E9PWN2;E9PWN3	3	18	21.7	112.8	18	18	1.19432	0.924282	0.388354	0.464219	0.256193	-0.113596
Solute carrier family 25 member 51	Mcart1;Slc25a51	A2AKW0;Q5HZI9;A2AKV9;Q3V0T4;G3UYJ3;REV__Q8BJ71;REV__Q8BJ71-2	7	5	11.4	35.489	5	2	1.79632	0.923809	0.00718043	0.500445	0.845043	-0.114333
Ras-related protein Rab-39B	Rab39b	Q0PD14;Q8BHC1;D3YYJ7;Q8R1M8	4	7	39.4	24.636	12	8	1.19878	0.923798	0.379259	0.500401	0.261565	-0.11435
NADH dehydrogenase [ubiquinone] iron-sulfur protein 3, mitochondrial	Ndufs3	Q9DCT2;REV__F8VQC7;REV__Q61595;REV__E9QQ64;REV__Q61595-11;REV__E9QQ65;REV__Q61595-7;REV__E9QJY4;REV__E9QMA4;REV__E9QQ66;REV__Q61595-10;REV__Q61595-15;REV__Q61595-5;REV__Q61595-13;REV__Q61595-8;REV__Q61595-9;REV__Q61595-4;REV__Q61595-6;REV__Q61595-14;REV__Q61595-3;REV__Q61595-16;REV__Q61595-12;REV__Q61595-2	23	15	46	30.149	32	23	1.21498	0.92349	0.314269	0.460475	0.280938	-0.114832
NADH dehydrogenase [ubiquinone] iron-sulfur protein 7, mitochondrial	Ndufs7	Q9DC70;Q3UR78	2	6	24.1	24.683	19	12	1.13322	0.923291	0.550555	0.459537	0.180427	-0.115142
Protein FAM49B	Fam49b	Q921M7;REV__Q80UU1;REV__E9QM75;REV__Q9WUU8;REV__D3Z2W0;REV__Q9WUU8-3;REV__Q9WUU8-2;REV__Q3UXR9;REV__D3Z3B6	9	10	41	36.776	5	10	1.0063	0.922903	0.923244	0.496919	0.00905599	-0.115749
Ras GTPase-activating protein SynGAP	Syngap1	F6SEU4;H3BIT9;Q3UHC7;B7ZD29;Q3UHC7-3;A2AUX3;A2AUX4;A2AUX5;F6RK07;Q3UHC7-2;F6QQP6;E9PW37;E9PYD8;D3YUS5;Q8C2K5-2;Q8C2K5;D3Z6Z7	17	53	45.1	148.24	123	112	1.68566	0.920164	0.00338689	0.444891	0.75331	-0.120038
EH domain-containing protein 3;EH domain-containing protein 1	Ehd3;Ehd1	Q9QXY6;F6YBI4;Q80ZZ0;Q9WVK4;F6Y7R7	5	8	19.8	60.82	6	10	0.825842	0.91885	0.297258	0.481268	-0.276063	-0.122099
Pyruvate dehydrogenase E1 component subunit alpha, somatic form, mitochondrial	Pdha1	P35486;Q3UFJ3;P35487	3	22	50.5	43.231	68	45	1.1102	0.918761	0.633833	0.438394	0.15082	-0.122239
Neurolysin, mitochondrial	Nln	Q91YP2	1	5	6.8	80.428	3	2	1.02035	0.918744	0.866564	0.480863	0.0290647	-0.122265
Sodium/potassium-transporting ATPase subunit alpha-3	Atp1a3	Q6PIC6;Q8VCE0;Q3UZR5;H3BIX7;Q80XR2;H3BL44;H3BLI6;Q8BMS7;H3BLC2;H3BJY0;H3BKB1;Q3UWW0;H3BJJ5	13	39	63	111.69	779	601	0.882442	0.917925	0.297183	0.434545	-0.180426	-0.123551
Elongation factor Tu;Elongation factor Tu, mitochondrial	Gm9755;Tufm	D3YVN7;Q8BFR5;Q8BFR5-2	3	24	58.2	49.538	47	30	0.938022	0.917773	0.53934	0.433844	-0.0923069	-0.123791
NADP-dependent malic enzyme, mitochondrial;Malic enzyme	Me3	Q8BMF3;E9PZP7;E9PWR8	3	11	21.5	67.098	10	8	0.84348	0.91774	0.363704	0.477018	-0.245574	-0.123843
Neuronal calcium sensor 1	Ncs1	Q8BNY6	1	4	24.2	21.878	5	4	0.774436	0.915767	0.158854	0.469504	-0.368782	-0.126947
Dual specificity protein phosphatase 3	Dusp3	B1AQF4;B1AQF3;Q9D7X3;H3BKD1;Q3V2Y9;H3BKL8	6	4	23.8	23.223	3	3	0.803431	0.915726	0.22637	0.469348	-0.315754	-0.127012
Vesicle-fusing ATPase	Nsf	P46460;G3UX86;G3UX98;A2A4L8;O54941	5	51	58.6	82.613	87	87	1.01758	0.914994	0.966143	0.421171	0.0251428	-0.128166
Mitochondrial fission process protein 1	Mtfp1	Q5SQ26;Q9CRB8	2	6	28.9	18.314	7	4	1.08245	0.914854	0.672536	0.420537	0.114303	-0.128387
Thiosulfate sulfurtransferase;Sulfurtransferase	Tst	P52196;Q545S0;D3YYT7	3	14	45.8	33.466	3	14	1.25672	0.914223	0.2283	0.417689	0.329661	-0.129382
Serine/threonine-protein phosphatase 2A catalytic subunit alpha isoform	Ppp2ca	P63330	1	2	46.9	35.608	6	12	1.04332	0.914136	0.91144	0.417297	0.0611757	-0.129519
Transcriptional activator protein Pur-alpha	Pura	P42669	1	3	16.5	34.883	4	2	0.896719	0.914065	0.58263	0.46306	-0.157272	-0.129631
Synapsin-1	Syn1	O88935;A2AE14;O88935-1;O88935-3	4	32	67	74.096	190	135	0.902561	0.913548	0.376545	0.414651	-0.147904	-0.130447
40S ribosomal protein SA	Rpsa-ps10;Rpsa	D3YTT7;P14206;REV__Q9D516	3	4	15.6	32.838	6	3	0.967986	0.913429	0.919338	0.460662	-0.0469425	-0.130635
Synaptic vesicle glycoprotein 2A	Sv2a	Q9JIS5	1	14	19.7	82.646	39	32	0.969679	0.913131	0.70331	0.412778	-0.0444207	-0.131106
	Ptprz1	B9EKR1	1	4	2.1	254.4	6	3	0.762314	0.912374	0.126151	0.456694	-0.391543	-0.132303
GrpE protein homolog 1, mitochondrial	Grpel1	Q99LP6;REV__Q3URS9;REV__Q3URS9-2;REV__F6ZM12;REV__Q4VWZ5;REV__F6WUQ1;REV__P31786;REV__Q548W7	8	12	46.1	24.307	21	10	0.944565	0.912198	0.572058	0.456032	-0.0822778	-0.132582
Voltage-dependent calcium channel subunit alpha-2/delta-1;Voltage-dependent calcium channel subunit alpha-2-1;Voltage-dependent calcium channel subunit delta-1	Cacna2d1	O08532-5;O08532-4;Q14BH8;O08532;O08532-2;O08532-3;E9Q1X8;Q8C6Y3	8	29	32.6	123.26	37	42	1.51453	0.911817	0.0213796	0.406905	0.598867	-0.133184
ATPase inhibitor, mitochondrial	Atpif1	O35143;Q9D879;E9PV44	3	7	34.9	12.145	16	11	1.12712	0.911725	0.571916	0.406499	0.172645	-0.133329
Ubiquitin thioesterase OTUB1	Otub1	Q7TQI3;D3YWF6;D3Z7K0	3	5	19.9	31.27	1	3	1.12338	0.910974	0.568761	0.451453	0.167841	-0.134519
Fructose-bisphosphate aldolase;Fructose-bisphosphate aldolase A	Aldoa;Aldoart1;Aldoart2	A6ZI44;P05064;Q5FWB7;Q9CPQ9;D3YWI1;A6ZI47;D3YV98;D3Z510	8	20	63.9	45.12	85	49	0.877004	0.910498	0.277534	0.401056	-0.189344	-0.135272
SH3 domain-binding glutamic acid-rich-like protein 3	Sh3bgrl3	Q91VW3	1	3	34.4	10.477	6	4	0.82194	0.910448	0.284101	0.449492	-0.282895	-0.135351
Leucine-rich glioma-inactivated protein 1	Lgi1	Q9JIA1;D3YW56	2	19	36.3	63.643	24	25	0.790635	0.910327	0.197889	0.400302	-0.338916	-0.135543
Rab GDP dissociation inhibitor beta	Gdi2	Q61598;Q61598-2	2	8	35.3	50.537	5	6	0.934542	0.909577	0.771948	0.446252	-0.0976691	-0.136732
40S ribosomal protein S5;40S ribosomal protein S5, N-terminally processed	Rps5	P97461;Q91V55;D3YYM6	3	4	15.2	22.889	4	6	1.09665	0.909331	0.63886	0.445337	0.133105	-0.137122
Dipeptidyl aminopeptidase-like protein 6	Dpp6	Q80VM5;E9PWX1;Q9Z218;Q5U4C2;Q570Z6;B2KF50;REV__Q9CXP8	7	25	33.7	91.213	27	29	1.18465	0.909088	0.391028	0.394849	0.244466	-0.137508
Protein lin-7 homolog A	Lin7a	Q8JZS0;Q3TUM0	2	4	47.2	25.992	21	15	1.06659	0.908711	0.80967	0.393197	0.0930027	-0.138106
Cell adhesion molecule 2	Cadm2	G3UZM4;Q8BLQ9;Q8BLQ9-2;Q8BLQ9-3;D3Z0N3	5	12	27.6	47.345	22	30	0.869888	0.908596	0.253015	0.392692	-0.201098	-0.138289
Retinol dehydrogenase 11	Rdh11	Q9R1R8;Q9QYF1;Q9R1R9	3	2	6.3	33.24	10	12	1.04759	0.908514	0.782362	0.392334	0.067076	-0.13842
Heat shock protein 105 kDa	Hsph1	Q61699;E9Q0U7;Q61699-2;D3Z3I9	4	10	14.2	96.406	3	9	1.02531	0.908176	0.85067	0.441056	0.0360542	-0.138957
ATP synthase subunit beta, mitochondrial	Atp5b	P56480	1	28	80.7	56.3	187	149	0.836016	0.907611	0.155084	0.3884	-0.258397	-0.139853
Voltage-dependent calcium channel subunit alpha-2/delta-3;Voltage-dependent calcium channel subunit alpha-2-3;Voltage-dependent calcium channel subunit delta-3	Cacna2d3	Q9Z1L5	1	10	9.5	122.78	7	10	1.27044	0.907126	0.278437	0.437185	0.345331	-0.140625
F-actin-capping protein subunit alpha-1	Capza1	E9PWZ5;P47753;Q5RKN9	3	3	21	33.328	2	1	0.825144	0.906405	0.294881	0.434535	-0.277282	-0.141772
ATP synthase subunit b, mitochondrial	Atp5f1	Q5I0W0;Q9CQQ7	2	16	48	28.948	68	55	1.63877	0.905844	0.00570117	0.380752	0.712612	-0.142666
Heat shock protein HSP 90-beta	Hsp90ab1	P11499;Q71LX8;E9Q3D6;E9Q0C3;E9PX27;D3Z1R1;Q6DFZ1;Q6A099;REV__Q8BL66;H3BLM8	10	17	42.7	83.28	31	33	1.17131	0.905363	0.438007	0.430714	0.228119	-0.143432
Acetyl-CoA acetyltransferase, mitochondrial	Acat1	Q8QZT1	1	20	60.4	44.816	37	34	1.02436	0.904997	0.997232	0.377117	0.0347199	-0.144014
Succinyl-CoA:3-ketoacid-coenzyme A transferase 1, mitochondrial	Oxct1	Q9D0K2;Q3UJQ9	2	19	51.3	55.988	70	31	1.02375	0.904605	1	0.375436	0.033868	-0.144641
Myotubularin-related protein 5	Sbf1	B2RXX4;D3Z1C0;Q6ZPE2;H3BKD9;D6RG52;F7AWK3;E9PXF8;E9Q305;E9Q0D4;F6Z5M7	10	13	7.4	211.43	10	11	1.569	0.904457	0.0493424	0.374804	0.649846	-0.144877
Ubiquinone biosynthesis protein COQ9, mitochondrial	Coq9	Q8K1Z0;F6SFF5	2	4	14.7	35.082	3	3	0.818214	0.90391	0.277211	0.425416	-0.289451	-0.145749
Mitochondrial inner membrane protein	Immt	E9QLA0;Q8CAQ8-5;Q8CAQ8;Q8CAQ8-2;E9QAY3;Q8CAQ8-3;Q3TZK4;E9PVS5;Q8CAQ8-4;E9Q7X2;E9QM61;P35689	12	4	61.6	87.822	88	92	1.15747	0.903289	0.470709	0.369836	0.21097	-0.14674
Acyl-coenzyme A thioesterase 13	Acot13	Q4VA32;Q9CQR4	2	5	38.6	15.183	13	10	0.859093	0.903088	0.218437	0.368983	-0.219113	-0.147062
Myc box-dependent-interacting protein 1	Bin1	O08539;Q6P1B9;O08539-2	3	8	16.2	64.469	8	13	0.753082	0.903044	0.1088	0.422271	-0.409122	-0.147132
Dihydropyrimidinase-related protein 1	Crmp1	P97427;Q6P1J1;E9Q756	3	8	23.3	62.167	13	12	0.800622	0.902606	0.224745	0.366947	-0.320806	-0.147831
Protein cornichon homolog 2	Cnih2	O35089;Q3SYI8	2	2	10	18.931	3	5	0.766234	0.902596	0.13407	0.420648	-0.384143	-0.147848
Histidine triad nucleotide-binding protein 2, mitochondrial	Hint2	Q5M9J2;Q9D0S9	2	6	39.3	17.32	13	7	0.948108	0.902279	0.823616	0.365566	-0.0768773	-0.148355
Transgelin-3	Tagln3	Q9R1Q8;Q9WVA4;P37804	3	13	69.8	22.47	23	20	0.682273	0.901868	0.00439866	0.363838	-0.551578	-0.149011
Contactin-associated protein-like 2	Cntnap2	E9QNF7;Q9CPW0;A3KMI8	3	12	8.8	148.25	40	23	1.05603	0.901469	0.85528	0.362162	0.0786477	-0.14965
Isocitrate dehydrogenase [NAD] subunit gamma 1, mitochondrial	Idh3g	P70404;Q3TGZ3;Q3TKM5	3	14	45.8	42.785	31	20	1.13867	0.901369	0.531889	0.361741	0.18735	-0.149811
Succinyl-CoA ligase [ADP/GDP-forming] subunit alpha, mitochondrial	Suclg1	Q9WUM5	1	9	35.5	36.154	11	12	1.04958	0.900774	0.88359	0.359252	0.0698173	-0.150763
Fascin	Fscn1	Q61553;F7BDR1;D3Z1X1;D3YWW3	4	10	21.5	54.507	10	10	0.837091	0.899524	0.340639	0.354055	-0.256544	-0.152766
LanC-like protein 1	Lancl1	O89112;B2KGR2	2	5	14	45.341	4	2	0.964379	0.899476	0.921481	0.40943	-0.0523279	-0.152843
Malate dehydrogenase, cytoplasmic	Mdh1	P14152;B1ATQ3	2	17	43.1	36.511	13	23	0.966792	0.899279	0.687845	0.353039	-0.0487219	-0.15316
Neuronal cell adhesion molecule	Nrcam	Q810U4-3;Q810U4;Q810U4-2;Q810U4-5;Q810U4-4	5	18	14.8	139.04	12	16	0.830028	0.898982	0.316067	0.407667	-0.268769	-0.153635
Heat shock 70 kDa protein 4	Hspa4	Q3U2G2;Q61316;Q8VHG2;F6QYS7;Q8VHG2-2;F6YMV1	6	18	25.3	94.208	6	14	1.20622	0.898653	0.385867	0.350458	0.270496	-0.154163
NADH dehydrogenase [ubiquinone] 1 alpha subcomplex assembly factor 4	Ndufaf4	A2AJX2;Q9D1H6;A2AJX3;REV__Q6NS46;E9Q040	5	4	19.7	20.082	8	4	0.694818	0.898371	0.0408688	0.405488	-0.525293	-0.154617
Microtubule-associated proteins 1A/1B light chain 3A	Map1lc3a	Q91VR7	1	4	35.5	14.272	8	10	0.875058	0.89642	0.270693	0.341319	-0.19255	-0.157754
2-oxoglutarate dehydrogenase, mitochondrial	Ogdh	Q60597-3;Q60597-4;Q60597;Q60597-2;E9Q1C6;Q5SVY0;Q5SVY1	7	30	43	118.18	67	78	1.27681	0.896208	0.194303	0.340459	0.352545	-0.158095
6-phosphofructokinase, muscle type	Pfkm	P47857	1	21	40.8	85.268	24	20	1.14911	0.894596	0.490206	0.392166	0.200517	-0.160692
NADH dehydrogenase [ubiquinone] 1 alpha subcomplex subunit 7	Ndufa7	Q9Z1P6;Q6ZQH8	2	11	72.6	12.575	32	31	1.05204	0.893982	0.872766	0.331496	0.0731873	-0.161683
Monofunctional C1-tetrahydrofolate synthase, mitochondrial	Mthfd1l	Q3V3R1	1	17	22.4	105.73	12	8	1.13574	0.893816	0.523712	0.330833	0.183634	-0.161951
Isobutyryl-CoA dehydrogenase, mitochondrial	Acad8	D3YTT4;Q9D7B6	2	8	18.9	45.075	6	4	0.87904	0.893299	0.505236	0.387637	-0.186	-0.162785
Sodium/potassium-transporting ATPase subunit alpha-1	Atp1a1	Q8VDN2;E9QAV3;E9QNX7;Q64436;Q91WH7	5	35	53.6	112.98	188	167	1.01198	0.892868	0.93528	0.327063	0.0171758	-0.163481
60S ribosomal protein L22	Rpl22	P67984;Q4VAG4	2	3	23.4	14.759	6	6	1.05371	0.89195	0.762442	0.323432	0.0754723	-0.164965
Amphiphysin	Amph	Q7TQF7;D3Z6Q9;REV__Q64487;REV__Q64487-6;REV__Q64487-5;REV__Q64487-8;REV__Q64487-7;REV__Q64487-10;REV__Q64487-9;REV__Q64487-11;REV__Q64487-1;REV__G3UY75;REV__F7C4P7;REV__Q64487-3;REV__E9QM93;REV__B9EJA3;REV__E9QQ27;REV__E9PVW8;REV__E9Q7I7;REV__G3UWK6;REV__G3UX60;REV__Q64487-12;REV__G3UYU6;REV__Q64487-2;REV__G3UXU8	25	12	20.4	75.012	17	14	1.16545	0.890389	0.451376	0.317311	0.220882	-0.167492
Putative tyrosine-protein phosphatase auxilin	Dnajc6	Q80TZ3-3;B1AYC5;Q80TZ3;Q80TZ3-2;Q99KY4;E9QNB4;Q99KY4-2;F6SLK1	8	4	4.8	105.41	3	1	1.09609	0.889942	0.640382	0.376038	0.13237	-0.168216
Tubulin beta-3 chain	Tubb3	Q9ERD7	1	6	54.9	50.418	9	12	0.81072	0.889643	0.254063	0.314406	-0.302724	-0.168702
Ubiquitin-conjugating enzyme E2 N	Ube2n;Ube2nl	A2RTT4;P61089;G5E8Z0;Q9CQ37	4	6	30.3	17.138	5	14	1.08874	0.889122	0.653722	0.31239	0.122665	-0.169547
Coronin-1A	Coro1a	O89053;Q3U1N0;G3UYK8;D3YW57;D3YXM2;G3UX53	6	10	22.6	50.989	8	8	0.988889	0.889116	0.985408	0.373211	-0.0161202	-0.169556
IQ motif and SEC7 domain-containing protein 2	Iqsec2	E9QAD8;A4GZ26;Q5DU25;D3Z5I6;D3Z6V7;Q3TES0;Q3UHJ6	7	21	18.1	162.83	41	37	1.58572	0.888035	0.033125	0.308204	0.665141	-0.171312
Lon protease homolog;Lon protease homolog, mitochondrial	Lonp1	E9Q120;Q8CGK3;A4UUI3;F6Q1A7	4	19	22.4	106.42	15	16	1.26783	0.88763	0.258567	0.306654	0.342364	-0.171969
Syntaxin-1A	Stx1a	O35526;Q497P1;D6RFB9;Q00262;Q80W45;Q3TJ55	6	15	47.6	33.054	26	47	1.26257	0.886341	0.217922	0.301743	0.336369	-0.174066
Dynein light chain 2, cytoplasmic	Dynll2	B2KGQ2;Q9D0M5;D6RIN4	3	2	57.3	10.35	15	12	1.27303	0.885699	0.200366	0.299318	0.348262	-0.175111
Aspartate aminotransferase, cytoplasmic	Got1	P05201;F7ALS6	2	15	35.1	46.247	14	11	0.953608	0.885181	0.618376	0.359884	-0.0685322	-0.175955
Mitochondrial import receptor subunit TOM40 homolog	Tomm40	Q9QYA2;G3UY77	2	4	11.1	37.895	12	5	1.06916	0.884488	0.798701	0.357562	0.0964834	-0.177085
Alpha-actinin-1	Actn1	A1BN54;Q7TPR4	2	29	64.1	102.72	61	63	1.09299	0.884255	0.700594	0.293898	0.128276	-0.177466
Dihydropyrimidinase-related protein 5	Dpysl5	Q9EQF6;Q3SYJ1	2	12	18.8	61.516	12	11	0.685046	0.883948	0.0333466	0.355757	-0.545727	-0.177967
Ras-related protein Rab-4A	Rab4a	Q3TSQ6;P56371	2	3	21.1	24.408	4	1	0.939232	0.883394	0.795358	0.353911	-0.0904461	-0.178872
Alpha-synuclein	Snca	O55042;O55042-2	2	4	55.7	14.485	18	18	0.954204	0.883177	0.621473	0.289889	-0.0676298	-0.179226
Fumarate hydratase, mitochondrial	Fh	P97807;P97807-2;H3BKG7	3	23	55.4	54.356	42	39	0.837504	0.879394	0.15874	0.27608	-0.255832	-0.185419
Phosphatidylethanolamine-binding protein 1;Hippocampal cholinergic neurostimulating peptide	Pebp1	P70296;Q5EBQ2;D3Z1V4;D6RHS6	4	7	48.7	20.83	16	11	1.03707	0.879083	0.939484	0.274962	0.0525079	-0.185929
AP-2 complex subunit alpha-1	Ap2a1	P17426;P17426-2;F6TPX8;F6VSP9;E9PWD0	5	34	52.7	107.66	69	59	1.28681	0.878668	0.179012	0.273475	0.363802	-0.18661
AP-2 complex subunit beta	Ap2b1	Q5SWR1;Q9DBG3-2;Q9DBG3;H3BIY9;H3BKM0;H3BJ06;Q5SWR0	7	27	55.4	105.72	62	53	1.25669	0.878052	0.228346	0.271278	0.329632	-0.187621
Tubulin beta-4B chain	Tubb4b	P68372;G3UZR1	2	1	65.2	49.83	81	121	0.77951	0.875552	0.0557525	0.262464	-0.359361	-0.191735
	Ogdhl	E9Q7L0	1	24	36.2	116.6	29	35	1.40536	0.875337	0.0626531	0.261712	0.490944	-0.19209
Flotillin-2	Flot2	Q3UEG9;Q5SS83;Q60634;Q60634-2;Q60634-3	5	15	35.1	50.255	13	15	0.957094	0.874606	0.8669	0.259175	-0.0632673	-0.193295
ATP synthase gamma chain;ATP synthase subunit gamma, mitochondrial	Atp5c1	Q3UD06;Q91VR2;A2AKU9;Q8C2Q8;A2AKV3;A2AKV2;A2AKV1;A2AKV0	8	15	42.3	32.886	34	28	1.31132	0.874372	0.145765	0.258364	0.391018	-0.193681
ATPase family AAA domain-containing protein 1	Atad1	Q9D5T0	1	9	28.3	40.744	8	2	1.12984	0.870622	0.538986	0.312748	0.176124	-0.199882
GTP:AMP phosphotransferase, mitochondrial	Ak3	Q9WTP7;F6RP11	2	17	78.9	25.426	26	21	1.05293	0.869863	0.868835	0.243064	0.0744131	-0.201139
Putative ATP-dependent Clp protease proteolytic subunit, mitochondrial	Clpp	O88696	1	6	27.6	29.8	8	7	0.843965	0.869771	0.365487	0.310102	-0.244744	-0.201293
NAD(P)H-hydrate epimerase	Apoa1bp	Q8K4Z3	1	3	13.5	30.972	3	6	1.17168	0.869572	0.43717	0.309485	0.228577	-0.201623
Sodium/calcium exchanger 1	Slc8a1	Q68FL0;G3X9J1;P70414;G5E8Y0;F7C0V5;Q27PY9;F6VIK3	7	16	20.8	106.66	17	12	1.11761	0.869086	0.571634	0.240484	0.160416	-0.202429
Alpha-aminoadipic semialdehyde dehydrogenase	Aldh7a1	Q9DBF1;Q9DBF1-2;G3UYR8;G3UY72;E9Q1H3;E9Q1G1	6	10	18.9	58.861	31	24	0.820705	0.868383	0.120775	0.238164	-0.285064	-0.203597
Dihydrolipoyllysine-residue succinyltransferase component of 2-oxoglutarate dehydrogenase complex, mitochondrial	Dlst	Q9D2G2;Q9D2G2-2	2	10	23.8	48.994	23	28	0.995675	0.866333	0.845253	0.231483	-0.00625276	-0.207006
CaM kinase-like vesicle-associated protein	Camkv	Q3UHL1	1	19	40.8	54.819	21	31	0.887801	0.866048	0.317311	0.230565	-0.171692	-0.20748
Neural cell adhesion molecule 1	Ncam1	F7C5V8;P13595;E9Q589;P13595-3;F7C5W6;P13595-4;F7CRA9;F8VQH8	8	9	47.8	118.14	193	174	1.42916	0.864926	0.0499591	0.226967	0.515169	-0.209351
Cytochrome c oxidase subunit 7A-related protein, mitochondrial	Cox7a2l	E9PZS8;Q3UDK5;Q61387;F7B257	4	5	51.5	14.913	14	12	0.890674	0.863413	0.328407	0.290722	-0.167031	-0.211877
Ras-related protein Rab-4B	Rab4b	Q4V9W8;Q91ZR1	2	2	17.4	23.629	3	1	0.787887	0.862993	0.183964	0.289466	-0.343939	-0.212579
D-beta-hydroxybutyrate dehydrogenase, mitochondrial	Bdh1	Q80XN0;D3Z2Y8;REV__E9PX34	3	16	46.6	38.299	23	25	1.10324	0.86147	0.66037	0.216109	0.141751	-0.215128
Succinate dehydrogenase cytochrome b560 subunit, mitochondrial	Sdhc	Q9CZB0;F8WGB3;D3Z1A8	3	4	29	18.382	10	10	1.08139	0.860692	0.675744	0.213713	0.112886	-0.21643
NADH dehydrogenase [ubiquinone] 1 alpha subcomplex subunit 13	Ndufa13	Q9ERS2	1	10	65.3	16.859	39	21	1.02975	0.858805	0.972612	0.207967	0.0422974	-0.219598
Mimitin, mitochondrial	Ndufaf2	Q59J78	1	6	40.5	19.628	12	2	0.975943	0.858653	0.95751	0.276669	-0.0351315	-0.219852
ATP synthase subunit e, mitochondrial	Atp5i;Atp5k	Q06185;Q8BTB6	2	6	71.8	8.2355	21	28	1.07879	0.856958	0.758321	0.202443	0.109412	-0.222703
Peptidyl-prolyl cis-trans isomerase FKBP8	Fkbp8	O35465-2;O35465;F6WP10	3	4	9.2	43.615	4	1	0.979708	0.856954	0.997927	0.271747	-0.0295766	-0.222711
Trifunctional enzyme subunit alpha, mitochondrial;Long-chain enoyl-CoA hydratase;Long chain 3-hydroxyacyl-CoA dehydrogenase	Hadha	Q8BMS1	1	27	40	82.669	26	27	1.29242	0.856651	0.224097	0.270875	0.370077	-0.223221
Cytochrome b-c1 complex subunit 8	Uqcrq	Q9CQ69	1	7	57.3	9.7681	35	50	1.15135	0.856383	0.490085	0.200742	0.203321	-0.223672
Neurocalcin-delta	Ncald	Q91X97;D3YVA2;D3Z2Z8;D3Z1M0	4	3	46.1	22.245	3	2	1.02976	0.855615	0.841907	0.267905	0.0423104	-0.224966
Cytochrome b-c1 complex subunit 6, mitochondrial	Uqcrh	B1ASG5;P99028	2	5	56.2	10.435	12	16	1.35166	0.855551	0.102531	0.198298	0.434734	-0.225074
Propionyl-CoA carboxylase alpha chain, mitochondrial	Pcca	Q3UGC8;Q91ZA3;H3BL62;H3BK61;D3YZC0;D3YWM4;H3BJR0	7	16	23.3	79.921	10	16	1.19902	0.853407	0.399713	0.192091	0.261862	-0.228693
Cytochrome c oxidase subunit 4 isoform 1, mitochondrial	Cox4i1	A2RSV8;P19783;D6RG40	3	16	67.5	19.53	73	55	1.10752	0.85167	0.643968	0.187156	0.147338	-0.231633
Propionyl-CoA carboxylase beta chain, mitochondrial	Pccb	Q99MN9;E9Q1J7;E9Q5K5;D3YZC1	4	9	22.4	58.408	8	5	1.00187	0.851165	0.93893	0.255362	0.00269132	-0.23249
SH3 and multiple ankyrin repeat domains protein 2	Shank2	D3Z5K8;Q80Z38;D3Z5K9;Q80Z38-2;Q80Z38-3	5	26	17.4	200.12	31	36	1.12913	0.850251	0.540846	0.183184	0.175216	-0.23404
Solute carrier family 25 member 46	Slc25a46	Q9CQS4;F6WRU3	2	8	18.7	46.224	10	5	0.970507	0.84978	0.707759	0.251532	-0.0431895	-0.234839
Gamma-aminobutyric acid receptor subunit beta-2	Gabrb2	P63137;P63137-2	2	4	16.4	59.196	7	14	0.874359	0.849299	0.487107	0.250208	-0.193702	-0.235656
Glial fibrillary acidic protein	Gfap	P03995;P03995-2	2	19	45.6	49.899	19	30	1.17553	0.848581	0.428549	0.178588	0.233317	-0.236875
Stathmin	Stmn1	P54227;Q545B6;D3Z5N2;D3Z1Z8;G3X9Z6;D3Z4C2;P63042;Q05DI3	8	3	33.6	17.274	14	10	0.959668	0.847239	0.8793	0.174947	-0.0593933	-0.23916
Cadherin-2	Cdh2	P15116;D3YYT0;A2AC73;P39038	4	13	19.4	99.795	13	13	1.28141	0.843533	0.239017	0.234673	0.357737	-0.245484
		P39053-3;F6W8Z8;F6TH70;D6RH60;F6RRH9	5	2	51.9	95.926	60	78	1.20967	0.840217	0.32681	0.156716	0.274617	-0.251167
Stress-induced-phosphoprotein 1	Stip1	Q60864	1	6	10.5	62.581	6	3	1.01016	0.839688	0.899669	0.224646	0.0145794	-0.252075
cAMP-dependent protein kinase type II-alpha regulatory subunit	Prkar2a	Q8K1M3;P12367	2	11	42	45.589	11	11	0.898843	0.838818	0.592179	0.222413	-0.153859	-0.25357
Neuronal membrane glycoprotein M6-b	Gpm6b	A2AEG6;P35803;E9QPU6;P35803-8;Q3US81;A2AEG8;P35803-3;A2AEG3;P35803-2;P35803-4;P35803-5;Q3V0Z9	12	6	17.7	36.196	43	26	0.903637	0.837129	0.381075	0.149127	-0.146185	-0.256478
cAMP-dependent protein kinase catalytic subunit beta	Prkacb	P68181;P68181-4;P68181-3;P68181-2	4	4	32.8	40.707	6	2	1.16503	0.836898	0.452333	0.217535	0.220369	-0.256876
Astrocytic phosphoprotein PEA-15	Pea15;Pea15a	Q62048;Q62048-2;D3Z375	3	6	36.9	15.054	10	6	0.910964	0.834821	0.656081	0.212334	-0.134533	-0.26046
Transmembrane protein 126A	Tmem126a	Q9D8Y1;D6RG44	2	5	23.5	21.539	6	8	1.00108	0.834574	0.941737	0.143041	0.00155343	-0.260889
Neurofascin	Nfasc	Q810U3;E9PW06;E9Q171;REV__Q3TNX8;REV__Q8BNJ2;REV__E9PV91	6	31	28.5	137.97	45	51	1.62867	0.833805	0.00636852	0.141245	0.703697	-0.262218
39S ribosomal protein L53, mitochondrial	Mrpl53	Q9D1H8	1	3	22.9	12.737	2	3	1.00307	0.833635	0.923002	0.209397	0.00441728	-0.262513
NAD(P) transhydrogenase, mitochondrial	Nnt	Q61941;E9Q8F2;E9Q8F3;Q8BGK0;Q8C9V5;E9Q8F4	6	18	17.9	113.84	17	15	1.43081	0.831263	0.094776	0.203602	0.516831	-0.266624
Proteasome subunit beta type-1;Proteasome subunit beta type	Psmb1	O09061;Q6RI64	2	2	8.8	26.372	3	3	0.822685	0.829868	0.286585	0.200242	-0.281589	-0.269046
CDP-diacylglycerol--inositol 3-phosphatidyltransferase	Cdipt	Q8VDP6	1	4	18.8	23.599	6	5	0.814291	0.829107	0.264946	0.198423	-0.296384	-0.270371
NADH dehydrogenase [ubiquinone] 1 alpha subcomplex subunit 2	Ndufa2	Q9CQ75	1	7	68.7	10.916	19	21	1.18742	0.828921	0.383507	0.130196	0.247829	-0.270694
Beta-soluble NSF attachment protein	Napb	A2APW8;P28663;D6RHL2	3	15	74.2	33.557	13	27	0.972406	0.827464	0.717991	0.127022	-0.0403689	-0.273231
Neuronal growth regulator 1	Negr1	Q80Z24;A0A4W9;D3Z4T6;H3BKU7	4	9	33.9	37.9	10	17	0.983857	0.825553	0.995265	0.12294	-0.0234796	-0.276568
cGMP-dependent 3,5-cyclic phosphodiesterase	Pde2a	E9Q530;Q3TXZ6;Q5PR72;Q922S4;E9Q531	5	21	26.6	106.35	16	17	1.2758	0.824074	0.24695	0.119848	0.351397	-0.279154
Reticulon-1	Rtn1	Q4FJL2;Q8K0T0;Q4FZ95	3	11	27.1	83.571	44	36	0.778075	0.822413	0.0541173	0.11644	-0.362019	-0.282066
Ectonucleoside triphosphate diphosphohydrolase 2	Entpd2	O55026;Q921R1;O55026-2	3	7	12.7	54.319	6	7	0.658849	0.8223	0.0184505	0.182622	-0.601981	-0.282264
Iron-sulfur cluster assembly 1 homolog, mitochondrial	Isca1	I3ITR1;Q9D924	2	4	38	14.218	7	4	0.961285	0.820988	0.887093	0.179672	-0.0569634	-0.284567
NADH dehydrogenase [ubiquinone] 1 alpha subcomplex subunit 6	Ndufa6	Q9CQZ5	1	9	51.9	15.283	39	21	1.09489	0.819905	0.693034	0.111427	0.130786	-0.286472
Calcium-dependent secretion activator 1	Cadps	Q80TJ1-2;Q80TJ1;Q80TJ1-4;A4PI81;E9Q835;Q8BYR5-2;E9PVF7;E9Q5C0;Q8BYR5;Q8BYR5-3;Q8BYR5-4;Q8BYR5-5;H7BXB2;E9Q9P3;F6SH36;E9Q2A3;Q8BYR5-6;D3YWN7;O88735-2;E9QMU3;O88735	21	13	9.6	154	14	10	1.42661	0.819818	0.116842	0.17707	0.512589	-0.286624
Tubulin alpha-1A chain;Tubulin alpha-3 chain	Tuba1a;Tuba3a	P68369;P05214;Q5FW91	3	1	61.4	50.135	162	148	0.814247	0.819682	0.108059	0.110989	-0.296462	-0.286864
Probable phospholipid-transporting ATPase IA	Atp8a1	Q8BR88;F6WYQ5;P70704;Q3U9N5;F6Q8P7;E9Q4J5	6	10	9.4	131.41	5	10	1.0471	0.815805	0.782433	0.10357	0.0664047	-0.293704
Hypoxia up-regulated protein 1	Hyou1	Q9JKR6	1	5	5.7	111.18	3	5	0.99956	0.815584	0.934628	0.167848	-0.000634962	-0.294095
Long-chain fatty acid transport protein 4	Slc27a4	A2ARC5;Q91VE0	2	7	11.4	72.318	6	2	0.936005	0.813108	0.779244	0.162607	-0.0954114	-0.29848
NADH dehydrogenase [ubiquinone] 1 subunit C2	Ndufc2	Q9CQ54	1	8	46.7	14.164	21	27	1.19352	0.812192	0.367276	0.0969884	0.255228	-0.300107
Ubiquitin-like modifier-activating enzyme 1	Uba1	B9EHN0;Q02053;P31254;REV__E9PZ26;REV__Q62036;REV__B1AXI9	6	21	22.6	117.81	18	24	1.07753	0.810463	0.687471	0.0939481	0.10773	-0.303182
Cytochrome b5 type B	Cyb5b	Q9CQX2	1	8	64.4	16.318	13	18	1.29513	0.810134	0.167076	0.0933789	0.373097	-0.303767
Synaptojanin-1	Synj1	D3Z656;Q8CHC4;F7BQW7;E9Q7S0;D3Z1M7;F6VSS8;F7CD11	7	24	16.9	176.33	32	30	1.41127	0.804664	0.107566	0.0842646	0.496998	-0.313542
CD166 antigen	Alcam	Q54AJ5;Q61490;E9Q3Q6;E9Q4G8;F6QH25;Q5MPX5	6	15	28.3	65.091	17	11	0.890261	0.803637	0.553908	0.143553	-0.167699	-0.315385
Dynein light chain 1, cytoplasmic	Dynll1;BC048507	P63168;Q80ZS7;G5E8Z1	3	2	57.3	10.366	12	9	1.22056	0.802776	0.301499	0.0812784	0.287548	-0.316931
NADH dehydrogenase [ubiquinone] 1 beta subcomplex subunit 4	Ndufb4	Q9CQC7	1	7	46.5	15.081	18	14	1.38339	0.798248	0.0768844	0.0744395	0.468211	-0.32509
NADH dehydrogenase [ubiquinone] iron-sulfur protein 5	Ndufs5	Q99LY9;B1ARW4	2	8	60.4	12.648	25	10	1.03161	0.79358	0.96419	0.0678519	0.044891	-0.333552
CDGSH iron-sulfur domain-containing protein 3, mitochondrial	Cisd3	B1AR13;B2RWE3	2	5	32.8	15.676	7	6	1.24544	0.789236	0.293686	0.117573	0.316655	-0.34147
Beta-synuclein	Sncb	Q91ZZ3;Q5GQ64;Q9Z0F7	3	4	55.6	14.051	14	13	1.09264	0.787068	0.701972	0.0594133	0.12782	-0.34544
ADP-ribosylation factor 6	Arf6	P62331;Q3U0D7;Q6P3A9	3	3	30.3	20.082	4	4	0.793683	0.786384	0.205859	0.112843	-0.333365	-0.346695
39S ribosomal protein L43, mitochondrial	Mrpl43	Q99N89;Q5RL20	2	3	14.2	20.203	1	3	0.882431	0.783621	0.522825	0.108391	-0.180445	-0.351773
Myelin-oligodendrocyte glycoprotein	Mog	Q3UY21;Q61885;Q29ZQ5	3	9	34	28.374	10	9	1.0819	0.781837	0.745488	0.0532393	0.113563	-0.35506
1-phosphatidylinositol 4,5-bisphosphate phosphodiesterase beta-1	Plcb1	Q9Z1B3;Q9Z1B3-3;A2AW58;Q9Z1B3-2;Q6ZQ92;F6X322;A3KGF7;E9PYI3;A3KGF7-3;A3KGF7-2;A3KGF7-4	11	17	14.1	138.39	16	9	1.36115	0.780575	0.147769	0.0518273	0.444821	-0.357391
ADP-ribosylation factor 5	Arf5	P84084;E9Q2C2;D3YV25	3	1	43.3	20.529	2	3	1.01114	0.779556	0.896456	0.102068	0.0159815	-0.359276
Apolipoprotein O	Apoo	Q9DCZ4;B1ASQ2;Q9D186	3	6	27.8	24.136	19	18	1.02138	0.778988	0.987015	0.0500931	0.0305226	-0.360326
Neurofilament heavy polypeptide	Nefh	P19246;F7A3A1;Q61481;Q8BRR9;Q61481-2;F6QGQ6;F6X0V1;P31001;Q3V1K9;Q5I7S8;Q9JLL9;A2ASF9	12	14	15.1	116.99	16	8	1.47183	0.77566	0.0723114	0.046603	0.557607	-0.366503
Ephrin type-A receptor 4	Epha4	Q03137;Q03137-2	2	6	8.6	109.81	7	6	1.15633	0.774228	0.489779	0.094184	0.209552	-0.369169
Actin-related protein 2/3 complex subunit 4	Arpc4	P59999;E9PWA7	2	8	47	19.667	20	15	0.904392	0.773214	0.384271	0.0441609	-0.14498	-0.371061
	Sirpa	E0CYM8;Q6P6I8;E9QPT7;E0CX65;A2ANC1;Q6F5F2	6	4	35.9	56.413	28	26	0.901962	0.772088	0.606291	0.043071	-0.148861	-0.373164
Plasminogen receptor (KT)	Plgrkt	Q9D3P8;D3YY76;D3YV19;D3YXU2	4	4	23.1	17.261	5	2	0.921851	0.771121	0.709121	0.0897929	-0.117395	-0.37497
Ras-related protein Rab-8B	Rab8b	P61028;Q0PD49;E9Q445	3	3	29.5	23.603	5	2	0.731158	0.768668	0.0808073	0.086432	-0.451744	-0.379567
Myelin basic protein	Mbp	F6RT34;P04370-4;F6VME3;P04370-10;P04370-5;F7A0B0;P04370-9;P04370-7;F6ZIA4;P04370-13;P04370;P04370-14;P04370-2;Q5D096	14	4	53.8	23.086	109	105	1.13018	0.767963	0.561127	0.0392594	0.176558	-0.380891
Protein kinase C beta type	Prkcb	P68404-2;P68404;Q9QWR8	3	10	25.7	76.893	16	10	1.046	0.767033	0.787588	0.0842421	0.0648833	-0.38264
Ezrin	Ezr	P26040;Q4KML7	2	13	29.4	69.406	19	13	1.03325	0.757503	0.830094	0.0722787	0.0471886	-0.400676
Liprin-alpha-3	Ppfia3	B8QI35;P60469;F6UYF1	3	11	13.1	133.42	12	12	1.43889	0.757091	0.108721	0.0304814	0.524954	-0.401462
CKLF-like MARVEL transmembrane domain-containing protein 5	Cmtm5	Q9D6G9;Q9D6G9-2	2	3	25	17.389	4	7	0.957912	0.755119	0.87084	0.0290735	-0.0620354	-0.405223
Fatty acid-binding protein, heart	Fabp3	P11404;Q5EBJ0	2	9	62.4	14.819	6	11	0.852472	0.75358	0.397456	0.0280113	-0.230276	-0.408167
Protein lin-7 homolog C	Lin7c	A2ARI2;O88952;REV__Q6PDK2;A2AH79;Q60575;A2AH78;Q60575-2;Q8BJM7;Q8BJM7-3;F6VNP0	10	2	42.6	21.834	4	4	0.963818	0.752424	0.899291	0.0664398	-0.0531667	-0.410383
Neurexin-3-alpha	Nrxn3	H9KUY4;Q6P9K9;E9Q2X2;Q6P9K9-2;Q8C985;Q8C985-2;E9Q3Q4	7	13	10.8	175.07	11	12	1.42457	0.747464	0.11824	0.0240952	0.51053	-0.419924
Disintegrin and metalloproteinase domain-containing protein 22	Adam22	Q9R1V6-12;Q9R1V6-11;Q9R1V6-14;Q9R1V6-8;Q9R1V6-15;Q9R1V6-13;E9QLC5;Q9R1V6-10;Q9R1V6-7;D6QSS8;E9Q767;Q9R1V6;Q9R1V6-6;D3YUP9;Q9R1V6-16;Q9R1V6-17;Q9R1V6-4;Q9R1V6-5;Q9R1V6-9;Q9R1V6-1;Q9R1V6-20;Q9R1V6-21;Q9R1V6-18;Q9R1V6-2;Q9R1V6-19;D3YUQ0	26	10	11.5	107.83	10	8	1.109	0.746767	0.605811	0.0603585	0.149256	-0.42127
Destrin	Dstn	Q4FK36;Q9R0P5	2	6	40.6	18.521	4	4	0.832321	0.745064	0.323936	0.0586124	-0.264789	-0.424564
Neurexin-1-alpha	Nrxn1	Q9CS84;Q9CS84-2;Q9CS84-3;F6RHI8;E0CY11;H7BX25;Q9CS84-5;E0CZA5;Q9CS84-4;H3BK41;P0DI97;G3UXK2;H3BK93;G3UWQ9	14	19	14.7	166.17	33	19	1.41871	0.744977	0.102527	0.0226358	0.504575	-0.424732
Catenin delta-2	Ctnnd2	O35927;E9QKH8;O35927-2;E9QKX8	4	12	13.9	135	14	13	1.51792	0.742612	0.0529791	0.021316	0.602096	-0.429319
Cytoplasmic FMR1-interacting protein 2	Cyfip2	Q5SQX6;E9Q594;F6QD74;E9Q245	4	15	25.9	145.66	34	43	1.48721	0.739126	0.0652337	0.0194855	0.572605	-0.436108
IQ motif and SEC7 domain-containing protein 1	Iqsec1	E9PUA3;Q8R0S2-2;Q8R0S2	3	7	10.7	122.65	8	8	1.23063	0.733182	0.341691	0.0474689	0.299398	-0.447756
Gamma-aminobutyric acid receptor-associated protein-like 2	Gabarapl2	P60521;Q9DCD6;B1AR50	3	6	46.2	13.667	6	9	0.905233	0.730708	0.621194	0.0155927	-0.14364	-0.452634
Reticulon-4	Rtn4	Q99P72;Q99P72-3;Q8BHF5;Q8BH78	4	16	23.3	126.61	39	20	0.779221	0.730179	0.0554202	0.0153714	-0.359895	-0.453679
Ubiquitin-conjugating enzyme E2 D2	Ube2d2	P62838;Q3UT95;Q6ZWY6	3	1	16.3	16.735	2	6	0.811017	0.725696	0.249089	0.0413313	-0.302195	-0.462563
60S acidic ribosomal protein P2	Rplp2;Rplp2-ps1	P99027;G3UW69	2	6	48.7	11.651	6	4	1.03161	0.720608	0.835641	0.0375236	0.0448961	-0.472713
Calnexin	Canx	P35564;Q5SUC3	2	16	28.9	67.277	17	27	1.09295	0.720514	0.641324	0.0117647	0.128229	-0.472902
10 kDa heat shock protein, mitochondrial	Hspe1	Q4KL76;Q64433	2	10	75.5	10.963	24	34	1.12899	0.719444	0.565315	0.0114132	0.175035	-0.475046
Electron transfer flavoprotein-ubiquinone oxidoreductase, mitochondrial	Etfdh	Q921G7;Q6PF96	2	20	35.6	68.09	18	28	1.03849	0.714889	0.812491	0.0100134	0.0544885	-0.484209
Leucine-rich repeat and immunoglobulin-like domain-containing nogo receptor-interacting protein 1	Lingo1	A9DA50;Q9D1T0;B2RQD4;Q3URE9;REV__CON__P19013;REV__Q8BWT1	6	14	26.9	69.831	15	12	0.931008	0.713589	0.754369	0.0327261	-0.103135	-0.486834
	Mbp	F6TYB7;P04370-11;P04370-6;Q542T4;F6RWW8;P04370-8	6	1	48.2	21.069	3	8	1.21383	0.712029	0.316972	0.00921074	0.279562	-0.489992
Clathrin heavy chain 1	Cltc	Q5SXR6;Q68FD5;E9Q434;F6Z1R4	4	80	50.7	191.98	168	108	1.66115	0.711475	0.00445224	0.0090617	0.732184	-0.491115
NADH-ubiquinone oxidoreductase 75 kDa subunit, mitochondrial	Ndufs1	Q91VD9	1	35	56.4	79.776	61	71	1.22033	0.706867	0.302026	0.0078992	0.287271	-0.50049
Hemoglobin subunit alpha	Hba-a1;Hba;Hba-a2	Q91VB8;P01942;F7CAE1;A7M7S6;CON__P01966;P06467;Q78PA4	7	6	55.6	15.112	18	14	1.30427	0.689871	0.20892	0.00464038	0.383247	-0.535601
Histone H4	Gm11275;Hist1h4a	B2RTM0;P62806	2	3	35.9	11.367	1	3	0.97533	0.684717	0.954577	0.0178249	-0.0360379	-0.54642
Sodium- and chloride-dependent GABA transporter 1;Transporter	Slc6a1	P31648;E9Q9F4	2	10	18.9	67.001	18	13	1.18231	0.679443	0.397494	0.00327903	0.241606	-0.557575
Microtubule-associated protein RP/EB family member 3	Mapre3	Q2UZW7;Q6PER3;D3Z6G3;D3YUY6	4	4	22.4	31.966	4	3	0.830392	0.676587	0.317311	0.0148159	-0.268136	-0.563652
28S ribosomal protein S34, mitochondrial	Mrps34	Q9JIK9	1	2	6.9	25.826	1	2	1.21823	0.673355	0.363601	0.0137411	0.284789	-0.570561
Iron-sulfur cluster assembly enzyme ISCU, mitochondrial	Iscu	Q9D7P6;D3Z7W0;D3Z0K9	3	6	23.8	18.098	7	6	0.948606	0.670837	0.826015	0.0129491	-0.076119	-0.575966
Endophilin-B2	Sh3glb2	A2AWI7;Q8R3V5;Q8R3V5-1;Q8R3V5-3;A2AWI9;Q9JK48-2;Q9JK48;Q3TYR7;F2Z4A8	9	4	10.4	44.907	3	4	0.868772	0.651247	0.46299	0.00797941	-0.202951	-0.618723
Tubulin alpha-4A chain	Tuba4a	P68368	1	4	61.8	49.924	12	10	0.946594	0.64368	0.582345	0.000873724	-0.0791821	-0.635585
Myelin-associated glycoprotein	Mag	F8WJJ3;P20917;P20917-2;E9PY01	4	6	12.4	69.387	9	7	1.25971	0.643159	0.294452	0.000855678	0.333095	-0.636753
Dual specificity mitogen-activated protein kinase kinase 1	Map2k1	P31938;Q3TMJ8;Q63932;Q91YS7;Q3UPM3;REV__Q62028;REV__Q62028-2;E2QRQ0;Q9D413;E9QJU1;E0CYY5;Q9D413-2	12	10	22.9	43.474	12	6	1.05064	0.639411	0.878924	0.00583747	0.0712693	-0.645185
LETM1 and EF-hand domain-containing protein 1, mitochondrial	Letm1	Q9Z2I0	1	23	33.9	82.988	27	39	1.09057	0.639339	0.648321	0.000733153	0.125083	-0.645346
Cytochrome b5	Cyb5a;Cyb5	P56395;Q544Z9;G5E850;E0CY88	4	6	52.2	15.241	8	8	0.996201	0.638329	0.959132	0.000703469	-0.0054919	-0.647629
Gephyrin;Molybdopterin adenylyltransferase;Molybdopterin molybdenumtransferase	Gphn	A0JNY3;Q8BUV3	2	9	12	83.665	6	4	1.02471	0.637526	0.852581	0.00554591	0.0352122	-0.649444
Contactin-associated protein 1	Cntnap1	O54991	1	28	21.6	156.31	32	17	1.72619	0.629769	0.0120656	0.000491949	0.787589	-0.667105
Mitochondrial import inner membrane translocase subunit TIM16	Pam16	Q9CQV1	1	3	24	13.784	2	10	0.971047	0.622281	0.954835	0.000355703	-0.0423873	-0.684362
Claudin-11	Cldn11	Q60771	1	4	15	22.114	11	6	1.44903	0.613323	0.0841082	0.00276628	0.535088	-0.705281
Receptor-type tyrosine-protein phosphatase S	Ptprs	B0V2N1;B0V2N1-2;H7BXA6;B0V2N1-6;B0V2N1-3;B0V2N1-4;B0V2N1-5	7	6	7.9	211.9	6	8	1.0179	0.607187	0.874475	0.00229224	0.0255948	-0.719786
Histidine triad nucleotide-binding protein 1	Hint1	B1AZK3;P70349;B0R1E3	3	3	33.3	13.777	2	4	1.07898	0.58807	0.68811	0.00123532	0.109666	-0.76594
Medium-chain specific acyl-CoA dehydrogenase, mitochondrial	Acadm	P45952;D6RFD7	2	9	23	46.481	11	5	0.864201	0.576955	0.234404	0.000841952	-0.210561	-0.79347
Tenascin-R	Tnr	Q8BYI9;Q8BYI9-2	2	17	14.9	149.59	37	23	1.18555	0.574233	0.406743	3.3601e-05	0.24556	-0.800292
PRA1 family protein 3	Arl6ip5	Q8R5J9	1	6	30.3	21.557	7	9	0.864461	0.552308	0.444684	9.55791e-06	-0.210128	-0.856456
Caskin-1	Caskin1	Q6P9K8;Q6P9K8-3;Q6P9K8-2;Q6P9K8-4;Q8VHK1;B1ATA1;F6R2B3	7	12	11.5	150.49	11	4	1.50164	0.544442	0.0747008	0.000245439	0.586537	-0.877151
T-complex protein 1 subunit delta	Cct4	P80315;Q564F4;G5E839;G3UYW5;G3UXG2;G3UXF3	6	13	22.6	58.066	9	10	0.894724	0.541083	0.573705	0.000213902	-0.160485	-0.886079
Leucine-rich PPR motif-containing protein, mitochondrial	Lrpprc	Q6PB66;F6V2A3;G3UYW1;Q6VNB8;Q6VNB8-2;E9QL77;G3UWK9	7	35	26.2	156.61	28	22	1.57831	0.510053	0.0348928	5.79019e-07	0.658379	-0.971281
Neurofibromin	Nf1	B1AQE7;Q04690;B1AQE8;Q04690-2;E9QK33;Q04690-3;E9QKP4;Q04690-4	8	4	1.3	319.59	1	3	1.0493	0.493975	0.776781	2.4687e-05	0.0694222	-1.01749
Vesicle-associated membrane protein 3	Vamp3	A2A895;P63024	2	1	50.5	11.48	3	1	0.500417	0.453459	7.22484e-05	2.57501e-06	-0.998797	-1.14095
CUE domain-containing protein 1	Cuedc1	Q8R3V6;F2Z3X3	2	2	2.8	42.779	16	8	0.768051	0.448112	0.144988	1.84917e-06	-0.380725	-1.15807
Cytochrome c oxidase subunit 6A, mitochondrial;Cytochrome c oxidase subunit 6A1, mitochondrial	Cox6a1	Q9DCW5;P43024	2	2	40.2	12.483	9	8	1.95814	0.414787	0.000138564	9.06735e-11	0.969484	-1.26956
Fatty acid-binding protein, epidermal	Fabp5	Q05816;Q497I3;E9Q964	3	7	48.9	15.137	15	9	0.833609	0.380756	0.328404	1.28376e-12	-0.262557	-1.39306
	Hbb-b1	A8DUK4;E9Q223;CON__Q3SX09;P02104;CON__P02070	5	3	93.9	15.748	14	25	1.31679	0.357745	0.193854	4.57948e-14	0.397026	-1.48299
	Gm561	Q3V460	1	3	28	11.963	1	6	1.1642	0.333977	0.472139	1.24787e-10	0.219339	-1.58218
Catenin beta-1	Ctnnb1	Q02248;E9Q6A9;F7BAC9;F7CRC6;F6QZ47;D3YUH4	6	25	43.5	85.47	47	35	1.48754	0.230611	0.0281222	1.08217e-26	0.572931	-2.11647
Serine/threonine-protein phosphatase PP1-alpha catalytic subunit;Serine/threonine-protein phosphatase	Ppp1ca	P62137;Q3TYF5	2	4	44.2	37.54	11	8	0.80879	0.229426	0.248292	1.13817e-17	-0.306163	-2.1239
Desmoplakin	Dsp	E9Q557;E9PZW0	2	62	19.9	332.91	94	81	1.08522	0.0921427	0.731881	6.94322e-67	0.11799	-3.43999
Junction plakoglobin	Jup	A2A4H7;Q02257	2	22	40.1	81.8	33	32	2.5394	0.0590088	2.26617e-05	3.55543e-93	1.34449	-4.08293
Plakophilin-1	Pkp1	P97350;Q8C0S4;Q8C0S4-2	3	5	6.5	80.895	3	6	0.411863	0.044236	1.31908e-07	1.56112e-112	-1.27976	-4.49864
Glutathione reductase, mitochondrial	Gsr	P47791;F6ZDD7;P47791-2	3	2	2.6	53.662	16	9	1.07164	0.0096738	0.705594	1.54626e-154	0.0998244	-6.6917

## Sheet: all proteins raw data
Protein IDs	Majority protein IDs	Peptide counts (all)	Peptide counts (razor+unique)	Peptide counts (unique)	Protein names	Gene names	Fasta headers	Proteins	Peptides	Razor + unique peptides	Unique peptides	Peptides F1	Peptides R1	Peptides R2	Razor + unique peptides F1	Razor + unique peptides R1	Razor + unique peptides R2	Unique peptides F1	Unique peptides R1	Unique peptides R2	Sequence coverage [%]	Unique + razor sequence coverage [%]	Unique sequence coverage [%]	Mol. weight [kDa]	Sequence length	Sequence lengths	Slice average	Slice 1	Slice 2	Slice 3	Slice 4	Slice 5	Slice 6	Slice 7	Slice 8	Slice 9	Slice 10	Slice 11	Slice 12	Slice 13	Slice 14	Slice 15	Slice 16	Slice 17	Slice 18	Slice 19	Slice 20	Slice 21	Slice 22
A3KGU7;P16546	A3KGU7;P16546	201;200	201;200	2;2	Spectrin alpha chain, brain	Spna2;Sptan1	>tr|A3KGU7|A3KGU7_MOUSE Protein Spna2 OS=Mus musculus GN=Spna2 PE=4 SV=1;>sp|P16546|SPTA2_MOUSE Spectrin alpha chain, brain OS=Mus musculus GN=Sptan1 PE=1 SV=4	2	201	201	2	181	190	134	181	190	134	2	1	1	74.7	74.7	0.9	285.15	2477	2477;2472	3.37	265	378	662	457	200	49	31	13	4	2	1
F7AJV5;Q56VN0;Q9JM63	F7AJV5;Q56VN0;Q9JM63	6;6;6	6;6;6	6;6;6	ATP-sensitive inward rectifier potassium channel 10	Kcnj10 (Kir4.1)	>tr|F7AJV5|F7AJV5_MOUSE ATP-sensitive inward rectifier potassium channel 10 OS=Mus musculus GN=Kcnj10 PE=3 SV=1;>tr|Q56VN0|Q56VN0_MOUSE Inward rectifying potassium channel Kir4.1 OS=Mus musculus GN=Kcnj10 PE=2 SV=1;>sp|Q9JM63|IRK10_MOUSE ATP-sensitive inwa	3	6	6	6	5	4	3	5	4	3	5	4	3	10.2	10.2	10.2	48.918	440	440;379;379	8.69				3	3	7	3	3	3	4	4	5	2	2
A3KML5;P63082;E9Q9C5;D3Z3B2	A3KML5;P63082;E9Q9C5;D3Z3B2	2;2;2;2	2;2;2;2	2;2;2;2	V-type proton ATPase 16 kDa proteolipid subunit	Atp6v0c	>tr|A3KML5|A3KML5_MOUSE ATPase, H+ transporting, lysosomal V0 subunit C OS=Mus musculus GN=Atp6v0c PE=2 SV=1;>sp|P63082|VATL_MOUSE V-type proton ATPase 16 kDa proteolipid subunit OS=Mus musculus GN=Atp6v0c PE=2 SV=1;>tr|E9Q9C5|E9Q9C5_MOUSE V-type proton AT	4	2	2	2	1	2	2	1	2	2	1	2	2	11.6	11.6	11.6	15.808	155	155;155;150;116	20.1																	1	5	10		8	10
A2AT05;P26883;F6X9I3;Q3UKJ3;Q1JUQ6;Q1JUQ8	A2AT05;P26883;F6X9I3;Q3UKJ3;Q1JUQ6;Q1JUQ8	2;2;1;1;1;1	2;2;1;1;1;1	2;2;1;1;1;1	Peptidyl-prolyl cis-trans isomerase;Peptidyl-prolyl cis-trans isomerase FKBP1A	Fkbp1a	>tr|A2AT05|A2AT05_MOUSE Peptidyl-prolyl cis-trans isomerase OS=Mus musculus GN=Fkbp1a PE=4 SV=1;>sp|P26883|FKB1A_MOUSE Peptidyl-prolyl cis-trans isomerase FKBP1A OS=Mus musculus GN=Fkbp1a PE=1 SV=2;>tr|F6X9I3|F6X9I3_MOUSE Peptidyl-prolyl cis-trans isomeras	6	2	2	2	2	1	2	2	1	2	2	1	2	25	25	25	11.922	108	108;108;161;150;62;59	20.7																		1	4		6	6
P03899;Q7GIP5	P03899;Q7GIP5	2;2	2;2	2;2	NADH-ubiquinone oxidoreductase chain 3	Mtnd3;mt-Nd3	>sp|P03899|NU3M_MOUSE NADH-ubiquinone oxidoreductase chain 3 OS=Mus musculus GN=Mtnd3 PE=3 SV=3;>tr|Q7GIP5|Q7GIP5_MOUSE NADH-ubiquinone oxidoreductase chain 3 OS=Mus musculus GN=mt-Nd3 PE=2 SV=1	2	2	2	2	1	2	2	1	2	2	1	2	2	18.3	18.3	18.3	13.219	115	115;115	20.6																		2	3		5	6
E9Q0S1;P23242	E9Q0S1;P23242	9;9	9;9	9;9	Gap junction protein;Gap junction alpha-1 protein	Gja1	>tr|E9Q0S1|E9Q0S1_MOUSE Gap junction protein OS=Mus musculus GN=Gja1 PE=3 SV=1;>sp|P23242|CXA1_MOUSE Gap junction alpha-1 protein OS=Mus musculus GN=Gja1 PE=1 SV=2	2	9	9	9	9	5	8	9	5	8	9	5	8	26.8	26.8	26.8	49.41	433	433;382	12.7										2	11	12	13	15	2		1
E0CYB9;Q6PCP5;F7BC60;E0CYI3;Q6PCP5-2;Q6PCP5-3;F7CTF8;Q6PCP5-4;F6VAL0;F7B1A4	E0CYB9;Q6PCP5;F7BC60;E0CYI3;Q6PCP5-2;Q6PCP5-3;F7CTF8;Q6PCP5-4	4;4;3;2;2;2;2;2;1;1	4;4;3;2;2;2;2;2;1;1	4;4;3;2;2;2;2;2;1;1	Mitochondrial fission factor	Mff	>tr|E0CYB9|E0CYB9_MOUSE Mitochondrial fission factor OS=Mus musculus GN=Mff PE=4 SV=1;>sp|Q6PCP5|MFF_MOUSE Mitochondrial fission factor OS=Mus musculus GN=Mff PE=1 SV=1;>tr|F7BC60|F7BC60_MOUSE Mitochondrial fission factor (Fragment) OS=Mus musculus GN=Mff	10	4	4	4	4	2	4	4	2	4	4	2	4	15.5	15.5	15.5	35.878	316	316;291;137;243;239;238;220;218;147;145	12.9										1	2		2	6
P97493;G3UZY2;A2A439;G3UX99	P97493;G3UZY2;A2A439;G3UX99	2;2;1;1	2;2;1;1	2;2;1;1	Thioredoxin, mitochondrial;Thioredoxin	Txn2	>sp|P97493|THIOM_MOUSE Thioredoxin, mitochondrial OS=Mus musculus GN=Txn2 PE=2 SV=1;>tr|G3UZY2|G3UZY2_MOUSE Thioredoxin (Fragment) OS=Mus musculus GN=Txn2 PE=3 SV=1;>tr|A2A439|A2A439_MOUSE Thioredoxin 2 OS=Mus musculus GN=Txn2 PE=4 SV=1;>tr|G3UX99|G3UX99_M	4	2	2	2	2	1	2	2	1	2	2	1	2	21.7	21.7	21.7	18.255	166	166;130;149;106	20.6																		1	2		4	3
B2RSG4;Q3V0I2	B2RSG4;Q3V0I2	3;3	3;3	3;3	Proline-rich protein 7	Prr7	>tr|B2RSG4|B2RSG4_MOUSE Proline rich 7 (Synaptic) OS=Mus musculus GN=Prr7 PE=2 SV=1;>sp|Q3V0I2|PRR7_MOUSE Proline-rich protein 7 OS=Mus musculus GN=Prr7 PE=2 SV=1	2	3	3	3	1	1	2	1	1	2	1	1	2	11.9	11.9	11.9	30.354	269	269;269	13.8										1				1	3
Q54A87;Q9WTT4;B0V2H4;G5E923	Q54A87;Q9WTT4;B0V2H4;G5E923	9;9;8;6	9;9;8;6	9;9;8;6	V-type proton ATPase subunit G 2	Atp6v1g2	>tr|Q54A87|Q54A87_MOUSE ATPase, H+ transporting, lysosomal V1 subunit G2 OS=Mus musculus GN=Atp6v1g2 PE=2 SV=1;>sp|Q9WTT4|VATG2_MOUSE V-type proton ATPase subunit G 2 OS=Mus musculus GN=Atp6v1g2 PE=2 SV=1;>tr|B0V2H4|B0V2H4_MOUSE ATPase, H+ transporting, ly	4	9	9	9	9	0	6	9	0	6	9	0	6	75.4	75.4	75.4	13.651	118	118;118;93;77	18.4																	15	1	10	8		1
Q99JG2	Q99JG2	4	4	4	Endothelin B receptor-like protein 2	Gpr37l1	>sp|Q99JG2|ETBR2_MOUSE Endothelin B receptor-like protein 2 OS=Mus musculus GN=Gpr37l1 PE=1 SV=2	1	4	4	4	4	2	1	4	2	1	4	2	1	7.9	7.9	7.9	52.728	481	481	13.5												2	4			2
Q8VHI6	Q8VHI6	5	3	3	Wiskott-Aldrich syndrome protein family member 3	Wasf3	>sp|Q8VHI6|WASF3_MOUSE Wiskott-Aldrich syndrome protein family member 3 OS=Mus musculus GN=Wasf3 PE=2 SV=1	1	5	3	3	2	4	5	1	2	3	1	2	3	9.6	6.6	6.6	55.203	501	501	9.5							1			5
P68510;E9Q4V8;Q91VW5;REV__Q8BL80;REV__H7BX17;REV__Q03517;REV__Q4W8U9;REV__Q8BL80-2;REV__D3Z1Y5;E9Q5J7;REV__Q8BL80-3	P68510	11;2;1;1;1;1;1;1;1;1;1	6;1;1;1;1;1;1;1;1;1;1	6;1;1;1;1;1;1;1;1;1;1	14-3-3 protein eta	Ywhah	>sp|P68510|1433F_MOUSE 14-3-3 protein eta OS=Mus musculus GN=Ywhah PE=1 SV=2	11	11	6	6	10	8	6	5	4	2	5	4	2	35.8	20.3	20.3	28.211	246	246;205;2238;702;646;617;577;571;537;524;502	14.8													5			7
Q8K215;Q5RI75;Q5RI75-2	Q8K215	6;2;2	6;2;2	6;2;2	LYR motif-containing protein 4	Lyrm4	>sp|Q8K215|LYRM4_MOUSE LYR motif-containing protein 4 OS=Mus musculus GN=Lyrm4 PE=2 SV=1	3	6	6	6	5	3	5	5	3	5	5	3	5	56	56	56	10.854	91	91;627;555	20.4																		4	6		9	8
P30275;Q545N7;A2ARP5;Q6P8J7;B0R0F0;B0R0E9;B0R0E8;REV__Q3UHQ6	P30275;Q545N7	23;23;11;7;4;4;3;1	23;23;11;7;4;4;3;1	19;19;10;4;4;4;3;1	Creatine kinase U-type, mitochondrial	Ckmt1	>sp|P30275|KCRU_MOUSE Creatine kinase U-type, mitochondrial OS=Mus musculus GN=Ckmt1 PE=1 SV=1;>tr|Q545N7|Q545N7_MOUSE Creatine kinase, mitochondrial 1, ubiquitous OS=Mus musculus GN=Ckmt1 PE=2 SV=1	8	23	23	19	22	19	17	22	19	17	18	15	14	55.7	55.7	50	47.003	418	418;418;251;419;204;149;117;2295	12.2										1	8	70	29	1
Q3UFE8;Q61207;Q8BFQ1;E9PZ00	Q3UFE8;Q61207;Q8BFQ1;E9PZ00	4;4;4;4	4;4;4;4	4;4;4;4	Sulfated glycoprotein 1	Psap	>tr|Q3UFE8|Q3UFE8_MOUSE Prosaposin, isoform CRA_e OS=Mus musculus GN=Psap PE=2 SV=1;>sp|Q61207|SAP_MOUSE Sulfated glycoprotein 1 OS=Mus musculus GN=Psap PE=1 SV=2;>tr|Q8BFQ1|Q8BFQ1_MOUSE Prosaposin, isoform CRA_a OS=Mus musculus GN=Psap PE=2 SV=1;>tr|E9PZ0	4	4	4	4	4	0	1	4	0	1	4	0	1	7.2	7.2	7.2	61.422	557	557;557;554;551	20.7																				4	2
Q91VM9;D3Z636;Q91VM9-2;G8JL76;D3Z096	Q91VM9;D3Z636;Q91VM9-2;G8JL76	6;5;4;3;2	6;5;4;3;2	6;5;4;3;2	Inorganic pyrophosphatase 2, mitochondrial	Ppa2	>sp|Q91VM9|IPYR2_MOUSE Inorganic pyrophosphatase 2, mitochondrial OS=Mus musculus GN=Ppa2 PE=2 SV=1;>tr|D3Z636|D3Z636_MOUSE Inorganic pyrophosphatase 2, mitochondrial OS=Mus musculus GN=Ppa2 PE=4 SV=1;>sp|Q91VM9-2|IPYR2_MOUSE Isoform 2 of Inorganic pyropho	5	6	6	6	5	3	2	5	3	2	5	3	2	20.3	20.3	20.3	38.114	330	330;329;204;152;132	12.5											5	1		5
Q91X46-3;Q91X46-2;Q91X46	Q91X46-3;Q91X46-2;Q91X46	2;1;1	2;1;1	2;1;1	Rho guanine nucleotide exchange factor 3	Arhgef3	>sp|Q91X46-3|ARHG3_MOUSE Isoform 3 of Rho guanine nucleotide exchange factor 3 OS=Mus musculus GN=Arhgef3;>sp|Q91X46-2|ARHG3_MOUSE Isoform 2 of Rho guanine nucleotide exchange factor 3 OS=Mus musculus GN=Arhgef3;>sp|Q91X46|ARHG3_MOUSE Rho guanine nucleotid	3	2	2	2	2	0	1	2	0	1	2	0	1	2.1	2.1	2.1	59.854	526	526;531;524	14.7				1										1	1	1	1	1	1
Q62261;Q62261-2;REV__E9Q9G8;REV__Q6NWV3-2;REV__Q6NWV3;REV__H3BKQ3;REV__E9Q4E1;REV__H3BL92;REV__H3BJ67;Q99MJ6;F6VV16	Q62261;Q62261-2	155;142;1;1;1;1;1;1;1;1;1	155;142;1;1;1;1;1;1;1;1;1	136;123;1;1;1;0;0;0;0;0;1	Spectrin beta chain, brain 1	Sptbn1	>sp|Q62261|SPTB2_MOUSE Spectrin beta chain, brain 1 OS=Mus musculus GN=Sptbn1 PE=1 SV=2;>sp|Q62261-2|SPTB2_MOUSE Isoform 2 of Spectrin beta chain, brain 1 OS=Mus musculus GN=Sptbn1	11	155	155	136	144	149	128	144	149	128	125	131	111	71.3	71.3	64.7	274.22	2363	2363;2154;1242;1183;1182;813;808;802;755;498;76	3.17	210	322	467	454	52	13	10	6	1	1	1	2	2
Q9CZ83-2;Q9CZ83	Q9CZ83-2;Q9CZ83	2;2	2;2	2;2	39S ribosomal protein L55, mitochondrial	Mrpl55	>sp|Q9CZ83-2|RM55_MOUSE Isoform 2 of 39S ribosomal protein L55, mitochondrial OS=Mus musculus GN=Mrpl55;>sp|Q9CZ83|RM55_MOUSE 39S ribosomal protein L55, mitochondrial OS=Mus musculus GN=Mrpl55 PE=2 SV=1	2	2	2	2	2	2	2	2	2	2	2	2	2	16.4	16.4	16.4	15.826	134	134;127	20.5																		2	2		3	4
E9Q3E2;Q8CC35;Q3U336;Q8CC35-2;Q3URF1;Q8CC35-3	E9Q3E2;Q8CC35;Q3U336;Q8CC35-2;Q3URF1;Q8CC35-3	18;18;18;18;18;18	18;18;18;18;18;18	18;18;18;18;18;18	Synaptopodin	Synpo	>tr|E9Q3E2|E9Q3E2_MOUSE Synaptopodin OS=Mus musculus GN=Synpo PE=4 SV=1;>sp|Q8CC35|SYNPO_MOUSE Synaptopodin OS=Mus musculus GN=Synpo PE=1 SV=2;>tr|Q3U336|Q3U336_MOUSE Putative uncharacterized protein OS=Mus musculus GN=Synpo PE=2 SV=1;>sp|Q8CC35-2|SYNPO_MO	6	18	18	18	15	14	13	15	14	13	15	14	13	20.5	20.5	20.5	117.51	1100	1100;929;901;901;690;690	6.65			1	4	10	21	18	28
Q99PT1	Q99PT1	5	5	5	Rho GDP-dissociation inhibitor 1	Arhgdia	>sp|Q99PT1|GDIR1_MOUSE Rho GDP-dissociation inhibitor 1 OS=Mus musculus GN=Arhgdia PE=1 SV=3	1	5	5	5	4	1	3	4	1	3	4	1	3	25	25	25	23.407	204	204	14.5													4			4
Q1MXF8;Q56A07	Q1MXF8;Q56A07	6;6	6;6	6;6	Sodium channel subunit beta-2	Scn2b	>tr|Q1MXF8|Q1MXF8_MOUSE Sodium channel beta2 subunit OS=Mus musculus GN=Scn2b PE=2 SV=1;>sp|Q56A07|SCN2B_MOUSE Sodium channel subunit beta-2 OS=Mus musculus GN=Scn2b PE=1 SV=1	2	6	6	6	4	4	5	4	4	5	4	4	5	29.8	29.8	29.8	24.227	215	215;215	13.2										2	4			10	4
Q91WS0	Q91WS0	6	6	6	CDGSH iron-sulfur domain-containing protein 1	Cisd1	>sp|Q91WS0|CISD1_MOUSE CDGSH iron-sulfur domain-containing protein 1 OS=Mus musculus GN=Cisd1 PE=1 SV=1	1	6	6	6	5	6	6	5	6	6	5	6	6	52.8	52.8	52.8	12.097	108	108	20.4																	2	10	13	1	23	21
Q14AR0;Q9D8T7;F8WHU8;Q9D8T7-2;F7DE82	Q14AR0;Q9D8T7;F8WHU8;Q9D8T7-2	5;5;4;3;2	5;5;4;3;2	5;5;4;3;2	SRA stem-loop-interacting RNA-binding protein, mitochondrial	1810035L17Rik;Slirp	>tr|Q14AR0|Q14AR0_MOUSE RIKEN cDNA 1810035L17, isoform CRA_a OS=Mus musculus GN=1810035L17Rik PE=2 SV=1;>sp|Q9D8T7|SLIRP_MOUSE SRA stem-loop-interacting RNA-binding protein, mitochondrial OS=Mus musculus GN=Slirp PE=1 SV=2;>tr|F8WHU8|F8WHU8_MOUSE Uncharact	5	5	5	5	4	1	3	4	1	3	4	1	3	39.3	39.3	39.3	12.605	112	112;112;102;99;79	19.8																		4	5		4	3
Q6GQS1;F6X0P2;B8ZHC8;Q8BVN7;Q8BVN7-2;F7BBH5	Q6GQS1;F6X0P2	12;6;1;1;1;1	12;6;1;1;1;1	11;5;1;1;1;1	Calcium-binding mitochondrial carrier protein SCaMC-3	Slc25a23	>sp|Q6GQS1|SCMC3_MOUSE Calcium-binding mitochondrial carrier protein SCaMC-3 OS=Mus musculus GN=Slc25a23 PE=2 SV=1;>tr|F6X0P2|F6X0P2_MOUSE Calcium-binding mitochondrial carrier protein SCaMC-3 (Fragment) OS=Mus musculus GN=Slc25a23 PE=3 SV=1	6	12	12	11	12	7	7	12	7	7	11	6	6	27.8	27.8	26.1	52.496	467	467;266;312;312;298;176	10.8									10		13	12	1
Q8C8N2;Q3TQB4;Q8C8N2-2	Q8C8N2;Q3TQB4;Q8C8N2-2	13;7;7	13;7;7	13;7;7	Protein SCAI	Scai	>sp|Q8C8N2|SCAI_MOUSE Protein SCAI OS=Mus musculus GN=Scai PE=1 SV=2;>tr|Q3TQB4|Q3TQB4_MOUSE Protein SCAI OS=Mus musculus GN=Scai PE=2 SV=1;>sp|Q8C8N2-2|SCAI_MOUSE Isoform 2 of Protein SCAI OS=Mus musculus GN=Scai	3	13	13	13	12	6	3	12	6	3	12	6	3	21	21	21	70.274	606	606;396;325	9.35								15		7	8	1
Q8R127;D3YZ22;Q3ULN6;F6S0R8	Q8R127;D3YZ22;Q3ULN6	8;8;8;1	8;8;8;1	8;8;8;1	Saccharopine dehydrogenase-like oxidoreductase	Sccpdh	>sp|Q8R127|SCPDL_MOUSE Saccharopine dehydrogenase-like oxidoreductase OS=Mus musculus GN=Sccpdh PE=2 SV=1;>tr|D3YZ22|D3YZ22_MOUSE Saccharopine dehydrogenase-like oxidoreductase OS=Mus musculus GN=Sccpdh PE=4 SV=1;>tr|Q3ULN6|Q3ULN6_MOUSE Uncharacterized pro	4	8	8	8	8	8	4	8	8	4	8	8	4	18.4	18.4	18.4	47.129	429	429;323;323;170	12.2												18	4
P02088	P02088	11	2	1	Hemoglobin subunit beta-1	Hbb-b1	>sp|P02088|HBB1_MOUSE Hemoglobin subunit beta-1 OS=Mus musculus GN=Hbb-b1 PE=1 SV=2	1	11	2	1	9	8	11	2	1	2	1	0	1	87.8	17	8.8	15.84	147	147	19.9																		3		2	5
P63040;D3YZ72	P63040	5;1	3;1	3;1	Complexin-1	Cplx1	>sp|P63040|CPLX1_MOUSE Complexin-1 OS=Mus musculus GN=Cplx1 PE=1 SV=1	2	5	3	3	3	0	4	1	0	3	1	0	3	56.7	42.5	42.5	15.122	134	134;77	18.3																	2		4
Q6A0C7;P35282;Q0PD35;P59266	Q6A0C7;P35282;Q0PD35	5;5;5;1	5;5;5;1	5;5;5;1	Ras-related protein Rab-21	Rab21	>tr|Q6A0C7|Q6A0C7_MOUSE MKIAA0118 protein (Fragment) OS=Mus musculus GN=Rab21 PE=2 SV=1;>sp|P35282|RAB21_MOUSE Ras-related protein Rab-21 OS=Mus musculus GN=Rab21 PE=1 SV=4;>tr|Q0PD35|Q0PD35_MOUSE RAB21, member RAS oncogene family OS=Mus musculus GN=Rab21	4	5	5	5	5	3	3	5	3	3	5	3	3	20.2	20.2	20.2	27.467	253	253;222;222;262	16															6		6
O08547;E9Q6R3;D6RES2	O08547;E9Q6R3	8;6;1	8;6;1	8;6;1	Vesicle-trafficking protein SEC22b	Sec22b	>sp|O08547|SC22B_MOUSE Vesicle-trafficking protein SEC22b OS=Mus musculus GN=Sec22b PE=1 SV=3;>tr|E9Q6R3|E9Q6R3_MOUSE Vesicle-trafficking protein SEC22b OS=Mus musculus GN=Sec22b PE=4 SV=1	3	8	8	8	7	6	6	7	6	6	7	6	6	40.9	40.9	40.9	24.74	215	215;166;42	16.2															10	2	13	1
A2A6F9;P62830;A2A6F8	A2A6F9;P62830;A2A6F8	3;3;2	3;3;2	3;3;2	60S ribosomal protein L23	Rpl23	>tr|A2A6F9|A2A6F9_MOUSE Ribosomal protein L23 OS=Mus musculus GN=Rpl23 PE=3 SV=1;>sp|P62830|RL23_MOUSE 60S ribosomal protein L23 OS=Mus musculus GN=Rpl23 PE=1 SV=1;>tr|A2A6F8|A2A6F8_MOUSE 60S ribosomal protein L23 (Fragment) OS=Mus musculus GN=Rpl23 PE=3 S	3	3	3	3	2	0	2	2	0	2	2	0	2	27.1	27.1	27.1	14.865	140	140;140;60	18.7																	2		2	2
Q9JKL4	Q9JKL4	4	4	4	NADH dehydrogenase [ubiquinone] 1 alpha subcomplex assembly factor 3	Ndufaf3	>sp|Q9JKL4|NDUF3_MOUSE NADH dehydrogenase [ubiquinone] 1 alpha subcomplex assembly factor 3 OS=Mus musculus GN=Ndufaf3 PE=2 SV=1	1	4	4	4	4	0	2	4	0	2	4	0	2	21.6	21.6	21.6	20.733	185	185	18.1																	5		2	2
P52503;D3YW32	P52503;D3YW32	8;5	8;5	8;5	NADH dehydrogenase [ubiquinone] iron-sulfur protein 6, mitochondrial	Ndufs6	>sp|P52503|NDUS6_MOUSE NADH dehydrogenase [ubiquinone] iron-sulfur protein 6, mitochondrial OS=Mus musculus GN=Ndufs6 PE=1 SV=2;>tr|D3YW32|D3YW32_MOUSE Protein Gm6415 OS=Mus musculus GN=Ndufs6 PE=4 SV=1	2	8	8	8	7	5	7	7	5	7	7	5	7	64.7	64.7	64.7	13.02	116	116;98	20.6																		5	11		17	17
Q9Z1G4;A2A5A0;Q9Z1G4-2;A2A5A2;Q9Z1G4-3;Q3TY98;Q920R6;A2A599;P15920;E9Q4L3;Q9JHF5;P15920-2	Q9Z1G4;A2A5A0;Q9Z1G4-2;A2A5A2;Q9Z1G4-3;Q3TY98	33;33;33;33;33;30;3;3;2;2;1;1	33;33;33;33;33;30;3;3;2;2;1;1	33;33;33;33;33;30;3;3;2;2;1;1	V-type proton ATPase 116 kDa subunit a isoform 1	Atp6v0a1	>sp|Q9Z1G4|VPP1_MOUSE V-type proton ATPase 116 kDa subunit a isoform 1 OS=Mus musculus GN=Atp6v0a1 PE=1 SV=3;>tr|A2A5A0|A2A5A0_MOUSE ATPase, H+ transporting, lysosomal V0 subunit A1, isoform CRA_j OS=Mus musculus GN=Atp6v0a1 PE=4 SV=1;>sp|Q9Z1G4-2|VPP1_MOU	12	33	33	33	30	30	30	30	30	30	30	30	30	35.3	35.3	35.3	96.466	839	839;838;838;832;832;779;833;79;856;254;834;263	6.85			2	8	33	61	67	91	10	1	1
Q8C1B7;F8VPR4;Q8C1B7-2;F6QE87;F6RM49;Q8C1B7-3	Q8C1B7;F8VPR4;Q8C1B7-2;F6QE87;F6RM49;Q8C1B7-3	15;15;15;15;15;15	7;7;7;7;7;7	6;6;6;6;6;6	Septin-11	2013-09-11	>sp|Q8C1B7|SEP11_MOUSE Septin-11 OS=Mus musculus GN=Sept11 PE=1 SV=4;>tr|F8VPR4|F8VPR4_MOUSE Septin-11 OS=Mus musculus GN=Sept11 PE=3 SV=1;>sp|Q8C1B7-2|SEP11_MOUSE Isoform 2 of Septin-11 OS=Mus musculus GN=Sept11;>tr|F6QE87|F6QE87_MOUSE Septin-11 OS=Mus mu	6	15	7	6	12	12	12	6	6	5	5	5	4	34.6	20.4	16	49.694	431	431;430;429;428;428;425	10.5								2	10	2	12	10
P03893;Q9MD59	P03893;Q9MD59	2;2	2;2	2;2	NADH-ubiquinone oxidoreductase chain 2	Mtnd2;mt-Nd2	>sp|P03893|NU2M_MOUSE NADH-ubiquinone oxidoreductase chain 2 OS=Mus musculus GN=Mtnd2 PE=1 SV=1;>tr|Q9MD59|Q9MD59_MOUSE NADH-ubiquinone oxidoreductase chain 2 OS=Mus musculus GN=mt-Nd2 PE=3 SV=1	2	2	2	2	1	2	1	1	2	1	1	2	1	7	7	7	38.764	345	345;345	16.1															3	1	4
A2ALM8;Q61335	A2ALM8;Q61335	4;4	3;3	3;3	B-cell receptor-associated protein 31	Bcap31	>tr|A2ALM8|A2ALM8_MOUSE B-cell receptor-associated protein 31 OS=Mus musculus GN=Bcap31 PE=4 SV=1;>sp|Q61335|BAP31_MOUSE B-cell receptor-associated protein 31 OS=Mus musculus GN=Bcap31 PE=1 SV=3	2	4	3	3	3	1	2	2	0	1	2	0	1	12.2	9.8	9.8	27.956	245	245;245	13.5												1	2			1
Q925N0;Q8BRQ9;D3YXH5	Q925N0;Q8BRQ9	13;11;4	13;11;4	13;11;4	Sideroflexin-5	Sfxn5	>sp|Q925N0|SFXN5_MOUSE Sideroflexin-5 OS=Mus musculus GN=Sfxn5 PE=1 SV=2;>tr|Q8BRQ9|Q8BRQ9_MOUSE Sideroflexin-5 OS=Mus musculus GN=Sfxn5 PE=2 SV=1	3	13	13	13	10	12	10	10	12	10	10	12	10	38.3	38.3	38.3	37.328	342	342;302;108	12.9										13	17	1	2	26	20
A2ABW8;Q9CQR2	A2ABW8;Q9CQR2	3;3	3;3	3;3	40S ribosomal protein S21	Rps21	>tr|A2ABW8|A2ABW8_MOUSE 40S ribosomal protein S21 OS=Mus musculus GN=Rps21 PE=3 SV=1;>sp|Q9CQR2|RS21_MOUSE 40S ribosomal protein S21 OS=Mus musculus GN=Rps21 PE=2 SV=1	2	3	3	3	3	0	1	3	0	1	3	0	1	31.3	31.3	31.3	9.1413	83	83;83	20.4																			1	3
P50518;Q9D593	P50518	14;6	14;6	14;6	V-type proton ATPase subunit E 1	Atp6v1e1	>sp|P50518|VATE1_MOUSE V-type proton ATPase subunit E 1 OS=Mus musculus GN=Atp6v1e1 PE=1 SV=2	2	14	14	14	13	6	6	13	6	6	13	6	6	48.7	48.7	48.7	26.157	226	226;226	14.1										1			25		8	11	2
Q80U23-2;Q80U23;Q80U23-3;Q8BHS8-4;Q8BHS8;Q8BHS8-2;Q8BHS8-3;Q8BHS8-5;Q8BHS8-6	Q80U23-2;Q80U23;Q80U23-3	7;7;7;1;1;1;1;1;1	7;7;7;1;1;1;1;1;1	7;7;7;1;1;1;1;1;1	Syntaphilin	Snph	>sp|Q80U23-2|SNPH_MOUSE Isoform 2 of Syntaphilin OS=Mus musculus GN=Snph;>sp|Q80U23|SNPH_MOUSE Syntaphilin OS=Mus musculus GN=Snph PE=1 SV=3;>sp|Q80U23-3|SNPH_MOUSE Isoform 3 of Syntaphilin OS=Mus musculus GN=Snph	9	7	7	7	5	5	4	5	5	4	5	5	4	15.7	15.7	15.7	57.072	528	528;495;459;793;665;664;593;542;498	8.39					1	1	4	5	6	6
Q8BGU5;Q8BGU5-2;D3YUJ3;E9Q226	Q8BGU5;Q8BGU5-2	6;6;2;2	6;6;2;2	6;6;2;2	Cyclin-Y	Ccny	>sp|Q8BGU5|CCNY_MOUSE Cyclin-Y OS=Mus musculus GN=Ccny PE=1 SV=1;>sp|Q8BGU5-2|CCNY_MOUSE Isoform 2 of Cyclin-Y OS=Mus musculus GN=Ccny	4	6	6	6	4	2	2	4	2	2	4	2	2	21.4	21.4	21.4	39.394	341	341;316;367;291	12.4											4	1		4
P47754;Q5DQJ3;D6RCW7	P47754;Q5DQJ3;D6RCW7	12;12;8	12;12;8	9;9;7	F-actin-capping protein subunit alpha-2	Capza2	>sp|P47754|CAZA2_MOUSE F-actin-capping protein subunit alpha-2 OS=Mus musculus GN=Capza2 PE=1 SV=3;>tr|Q5DQJ3|Q5DQJ3_MOUSE Capping protein (Actin filament) muscle Z-line, alpha 2, isoform CRA_c OS=Mus musculus GN=Capza2 PE=2 SV=1;>tr|D6RCW7|D6RCW7_MOUSE F-	3	12	12	9	11	6	7	11	6	7	8	5	6	54.5	54.5	46.9	32.967	286	286;286;174	12.5										10	14			23	4
B1ASM1;Q99JY8	B1ASM1;Q99JY8	6;6	6;6	6;6	Lipid phosphate phosphohydrolase 3	Ppap2b	>tr|B1ASM1|B1ASM1_MOUSE Phosphatidic acid phosphatase type 2B OS=Mus musculus GN=Ppap2b PE=4 SV=1;>sp|Q99JY8|LPP3_MOUSE Lipid phosphate phosphohydrolase 3 OS=Mus musculus GN=Ppap2b PE=1 SV=1	2	6	6	6	6	4	4	6	4	4	6	4	4	17.9	17.9	17.9	35.216	312	312;312	14										3	1		4	1	8	5
Q9DCW4	Q9DCW4	13	13	13	Electron transfer flavoprotein subunit beta	Etfb	>sp|Q9DCW4|ETFB_MOUSE Electron transfer flavoprotein subunit beta OS=Mus musculus GN=Etfb PE=1 SV=3	1	13	13	13	13	4	5	13	4	5	13	4	5	50.2	50.2	50.2	27.623	255	255	13.6												4	17			7
P15105;D3YVK1;D3Z121	P15105	22;8;5	22;8;5	22;8;5	Glutamine synthetase	Glul	>sp|P15105|GLNA_MOUSE Glutamine synthetase OS=Mus musculus GN=Glul PE=1 SV=6	3	22	22	22	22	14	19	22	14	19	22	14	19	59.8	59.8	59.8	42.119	373	373;199;109	12.1								1	2	2	20	62	36	2	1
Q99N15;A2AFQ2;O08756	Q99N15;A2AFQ2;O08756	13;12;10	13;12;10	13;12;10	3-hydroxyacyl-CoA dehydrogenase type-2	Hsd17b10	>tr|Q99N15|Q99N15_MOUSE 17beta-hydroxysteroid dehydrogenase type 10/short chain L-3-hydroxyacyl-CoA dehydrogenase OS=Mus musculus GN=Hsd17b10 PE=2 SV=1;>tr|A2AFQ2|A2AFQ2_MOUSE 3-hydroxyacyl-CoA dehydrogenase type-2 OS=Mus musculus GN=Hsd17b10 PE=3 SV=1;>sp	3	13	13	13	13	2	1	13	2	1	13	2	1	66.3	66.3	66.3	27.273	261	261;271;261	13.5													19		1	3
E9QL53;P49025;P49025-3;E9QPY8;P49025-5;D3YU89;E9QPZ0;P49025-4;F6SBR5;D3Z1U0	E9QL53;P49025;P49025-3;E9QPY8;P49025-5;D3YU89;E9QPZ0;P49025-4;F6SBR5;D3Z1U0	9;9;9;8;8;8;8;8;8;7	9;9;9;8;8;8;8;8;8;7	9;9;9;8;8;8;8;8;8;7	Citron Rho-interacting kinase	Cit	>tr|E9QL53|E9QL53_MOUSE Citron Rho-interacting kinase OS=Mus musculus GN=Cit PE=4 SV=1;>sp|P49025|CTRO_MOUSE Citron Rho-interacting kinase OS=Mus musculus GN=Cit PE=1 SV=3;>sp|P49025-3|CTRO_MOUSE Isoform 3 of Citron Rho-interacting kinase OS=Mus musculus G	10	9	9	9	8	1	5	8	1	5	8	1	5	4.7	4.7	4.7	235.36	2055	2055;2055;1597;2085;2085;2070;2013;2012;1642;2028	3.5			7	7
D3Z4B2;Q9CWZ7	D3Z4B2;Q9CWZ7	9;9	9;9	9;9	Gamma-soluble NSF attachment protein	Napg	>tr|D3Z4B2|D3Z4B2_MOUSE Gamma-soluble NSF attachment protein (Fragment) OS=Mus musculus GN=Napg PE=4 SV=1;>sp|Q9CWZ7|SNAG_MOUSE Gamma-soluble NSF attachment protein OS=Mus musculus GN=Napg PE=1 SV=1	2	9	9	9	6	8	5	6	8	5	6	8	5	25.2	25.2	25.2	39.366	353	353;312	12.9										4	7			16	4
P67778;Q5SQG5	P67778;Q5SQG5	20;16	20;16	20;16	Prohibitin	Phb	>sp|P67778|PHB_MOUSE Prohibitin OS=Mus musculus GN=Phb PE=1 SV=1;>tr|Q5SQG5|Q5SQG5_MOUSE Prohibitin (Fragment) OS=Mus musculus GN=Phb PE=2 SV=1	2	20	20	20	18	14	16	18	14	16	18	14	16	72.4	72.4	72.4	29.82	272	272;207	14.7										2		1	25		38	31
P61205;P84078;Q3U344;A2A6T7;Q8BSL7;A2A6T9	P61205;P84078;Q3U344;A2A6T7;Q8BSL7	9;9;9;8;8;1	9;9;9;8;8;1	3;3;3;3;3;1	ADP-ribosylation factor 3;ADP-ribosylation factor 1;ADP-ribosylation factor 2	Arf3;Arf1;Arf2	>sp|P61205|ARF3_MOUSE ADP-ribosylation factor 3 OS=Mus musculus GN=Arf3 PE=2 SV=2;>sp|P84078|ARF1_MOUSE ADP-ribosylation factor 1 OS=Mus musculus GN=Arf1 PE=1 SV=2;>tr|Q3U344|Q3U344_MOUSE ADP-ribosylation factor 3 OS=Mus musculus GN=Arf3 PE=2 SV=1;>tr|A2A6	6	9	9	3	8	3	8	8	3	8	3	1	3	58	58	20.4	20.601	181	181;181;181;181;181;101	17.6															2	13	13	6	17	2		1
Q9CQ92;G3X9U9;D3YZ32	Q9CQ92;G3X9U9	8;8;2	8;8;2	8;8;2	Mitochondrial fission 1 protein	Fis1	>sp|Q9CQ92|FIS1_MOUSE Mitochondrial fission 1 protein OS=Mus musculus GN=Fis1 PE=1 SV=1;>tr|G3X9U9|G3X9U9_MOUSE Fission 1 (Mitochondrial outer membrane) homolog (Yeast), isoform CRA_c OS=Mus musculus GN=Fis1 PE=4 SV=1	3	8	8	8	7	0	5	7	0	5	7	0	5	41.4	41.4	41.4	17.008	152	152;145;102	18.4																	10		6	6
D3YTU0;Q62442;Q62442-2	D3YTU0;Q62442;Q62442-2	6;6;6	3;3;3	3;3;3	Vesicle-associated membrane protein 1	Vamp1	>tr|D3YTU0|D3YTU0_MOUSE Vesicle-associated membrane protein 1 OS=Mus musculus GN=Vamp1 PE=4 SV=1;>sp|Q62442|VAMP1_MOUSE Vesicle-associated membrane protein 1 OS=Mus musculus GN=Vamp1 PE=1 SV=1;>sp|Q62442-2|VAMP1_MOUSE Isoform 2 of Vesicle-associated membra	3	6	3	3	6	0	4	3	0	2	3	0	2	31	19.9	19.9	18.735	171	171;118;117	18.3																	4	1	1	3
A2CG14;P63321	A2CG14;P63321	9;9	9;9	6;6	Ras-related protein Ral-A	Rala	>tr|A2CG14|A2CG14_MOUSE V-ral simian leukemia viral oncogene homolog A (Ras related) OS=Mus musculus GN=Rala PE=4 SV=1;>sp|P63321|RALA_MOUSE Ras-related protein Ral-A OS=Mus musculus GN=Rala PE=1 SV=1	2	9	9	6	9	7	6	9	7	6	6	5	4	36.9	36.9	25.7	23.553	206	206;206	16.2													1		12	7	22
Q9WVL0	Q9WVL0	6	6	6	Maleylacetoacetate isomerase	Gstz1	>sp|Q9WVL0|MAAI_MOUSE Maleylacetoacetate isomerase OS=Mus musculus GN=Gstz1 PE=1 SV=1	1	6	6	6	5	5	6	5	5	6	5	5	6	28.7	28.7	28.7	24.275	216	216	16.3															6	1	11
B8JJ69;B8JJ66;F6X1P1;F6W3U3;B8JJ67	B8JJ69;B8JJ66;F6X1P1;F6W3U3	8;8;7;4;3	8;8;7;4;3	8;8;7;4;3		2310061I04Rik	>tr|B8JJ69|B8JJ69_MOUSE Novel protein (2310061I04Rik) OS=Mus musculus GN=2310061I04Rik PE=4 SV=1;>tr|B8JJ66|B8JJ66_MOUSE MCG141136, isoform CRA_a OS=Mus musculus GN=2310061I04Rik PE=4 SV=1;>tr|F6X1P1|F6X1P1_MOUSE Uncharacterized protein (Fragment) OS=Mus m	5	8	8	8	6	2	5	6	2	5	6	2	5	20.6	20.6	20.6	35.756	315	315;232;212;109;130	13.9	7	4	3	4	3	3	3	3	5	2	2	2	2	3	1	5	10	4	9	5	6	7
Q3UV17	Q3UV17	14	1	1	Keratin, type II cytoskeletal 2 oral	Krt76	>sp|Q3UV17|K22O_MOUSE Keratin, type II cytoskeletal 2 oral OS=Mus musculus GN=Krt76 PE=2 SV=1	1	14	1	1	14	11	11	1	1	1	1	1	1	13.6	1.5	1.5	62.844	594	594	11.8	7	7	5	6	8	5	6	5	4	5	6	6	4	4	6	5	6	4	4	4	6	4
O08530;Q8C4A3	O08530	6;2	6;2	6;2	Sphingosine 1-phosphate receptor 1	S1pr1	>sp|O08530|S1PR1_MOUSE Sphingosine 1-phosphate receptor 1 OS=Mus musculus GN=S1pr1 PE=2 SV=3	2	6	6	6	2	5	6	2	5	6	2	5	6	13.9	13.9	13.9	42.639	382	382;226	12.5							1	1		1	2			9	1
P97300	P97300	15	15	7	Neuroplastin	Nptn	>sp|P97300|NPTN_MOUSE Neuroplastin OS=Mus musculus GN=Nptn PE=1 SV=3	1	15	15	7	14	14	13	14	14	13	7	6	5	36	36	15.9	44.373	397	397	9.49						3	14	20	22	46	21	11	1
P97450;E9QAD6	P97450;E9QAD6	7;4	7;4	7;4	ATP synthase-coupling factor 6, mitochondrial	Atp5j	>sp|P97450|ATP5J_MOUSE ATP synthase-coupling factor 6, mitochondrial OS=Mus musculus GN=Atp5j PE=1 SV=1;>tr|E9QAD6|E9QAD6_MOUSE ATP synthase-coupling factor 6, mitochondrial (Fragment) OS=Mus musculus GN=Atp5j PE=4 SV=1	2	7	7	7	6	4	5	6	4	5	6	4	5	50.9	50.9	50.9	12.496	108	108;92	21.4																		1	4	8		14
P97352;Q545H7	P97352;Q545H7	7;7	7;7	7;7	Protein S100-A13	S100a13	>sp|P97352|S10AD_MOUSE Protein S100-A13 OS=Mus musculus GN=S100a13 PE=1 SV=1;>tr|Q545H7|Q545H7_MOUSE S100 calcium binding protein A13 OS=Mus musculus GN=S100a13 PE=2 SV=1	2	7	7	7	7	0	6	7	0	6	7	0	6	55.1	55.1	55.1	11.158	98	98;98	21.2																			1	7
G3X997;Q8BL86	G3X997;Q8BL86	7;7	7;7	7;7	Metallo-beta-lactamase domain-containing protein 2	Mblac2	>tr|G3X997|G3X997_MOUSE Metallo-beta-lactamase domain-containing protein 2 OS=Mus musculus GN=Mblac2 PE=4 SV=1;>sp|Q8BL86|MBLC2_MOUSE Metallo-beta-lactamase domain-containing protein 2 OS=Mus musculus GN=Mblac2 PE=2 SV=1	2	7	7	7	5	1	2	5	1	2	5	1	2	25.1	25.1	25.1	31.205	279	279;279	14.2													5		1	3
O70503;Q0VGQ1;O70503-2	O70503;Q0VGQ1	7;7;3	7;7;3	7;7;3	Estradiol 17-beta-dehydrogenase 12	Hsd17b12	>sp|O70503|DHB12_MOUSE Estradiol 17-beta-dehydrogenase 12 OS=Mus musculus GN=Hsd17b12 PE=2 SV=1;>tr|Q0VGQ1|Q0VGQ1_MOUSE Hydroxysteroid (17-beta) dehydrogenase 12 OS=Mus musculus GN=Hsd17b12 PE=2 SV=1	3	7	7	7	6	2	3	6	2	3	6	2	3	26.6	26.6	26.6	34.741	312	312;312;177	14.2												1	6	2	1	5
Q8BIG7;H3BJ37	Q8BIG7;H3BJ37	3;3	3;3	3;3	Catechol O-methyltransferase domain-containing protein 1	Comtd1	>sp|Q8BIG7|CMTD1_MOUSE Catechol O-methyltransferase domain-containing protein 1 OS=Mus musculus GN=Comtd1 PE=2 SV=1;>tr|H3BJ37|H3BJ37_MOUSE Catechol O-methyltransferase domain-containing protein 1 OS=Mus musculus GN=Comtd1 PE=4 SV=1	2	3	3	3	3	1	1	3	1	1	3	1	1	13.7	13.7	13.7	28.96	262	262;200	14.7													3			2	1
G3X9B8;O70318;Q80UE5;Q80UE4;Q811B2;G3X991;E9Q4H2	G3X9B8;O70318;Q80UE5;Q80UE4;Q811B2;G3X991;E9Q4H2	19;19;19;19;19;17;14	16;16;16;16;16;14;11	16;16;16;16;16;14;11	Band 4.1-like protein 2	Epb4.1l2;Epb41l2	>tr|G3X9B8|G3X9B8_MOUSE Erythrocyte protein band 4.1-like 2, isoform CRA_b OS=Mus musculus GN=Epb4.1l2 PE=4 SV=1;>sp|O70318|E41L2_MOUSE Band 4.1-like protein 2 OS=Mus musculus GN=Epb41l2 PE=1 SV=1;>tr|Q80UE5|Q80UE5_MOUSE Erythrocyte protein band 4.1-like 2	7	19	16	16	14	17	18	11	14	15	11	14	15	21.3	18.3	18.3	109.94	988	988;988;918;794;689;814;606	6.31				5	11	34	24	12
P03921;Q9MD82	P03921;Q9MD82	5;5	5;5	5;5	NADH-ubiquinone oxidoreductase chain 5	Mtnd5;mt-Nd5	>sp|P03921|NU5M_MOUSE NADH-ubiquinone oxidoreductase chain 5 OS=Mus musculus GN=Mtnd5 PE=2 SV=2;>tr|Q9MD82|Q9MD82_MOUSE NADH-ubiquinone oxidoreductase chain 5 OS=Mus musculus GN=mt-Nd5 PE=2 SV=1	2	5	5	5	4	3	1	4	3	1	4	3	1	10.7	10.7	10.7	68.44	607	607;607	11.7								1	1	1	5	2		5
B2RPS1;P61021	B2RPS1;P61021	11;11	5;5	5;5	Ras-related protein Rab-5B	Rab5b	>tr|B2RPS1|B2RPS1_MOUSE RAB5B, member RAS oncogene family OS=Mus musculus GN=Rab5b PE=2 SV=1;>sp|P61021|RAB5B_MOUSE Ras-related protein Rab-5B OS=Mus musculus GN=Rab5b PE=1 SV=1	2	11	5	5	10	9	7	4	5	4	4	5	4	54	33	33	23.707	215	215;215	15.3	1												1		6	2	10
Q52KP0;Q9JJI8	Q52KP0;Q9JJI8	5;5	5;5	5;5	60S ribosomal protein L38	Rpl38	>tr|Q52KP0|Q52KP0_MOUSE MCG13615, isoform CRA_a OS=Mus musculus GN=Rpl38 PE=3 SV=1;>sp|Q9JJI8|RL38_MOUSE 60S ribosomal protein L38 OS=Mus musculus GN=Rpl38 PE=2 SV=3	2	5	5	5	4	0	3	4	0	3	4	0	3	48.6	48.6	48.6	8.2038	70	70;70	20.9																			2	4		1
Q9CQY6;D3Z4C9;D3Z4D6	Q9CQY6;D3Z4C9;D3Z4D6	4;4;2	4;4;2	4;4;2	Mitochondrial nucleoid factor 1	Mnf1;2900010M23Rik	>sp|Q9CQY6|MNF1_MOUSE Mitochondrial nucleoid factor 1 OS=Mus musculus GN=Mnf1 PE=1 SV=1;>tr|D3Z4C9|D3Z4C9_MOUSE Uncharacterized protein OS=Mus musculus GN=2900010M23Rik PE=4 SV=1;>tr|D3Z4D6|D3Z4D6_MOUSE Uncharacterized protein OS=Mus musculus GN=2900010M23	3	4	4	4	4	0	3	4	0	3	4	0	3	27.9	27.9	27.9	16.32	136	136;127;97	18.2																	5	1	3	2
Q8R4N0;E9PYU7	Q8R4N0	8;3	8;3	8;3	Citrate lyase subunit beta-like protein, mitochondrial	Clybl	>sp|Q8R4N0|CLYBL_MOUSE Citrate lyase subunit beta-like protein, mitochondrial OS=Mus musculus GN=Clybl PE=2 SV=2	2	8	8	8	4	4	4	4	4	4	4	4	4	22.5	22.5	22.5	37.548	338	338;143	13.1										4	1			10	3
Q99PU5;D3Z2G8;D3Z1Z2	Q99PU5	15;1;1	15;1;1	15;1;1	Long-chain-fatty-acid--CoA ligase ACSBG1	Acsbg1	>sp|Q99PU5|ACBG1_MOUSE Long-chain-fatty-acid--CoA ligase ACSBG1 OS=Mus musculus GN=Acsbg1 PE=1 SV=1	3	15	15	15	9	14	9	9	14	9	9	14	9	20.7	20.7	20.7	80.425	721	721;127;110	7.56				2	2	10	2	23	13
Q8BH95;F6T930	Q8BH95;F6T930	15;11	15;11	15;11	Enoyl-CoA hydratase, mitochondrial	Echs1	>sp|Q8BH95|ECHM_MOUSE Enoyl-CoA hydratase, mitochondrial OS=Mus musculus GN=Echs1 PE=1 SV=1;>tr|F6T930|F6T930_MOUSE Enoyl-CoA hydratase, mitochondrial (Fragment) OS=Mus musculus GN=Echs1 PE=3 SV=1	2	15	15	15	14	6	5	14	6	5	14	6	5	52.1	52.1	52.1	31.474	290	290;191	13.9												1	23	1		11
Q3TS44;Q9R1P4;E9Q3B7	Q3TS44;Q9R1P4;E9Q3B7	4;4;4	4;4;4	4;4;4	Proteasome subunit alpha type;Proteasome subunit alpha type-1	Psma1	>tr|Q3TS44|Q3TS44_MOUSE Proteasome subunit alpha type OS=Mus musculus GN=Psma1 PE=2 SV=1;>sp|Q9R1P4|PSA1_MOUSE Proteasome subunit alpha type-1 OS=Mus musculus GN=Psma1 PE=1 SV=1;>tr|E9Q3B7|E9Q3B7_MOUSE Proteasome subunit alpha type OS=Mus musculus GN=Psma1	3	4	4	4	4	0	1	4	0	1	4	0	1	14.4	14.4	14.4	29.546	263	263;263;262	13.3												1	4			1
P63213	P63213	3	3	3	Guanine nucleotide-binding protein G(I)/G(S)/G(O) subunit gamma-2	Gng2	>sp|P63213|GBG2_MOUSE Guanine nucleotide-binding protein G(I)/G(S)/G(O) subunit gamma-2 OS=Mus musculus GN=Gng2 PE=1 SV=2	1	3	3	3	3	0	2	3	0	2	3	0	2	52.1	52.1	52.1	7.8501	71	71	20.9																				6	6
F6VW30;F6YY69;A3KML3;P68254;P68254-2	F6VW30;F6YY69;A3KML3;P68254;P68254-2	14;14;14;14;14	9;9;9;9;9	9;9;9;9;9	14-3-3 protein theta	Ywhaq	>tr|F6VW30|F6VW30_MOUSE 14-3-3 protein theta (Fragment) OS=Mus musculus GN=Ywhaq PE=3 SV=1;>tr|F6YY69|F6YY69_MOUSE 14-3-3 protein theta (Fragment) OS=Mus musculus GN=Ywhaq PE=4 SV=1;>tr|A3KML3|A3KML3_MOUSE MCG126220 OS=Mus musculus GN=Ywhaq PE=2 SV=1;>sp|P	5	14	9	9	13	10	9	8	5	4	8	5	4	38.9	27.4	27.4	34.348	303	303;285;245;245;243	15.1												1	11		5	11	9
Q5M9P5;Q8K3J1	Q5M9P5;Q8K3J1	9;9	9;9	9;9	NADH dehydrogenase [ubiquinone] iron-sulfur protein 8, mitochondrial	Ndufs8	>tr|Q5M9P5|Q5M9P5_MOUSE NADH dehydrogenase (Ubiquinone) Fe-S protein 8 OS=Mus musculus GN=Ndufs8 PE=2 SV=1;>sp|Q8K3J1|NDUS8_MOUSE NADH dehydrogenase [ubiquinone] iron-sulfur protein 8, mitochondrial OS=Mus musculus GN=Ndufs8 PE=1 SV=1	2	9	9	9	9	6	8	9	6	8	9	6	8	35.8	35.8	35.8	24.038	212	212;212	16.3													2	1	15	15	14	14
E9QKR0;P62880;Q3U9V4;D3YZX3;D3Z1M1;D3Z1T4;E9PWM7	E9QKR0;P62880;Q3U9V4;D3YZX3;D3Z1M1;D3Z1T4	11;11;11;8;8;7;5	6;6;6;3;5;4;3	4;4;4;2;3;2;2	Guanine nucleotide-binding protein G(I)/G(S)/G(T) subunit beta-2	Gnb2	>tr|E9QKR0|E9QKR0_MOUSE Guanine nucleotide-binding protein G(I)/G(S)/G(T) subunit beta-2 OS=Mus musculus GN=Gnb2 PE=4 SV=1;>sp|P62880|GBB2_MOUSE Guanine nucleotide-binding protein G(I)/G(S)/G(T) subunit beta-2 OS=Mus musculus GN=Gnb2 PE=1 SV=3;>tr|Q3U9V4|Q	7	11	6	4	8	10	10	3	5	5	1	3	3	35.3	18.3	13.1	41.408	382	382;340;340;296;227;188;240	13.6										3	4			18	10
Q9CQB5;D3Z3X4	Q9CQB5;D3Z3X4	7;5	7;5	7;5	CDGSH iron-sulfur domain-containing protein 2	Cisd2	>sp|Q9CQB5|CISD2_MOUSE CDGSH iron-sulfur domain-containing protein 2 OS=Mus musculus GN=Cisd2 PE=1 SV=1;>tr|D3Z3X4|D3Z3X4_MOUSE CDGSH iron-sulfur domain-containing protein 2 OS=Mus musculus GN=Cisd2 PE=4 SV=1	2	7	7	7	5	2	4	5	2	4	5	2	4	55.6	55.6	55.6	15.242	135	135;108	19.6																		5		3	5
A2AV97;P10639	A2AV97;P10639	2;2	2;2	2;2	Thioredoxin	Txn1;Txn	>tr|A2AV97|A2AV97_MOUSE Thioredoxin OS=Mus musculus GN=Txn1 PE=3 SV=1;>sp|P10639|THIO_MOUSE Thioredoxin OS=Mus musculus GN=Txn PE=1 SV=3	2	2	2	2	2	2	2	2	2	2	2	2	2	21	21	21	11.675	105	105;105	21																			3		5	6
B8JJY6;P61804	B8JJY6;P61804	4;4	4;4	4;4	Dolichyl-diphosphooligosaccharide--protein glycosyltransferase subunit DAD1	Dad1	>tr|B8JJY6|B8JJY6_MOUSE Defender against cell death 1 OS=Mus musculus GN=Dad1 PE=4 SV=1;>sp|P61804|DAD1_MOUSE Dolichyl-diphosphooligosaccharide--protein glycosyltransferase subunit DAD1 OS=Mus musculus GN=Dad1 PE=2 SV=3	2	4	4	4	3	0	4	3	0	4	3	0	4	35.4	35.4	35.4	12.497	113	113;113	21.4																				3	1
Q569N0;Q9CR21;F8WJ64;F6ZFT1	Q569N0;Q9CR21;F8WJ64;F6ZFT1	5;5;5;5	5;5;5;5	5;5;5;5	Acyl carrier protein;Acyl carrier protein, mitochondrial	Ndufab1	>tr|Q569N0|Q569N0_MOUSE Acyl carrier protein OS=Mus musculus GN=Ndufab1 PE=2 SV=1;>sp|Q9CR21|ACPM_MOUSE Acyl carrier protein, mitochondrial OS=Mus musculus GN=Ndufab1 PE=1 SV=1;>tr|F8WJ64|F8WJ64_MOUSE Acyl carrier protein (Fragment) OS=Mus musculus GN=Nduf	4	5	5	5	5	0	3	5	0	3	5	0	3	25	25	25	17.37	156	156;156;128;127	21.1																			1	5	4
Q91W53;Q91W53-2	Q91W53	4;1	4;1	3;1	Golgin subfamily A member 7	Golga7	>sp|Q91W53|GOGA7_MOUSE Golgin subfamily A member 7 OS=Mus musculus GN=Golga7 PE=2 SV=1	2	4	4	3	3	1	3	3	1	3	2	1	2	29.9	29.9	24.1	15.792	137	137;153	18.4																1	2	3	1	2	1
P52760	P52760	6	6	6	Ribonuclease UK114	Hrsp12	>sp|P52760|UK114_MOUSE Ribonuclease UK114 OS=Mus musculus GN=Hrsp12 PE=1 SV=3	1	6	6	6	4	4	6	4	4	6	4	4	6	46.7	46.7	46.7	14.255	135	135	17.7								1	2	1	2	1	1		1	1		4	4		12	4
Q68FG2;Q4FZD4;Q80Y83;Q80Y83-3;Q80Y83-5;Q80Y83-7;Q80Y83-2;Q80Y83-4;Q80Y83-6;Q80Y83-8;Q80Y83-9;Q80Y83-11;Q80Y83-10;Q80Y83-12;Q5EBH1;Q80Y83-13;Q80Y83-14;Q80Y83-15;REV__Q8BYK4;Q5EBH1-2;REV__D3YY80;D3YWH8	Q68FG2	130;2;1;1;1;1;1;1;1;1;1;1;1;1;1;1;1;1;1;1;1;1	116;2;1;1;1;1;1;1;1;1;1;1;1;1;1;1;1;1;1;1;1;0	116;2;1;1;1;1;1;1;1;1;1;1;1;1;1;1;1;1;1;1;1;0		Spnb3	>tr|Q68FG2|Q68FG2_MOUSE Protein Spnb3 OS=Mus musculus GN=Spnb3 PE=2 SV=1	22	130	116	116	118	119	114	104	106	100	104	106	100	62.3	57	57	270.92	2388	2388;401;711;710;685;684;681;680;655;654;477;474;447;444;413;391;361;343;316;265;137;128	3.2	189	228	235	320	20	3	1
P51863	P51863	14	14	14	V-type proton ATPase subunit d 1	Atp6v0d1	>sp|P51863|VA0D1_MOUSE V-type proton ATPase subunit d 1 OS=Mus musculus GN=Atp6v0d1 PE=1 SV=2	1	14	14	14	13	10	13	13	10	13	13	10	13	43.9	43.9	43.9	40.301	351	351	12.9										5	21	3	2	37	6
P18872;Q543S2;D3Z2M7;F7BLT7;F6WC15;F6W1B2	P18872;Q543S2;D3Z2M7;F7BLT7	18;18;13;9;2;2	18;18;13;9;2;2	2;2;0;0;2;2	Guanine nucleotide-binding protein G(o) subunit alpha	Gnao1	>sp|P18872|GNAO_MOUSE Guanine nucleotide-binding protein G(o) subunit alpha OS=Mus musculus GN=Gnao1 PE=1 SV=3;>tr|Q543S2|Q543S2_MOUSE Guanine nucleotide binding protein, alpha o, isoform CRA_b OS=Mus musculus GN=Gnao1 PE=2 SV=1;>tr|D3Z2M7|D3Z2M7_MOUSE Gua	6	18	18	2	18	17	16	18	17	16	2	1	1	50.6	50.6	5.9	40.084	354	354;354;179;101;109;74	12.4	1		1	1			2	1	6	14	50	33	32	67	8	2	1				2	1
P10649;A2AE89;F6WHQ7;P19639;Q80W21;D3YVP5;E9QAC8;D3YVP6;E9QA33;P15626;O35660;Q8R5I6;D3YX76;A2AE91;D3YZ29;G5E8M7;D3YVP8;D3YVP9;F6Y363	P10649;A2AE89;F6WHQ7	16;12;9;6;5;5;5;5;4;3;3;3;3;3;3;2;2;1;1	16;12;9;6;5;5;5;5;4;3;3;3;3;3;3;2;2;1;1	15;11;8;6;4;4;4;4;4;2;3;2;2;2;2;2;2;1;1	Glutathione S-transferase Mu 1	Gstm1	>sp|P10649|GSTM1_MOUSE Glutathione S-transferase Mu 1 OS=Mus musculus GN=Gstm1 PE=1 SV=2;>tr|A2AE89|A2AE89_MOUSE Glutathione S-transferase Mu 1 (Fragment) OS=Mus musculus GN=Gstm1 PE=3 SV=1;>tr|F6WHQ7|F6WHQ7_MOUSE Glutathione S-transferase Mu 1 (Fragment)	19	16	16	15	14	10	11	14	10	11	14	9	10	68.8	68.8	64.7	25.97	218	218;201;194;218;218;214;193;181;85;218;218;218;184;184;119;232;123;154;84	16													4	1	23	1	34
Q04447	Q04447	22	20	19	Creatine kinase B-type	Ckb	>sp|Q04447|KCRB_MOUSE Creatine kinase B-type OS=Mus musculus GN=Ckb PE=1 SV=1	1	22	20	19	22	14	16	20	12	15	19	11	14	70.9	67.7	65.6	42.713	381	381	12.2	1		1								6	57	38	2
P09225;Q542S2	P09225;Q542S2	2;2	2;2	2;2	Lymphotoxin-alpha	Lta	>sp|P09225|TNFB_MOUSE Lymphotoxin-alpha OS=Mus musculus GN=Lta PE=2 SV=1;>tr|Q542S2|Q542S2_MOUSE Lta protein OS=Mus musculus GN=Lta PE=2 SV=1	2	2	2	2	1	2	2	1	2	2	1	2	2	3	3	3	21.998	202	202;202	8.13	3		3	4	1	1	2	5	3	1	1				2	1	1	1				1
Q9WV55	Q9WV55	11	10	10	Vesicle-associated membrane protein-associated protein A	Vapa	>sp|Q9WV55|VAPA_MOUSE Vesicle-associated membrane protein-associated protein A OS=Mus musculus GN=Vapa PE=1 SV=2	1	11	10	10	10	7	6	9	6	5	9	6	5	41.8	41.8	41.8	27.855	249	249	14.6													13	1	2	14
Q3U422;Q8BK30;E9Q0F3	Q3U422;Q8BK30;E9Q0F3	2;2;1	2;2;1	2;2;1	NADH dehydrogenase [ubiquinone] flavoprotein 3, mitochondrial	Ndufv3	>tr|Q3U422|Q3U422_MOUSE NADH dehydrogenase [ubiquinone] flavoprotein 3, mitochondrial OS=Mus musculus GN=Ndufv3 PE=2 SV=1;>sp|Q8BK30|NDUV3_MOUSE NADH dehydrogenase [ubiquinone] flavoprotein 3, mitochondrial OS=Mus musculus GN=Ndufv3 PE=2 SV=1;>tr|E9Q0F3|E9	3	2	2	2	2	0	1	2	0	1	2	0	1	3.6	3.6	3.6	50.498	468	468;104;86	20																			2			1
Q9D880	Q9D880	12	12	12	Mitochondrial import inner membrane translocase subunit TIM50	Timm50	>sp|Q9D880|TIM50_MOUSE Mitochondrial import inner membrane translocase subunit TIM50 OS=Mus musculus GN=Timm50 PE=1 SV=1	1	12	12	12	10	7	9	10	7	9	10	7	9	39.9	39.9	39.9	39.776	353	353	12.9											11	2		19	1
Q9JLZ3;F6RT60;F6R307;Q9JLZ3-3;E9QMT1;Q9JLZ3-2;E9Q6L3;REV__O54865	Q9JLZ3;F6RT60;F6R307	12;9;9;4;3;3;3;1	12;9;9;4;3;3;3;1	12;9;9;4;3;3;3;1	Methylglutaconyl-CoA hydratase, mitochondrial	Auh	>sp|Q9JLZ3|AUHM_MOUSE Methylglutaconyl-CoA hydratase, mitochondrial OS=Mus musculus GN=Auh PE=2 SV=1;>tr|F6RT60|F6RT60_MOUSE Methylglutaconyl-CoA hydratase, mitochondrial (Fragment) OS=Mus musculus GN=Auh PE=3 SV=1;>tr|F6R307|F6R307_MOUSE Methylglutaconyl-	8	12	12	12	12	4	5	12	4	5	12	4	5	35	35	35	33.395	314	314;239;219;144;158;158;115;620	13.8												3	16	1	1	7
P14869;Q5M8R8;E9Q070;D3YVM5	P14869;Q5M8R8;E9Q070;D3YVM5	8;8;8;5	8;8;8;5	8;8;8;5	60S acidic ribosomal protein P0	Rplp0;Gm8730	>sp|P14869|RLA0_MOUSE 60S acidic ribosomal protein P0 OS=Mus musculus GN=Rplp0 PE=1 SV=3;>tr|Q5M8R8|Q5M8R8_MOUSE Ribosomal protein, large, P0 OS=Mus musculus GN=Rplp0 PE=2 SV=1;>tr|E9Q070|E9Q070_MOUSE Uncharacterized protein OS=Mus musculus GN=Gm8730 PE=3	4	8	8	8	6	4	3	6	4	3	6	4	3	23.7	23.7	23.7	34.216	317	317;317;317;145	12.7										1	5		1	8
F7C846;Q8R5C0;G3XA66;D3YVW0;D3Z3F4;P47802;G3XA75;G3UXX9;G3UYJ5;G3UXB5	F7C846;Q8R5C0;G3XA66;D3YVW0;D3Z3F4;P47802;G3XA75;G3UXX9;G3UYJ5	12;12;12;11;11;11;8;7;7;1	12;12;12;11;11;11;8;7;7;1	12;12;12;11;11;11;8;7;7;1	Metaxin-1	Mtx1	>tr|F7C846|F7C846_MOUSE Metaxin-1 OS=Mus musculus GN=Mtx1 PE=4 SV=1;>tr|Q8R5C0|Q8R5C0_MOUSE Metaxin OS=Mus musculus GN=Mtx1 PE=2 SV=1;>tr|G3XA66|G3XA66_MOUSE Metaxin-1 (Fragment) OS=Mus musculus GN=Mtx1 PE=4 SV=1;>tr|D3YVW0|D3YVW0_MOUSE Metaxin-1 OS=Mus mu	10	12	12	12	5	7	9	5	7	9	5	7	9	22.8	22.8	22.8	51.341	461	461;317;298;430;360;317;172;185;162;30	13.1										3	5			18	2
P05202;Q571C7-2;Q571C7;Q8BH05;CON__P34955;Q99N11-2;Q99N11	P05202	34;1;1;1;1;1;1	34;1;1;1;1;1;1	33;1;1;1;1;1;1	Aspartate aminotransferase, mitochondrial	Got2	>sp|P05202|AATM_MOUSE Aspartate aminotransferase, mitochondrial OS=Mus musculus GN=Got2 PE=1 SV=1	7	34	34	33	32	20	27	32	20	27	31	19	26	76.5	76.5	76.5	47.411	430	430;2471;2467;703;416;205;184	11.9	3		2				3	3	4	4	18	85	59	4	1	2	4	1
B1ARU4;Q9QXZ0;E9QA63;E9PVY6;B1ART6;B1ARV9;F7ACR9;E9PVY7;Q9QXZ0-2;Q9QXZ0-3;E9QNP1;Q9QXZ0-4;B1ARU5;F6Q750;B1ARU1;B1ARU2;B1ARW0;F6XCT0;B1ARU6;F6SHS0;E9PVY8;B1ART9;F6YKN8;B1ARU0;F7AB76;F6RCJ3;Q9CYG3;F6RL59;REV__F8VPV0;REV__P48725;REV__P48725-3;REV__P14873;REV__P48725-2;E9QMJ8;E9QN78;O35625;Q14DJ8;O35625-2;E9PZ84;Q3V0B6;Q8C1F5	B1ARU4;Q9QXZ0;E9QA63;E9PVY6;B1ART6;B1ARV9;F7ACR9;E9PVY7;Q9QXZ0-2;Q9QXZ0-3;E9QNP1;Q9QXZ0-4;B1ARU5;F6Q750;B1ARU1	160;159;158;158;158;158;158;158;158;158;157;157;137;137;113;59;59;59;58;58;30;11;11;11;11;10;9;4;1;1;1;1;1;1;1;1;1;1;1;1;1	159;158;157;158;158;158;158;158;158;158;157;157;137;137;112;59;59;59;58;58;30;11;11;11;11;10;9;4;1;1;1;1;1;1;1;1;1;1;1;1;1	151;150;150;151;151;151;151;150;150;150;149;149;130;130;105;58;58;58;57;57;30;7;7;11;11;6;5;4;1;1;1;1;1;0;0;0;0;0;1;1;1	Microtubule-actin cross-linking factor 1	Macf1	>tr|B1ARU4|B1ARU4_MOUSE Microtubule-actin cross-linking factor 1 OS=Mus musculus GN=Macf1 PE=4 SV=1;>sp|Q9QXZ0|MACF1_MOUSE Microtubule-actin cross-linking factor 1 OS=Mus musculus GN=Macf1 PE=1 SV=2;>tr|E9QA63|E9QA63_MOUSE Microtubule-actin cross-linking f	41	160	159	151	130	126	114	129	125	113	126	119	109	22.8	22.7	22	831.64	7353	7353;7354;7354;5430;5333;5333;5333;5329;5327;5270;5478;5478;4429;4429;5895;1837;1837;1837;2030;2030;1008;544;544;370;370;452;393;349;2916;2898;2500;2464;1982;868;863;863;832;827;824;767;767	2.12	247	246	14	5
P62482;E0CXZ9;Q3UPV6;Q3U0B0;E0CXI4;E0CYS2;Q8VD73;P63143;Q9D5E9;Q8CD65;Q3U6C5;P97382;F6U2R9;E0CXY2	P62482;E0CXZ9;Q3UPV6;Q3U0B0	17;16;15;15;5;2;1;1;1;1;1;1;1;1	17;16;15;15;5;2;1;1;1;1;1;1;1;1	17;16;15;15;5;2;1;1;1;1;1;1;1;1	Voltage-gated potassium channel subunit beta-2	Kcnab2	>sp|P62482|KCAB2_MOUSE Voltage-gated potassium channel subunit beta-2 OS=Mus musculus GN=Kcnab2 PE=1 SV=1;>tr|E0CXZ9|E0CXZ9_MOUSE Voltage-gated potassium channel subunit beta-2 OS=Mus musculus GN=Kcnab2 PE=4 SV=1;>tr|Q3UPV6|Q3UPV6_MOUSE Voltage-gated potas	14	17	17	17	13	12	11	13	12	11	13	12	11	51	51	51	41.021	367	367;382;353;347;134;38;404;401;366;347;295;249;178;30	12.8											15	2	1	24
Q9CQZ6	Q9CQZ6	4	4	4	NADH dehydrogenase [ubiquinone] 1 beta subcomplex subunit 3	Ndufb3	>sp|Q9CQZ6|NDUB3_MOUSE NADH dehydrogenase [ubiquinone] 1 beta subcomplex subunit 3 OS=Mus musculus GN=Ndufb3 PE=1 SV=1	1	4	4	4	4	2	3	4	2	3	4	2	3	41.3	41.3	41.3	11.692	104	104	19.5															1	2	4	6	11	7	8	9
O54962	O54962	2	2	2	Barrier-to-autointegration factor	Banf1	>sp|O54962|BAF_MOUSE Barrier-to-autointegration factor OS=Mus musculus GN=Banf1 PE=1 SV=1	1	2	2	2	2	0	1	2	0	1	2	0	1	34.8	34.8	34.8	10.102	89	89	21																				2
Q922Q8;Q3TF84	Q922Q8;Q3TF84	5;5	5;5	5;5	Leucine-rich repeat-containing protein 59	Lrrc59	>sp|Q922Q8|LRC59_MOUSE Leucine-rich repeat-containing protein 59 OS=Mus musculus GN=Lrrc59 PE=2 SV=1;>tr|Q3TF84|Q3TF84_MOUSE Leucine-rich repeat-containing protein 59 OS=Mus musculus GN=Lrrc59 PE=2 SV=1	2	5	5	5	4	2	1	4	2	1	4	2	1	18.9	18.9	18.9	34.877	307	307;186	12										1	4			3
Q8BH80;Q9QY76	Q8BH80;Q9QY76	13;13	13;13	12;12	Vesicle-associated membrane protein-associated protein B	Vapb	>tr|Q8BH80|Q8BH80_MOUSE Vesicle-associated membrane protein, associated protein B and C OS=Mus musculus GN=Vapb PE=2 SV=1;>sp|Q9QY76|VAPB_MOUSE Vesicle-associated membrane protein-associated protein B OS=Mus musculus GN=Vapb PE=2 SV=3	2	13	13	12	11	5	4	11	5	4	10	4	3	47.7	47.7	47.7	26.918	243	243;243	14											1	2	11			9
P35285;Q0PD34;A2ARZ7	P35285;Q0PD34;A2ARZ7	5;5;3	5;5;3	3;3;1	Ras-related protein Rab-22A	Rab22a	>sp|P35285|RB22A_MOUSE Ras-related protein Rab-22A OS=Mus musculus GN=Rab22a PE=1 SV=2;>tr|Q0PD34|Q0PD34_MOUSE RAB22A, member RAS oncogene family OS=Mus musculus GN=Rab22a PE=2 SV=1;>tr|A2ARZ7|A2ARZ7_MOUSE RAB22A, member RAS oncogene family OS=Mus musculus	3	5	5	3	3	1	2	3	1	2	1	1	1	29.4	29.4	18	21.802	194	194;194;187	17																3		3
B2KGE6;P28667	B2KGE6;P28667	3;3	3;3	3;3	MARCKS-related protein	Marcksl1	>tr|B2KGE6|B2KGE6_MOUSE MARCKS-like 1 OS=Mus musculus GN=Marcksl1 PE=4 SV=1;>sp|P28667|MRP_MOUSE MARCKS-related protein OS=Mus musculus GN=Marcksl1 PE=1 SV=2	2	3	3	3	3	2	3	3	2	3	3	2	3	17.5	17.5	17.5	20.165	200	200;200	13.1											3			5	1
P14231;Q3UR55	P14231;Q3UR55	10;10	10;10	10;10	Sodium/potassium-transporting ATPase subunit beta-2	Atp1b2	>sp|P14231|AT1B2_MOUSE Sodium/potassium-transporting ATPase subunit beta-2 OS=Mus musculus GN=Atp1b2 PE=1 SV=2;>tr|Q3UR55|Q3UR55_MOUSE ATPase, Na+/K+ transporting, beta 2 polypeptide, isoform CRA_b OS=Mus musculus GN=Atp1b2 PE=2 SV=1	2	10	10	10	9	10	10	9	10	10	9	10	10	30.7	30.7	30.7	33.344	290	290;290	11							2	5	12	3	19	40	4
B0QZN5;P63044;Q8CHR4;F6Q6A5	B0QZN5;P63044;Q8CHR4;F6Q6A5	7;7;7;7	7;7;7;7	2;2;2;2	Vesicle-associated membrane protein 2	Vamp2	>tr|B0QZN5|B0QZN5_MOUSE Vesicle-associated membrane 2 OS=Mus musculus GN=Vamp2 PE=4 SV=1;>sp|P63044|VAMP2_MOUSE Vesicle-associated membrane protein 2 OS=Mus musculus GN=Vamp2 PE=1 SV=2;>tr|Q8CHR4|Q8CHR4_MOUSE Vesicle-associated membrane 2 OS=Mus musculus G	4	7	7	2	7	3	6	7	3	6	2	2	2	32.5	32.5	10.4	17.862	163	163;116;116;115	18.4	2	1	3												1	5	14	11	12	22	13	9
Q8C3Q5;Q8C3Q5-2;F6T9T6	Q8C3Q5;Q8C3Q5-2;F6T9T6	7;7;6	7;7;6	7;7;6	Protein shisa-7	Shisa7	>sp|Q8C3Q5|SHSA7_MOUSE Protein shisa-7 OS=Mus musculus GN=Shisa7 PE=1 SV=3;>sp|Q8C3Q5-2|SHSA7_MOUSE Isoform 2 of Protein shisa-7 OS=Mus musculus GN=Shisa7;>tr|F6T9T6|F6T9T6_MOUSE Protein shisa-7 (Fragment) OS=Mus musculus GN=Shisa7 PE=4 SV=1	3	7	7	7	5	3	5	5	3	5	5	3	5	14.7	14.7	14.7	58.333	558	558;541;375	9.25							5	3	9	6	2	2	1
P07901;Q80Y52;B7ZC50;B7ZC49;A2A6A2	P07901;Q80Y52	27;27;8;4;4	14;14;3;2;2	14;14;3;2;2	Heat shock protein HSP 90-alpha	Hsp90aa1	>sp|P07901|HS90A_MOUSE Heat shock protein HSP 90-alpha OS=Mus musculus GN=Hsp90aa1 PE=1 SV=4;>tr|Q80Y52|Q80Y52_MOUSE Heat shock protein 90, alpha (Cytosolic), class A member 1 OS=Mus musculus GN=Hsp90aa1 PE=2 SV=2	5	27	14	14	19	25	21	10	12	11	10	12	11	35.3	20.2	20.2	84.787	733	733;733;201;103;98	7.27					3	10	3	28
Q5NCJ9;Q8R1I1	Q5NCJ9;Q8R1I1	3;3	3;3	3;3	Cytochrome b-c1 complex subunit 9	Uqcr10	>tr|Q5NCJ9|Q5NCJ9_MOUSE Novel protein similar to human ubiquinol-cytochrome C reductase complex 7.2 kDa protein UQCR10 OS=Mus musculus GN=Uqcr10 PE=2 SV=1;>sp|Q8R1I1|QCR9_MOUSE Cytochrome b-c1 complex subunit 9 OS=Mus musculus GN=Uqcr10 PE=1 SV=1	2	3	3	3	3	0	1	3	0	1	3	0	1	50	50	50	7.4454	64	64;64	20.4																		1	3	5	9	1
Q9JJV5	Q9JJV5	5	5	5	Voltage-dependent calcium channel gamma-3 subunit	Cacng3	>sp|Q9JJV5|CCG3_MOUSE Voltage-dependent calcium channel gamma-3 subunit OS=Mus musculus GN=Cacng3 PE=1 SV=2	1	5	5	5	5	2	2	5	2	2	5	2	2	15.2	15.2	15.2	35.515	315	315	12.6										1	6	3	1	4	2	1
D2KHZ9;E9PX42;P16858;E9Q9E5;E9QAC7;D3YUV0;E9PX72;E9Q0E3;F6ZQM8;E9PZL2;E9PXL6;F8WJL5;E9PZH9;D3YYI5;E9PYX4;D3YV03;D3YU05;D3Z0Z9;D3Z1B7;E9Q1F8;E9PZP4;F6QXU4;F6UT49;E9PX99;F7D6E8;E9QP42;Q64467;Q8BJ40;REV__E9QQ30;REV__Q9Z2B5;F6QHJ3;F7CFF7	D2KHZ9;E9PX42;P16858;E9Q9E5;E9QAC7;D3YUV0;E9PX72;E9Q0E3;F6ZQM8;E9PZL2;E9PXL6;F8WJL5;E9PZH9;D3YYI5;E9PYX4;D3YV03;D3YU05;D3Z0Z9	21;21;21;20;20;19;19;19;19;18;17;17;16;15;14;14;13;12;10;10;10;8;7;7;4;3;3;2;1;1;1;1	21;21;21;20;20;19;19;19;19;18;17;17;16;15;14;14;13;12;10;10;10;8;7;7;4;3;3;2;1;1;1;1	1;1;1;1;1;0;1;0;1;0;0;1;1;0;0;0;0;0;0;0;0;0;0;0;0;1;1;0;0;0;0;0	Glyceraldehyde-3-phosphate dehydrogenase	Gapdh;Gm2606;Gm10481;Gm3839;Gm10291;Gm5559;Gm10293;Gm3222;Gm10327;Gm3200;Gm10566;Gm7293;Gm5507;Gm10290;Gm6316;Gm5069	>tr|D2KHZ9|D2KHZ9_MOUSE Glyceraldehyde-3-phosphate dehydrogenase OS=Mus musculus GN=Gapdh PE=2 SV=1;>tr|E9PX42|E9PX42_MOUSE Glyceraldehyde-3-phosphate dehydrogenase OS=Mus musculus GN=Gm2606 PE=3 SV=1;>sp|P16858|G3P_MOUSE Glyceraldehyde-3-phosphate dehydro	32	21	21	1	18	16	21	18	16	21	1	1	1	65.2	65.2	4.2	35.81	333	333;333;333;333;333;333;333;333;329;333;333;302;332;336;335;333;339;337;335;335;333;335;335;335;206;440;440;209;1114;1114;335;335	12.6	3	1	1	1	3	3	4	2	3	14	34	17	11	64	28	4	2	1			4	1
E9QKH1;Q9R257	E9QKH1;Q9R257	2;2	2;2	2;2	Heme-binding protein 1	Hebp1	>tr|E9QKH1|E9QKH1_MOUSE Heme-binding protein 1 OS=Mus musculus GN=Hebp1 PE=4 SV=1;>sp|Q9R257|HEBP1_MOUSE Heme-binding protein 1 OS=Mus musculus GN=Hebp1 PE=1 SV=1	2	2	2	2	1	2	2	1	2	2	1	2	2	11.1	11.1	11.1	21.067	190	190;190	12.9	3	2	1		1		2									1	3	2	2	1	4	1
B2RS41;Q8BWF0	B2RS41;Q8BWF0	20;20	20;20	20;20	Succinate-semialdehyde dehydrogenase, mitochondrial	Aldh5a1	>tr|B2RS41|B2RS41_MOUSE Aldhehyde dehydrogenase family 5, subfamily A1 OS=Mus musculus GN=Aldh5a1 PE=2 SV=1;>sp|Q8BWF0|SSDH_MOUSE Succinate-semialdehyde dehydrogenase, mitochondrial OS=Mus musculus GN=Aldh5a1 PE=1 SV=1	2	20	20	20	17	16	16	17	16	16	17	16	16	47.4	47.4	47.4	55.968	523	523;523	10.8									24	3	42	27
Q9CXU4;Q9WTQ8	Q9CXU4;Q9WTQ8	2;2	2;2	2;2	Mitochondrial import inner membrane translocase subunit Tim23	Timm23	>tr|Q9CXU4|Q9CXU4_MOUSE MCG11298 OS=Mus musculus GN=Timm23 PE=2 SV=1;>sp|Q9WTQ8|TIM23_MOUSE Mitochondrial import inner membrane translocase subunit Tim23 OS=Mus musculus GN=Timm23 PE=2 SV=1	2	2	2	2	2	0	1	2	0	1	2	0	1	12.9	12.9	12.9	21.909	209	209;209	16.7																2		1
B2MWM9;P14211	B2MWM9;P14211	16;16	16;16	16;16	Calreticulin	Calr	>tr|B2MWM9|B2MWM9_MOUSE Calreticulin OS=Mus musculus GN=Calr PE=2 SV=1;>sp|P14211|CALR_MOUSE Calreticulin OS=Mus musculus GN=Calr PE=1 SV=1	2	16	16	16	11	15	14	11	15	14	11	15	14	30	30	30	47.994	416	416;416	9.94							1	14	13	1	38	1
E9Q1T1;E9Q1V9;Q6PHZ2-5;Q6PHZ2;Q6PHZ2-4;E9Q1W0;Q6PHZ2-2;E9Q2E8;E9PXV3;E9QM47;Q8CCM0;F6ZIE1;F7A856;F6RWZ9;D6RDQ8;E9QAJ4;E9PYZ8	E9Q1T1;E9Q1V9;Q6PHZ2-5;Q6PHZ2;Q6PHZ2-4;E9Q1W0;Q6PHZ2-2;E9Q2E8;E9PXV3;E9QM47;Q8CCM0	18;18;18;17;17;17;17;16;16;15;15;4;3;3;3;3;1	8;8;8;7;7;7;7;7;7;6;5;2;3;3;2;2;1	8;8;8;7;7;7;7;7;7;6;5;2;3;3;2;2;1	Calcium/calmodulin-dependent protein kinase type II subunit delta	Camk2d	>tr|E9Q1T1|E9Q1T1_MOUSE Calcium/calmodulin-dependent protein kinase type II subunit delta OS=Mus musculus GN=Camk2d PE=4 SV=1;>tr|E9Q1V9|E9Q1V9_MOUSE Calcium/calmodulin-dependent protein kinase type II subunit delta OS=Mus musculus GN=Camk2d PE=4 SV=1;>sp|	17	18	8	8	17	16	16	8	6	6	8	6	6	30.6	15.4	15.4	60.004	533	533;512;512;499;492;489;478;502;488;482;361;130;206;169;147;142;111	9.55							1	9	4	9	10
G3UWB2;Q9CQX8;Q9D6T9	G3UWB2;Q9CQX8;Q9D6T9	4;4;4	4;4;4	4;4;4	28S ribosomal protein S36, mitochondrial	Mrps36-ps1;Mrps36	>tr|G3UWB2|G3UWB2_MOUSE MCG14758 OS=Mus musculus GN=Mrps36-ps1 PE=4 SV=1;>sp|Q9CQX8|RT36_MOUSE 28S ribosomal protein S36, mitochondrial OS=Mus musculus GN=Mrps36 PE=1 SV=1;>tr|Q9D6T9|Q9D6T9_MOUSE 28S ribosomal protein S36, mitochondrial OS=Mus musculus GN=	3	4	4	4	4	4	4	4	4	4	4	4	4	47.1	47.1	47.1	11.152	102	102;102;100	19.9																		6	6		12	2
Q3UGX2;E9Q5I4;E9Q397;P15508;Q149M1	Q3UGX2;E9Q5I4;E9Q397;P15508	63;61;60;60;14	52;51;49;50;11	52;51;49;50;11	Spectrin beta chain, erythrocyte	Spnb1;Sptb	>tr|Q3UGX2|Q3UGX2_MOUSE Protein Spnb1 OS=Mus musculus GN=Spnb1 PE=2 SV=1;>tr|E9Q5I4|E9Q5I4_MOUSE Protein Spnb1 OS=Mus musculus GN=Spnb1 PE=4 SV=1;>tr|E9Q397|E9Q397_MOUSE Protein Spnb1 OS=Mus musculus GN=Spnb1 PE=4 SV=1;>sp|P15508|SPTB1_MOUSE Spectrin beta	5	63	52	52	43	45	49	32	34	40	32	34	40	25.8	22.1	22.1	268.09	2329	2329;2129;2137;2128;708	4.09		28	10	72	1	1	1	1	1	2	3		1	2
Q9CQ91;D3Z670	Q9CQ91;D3Z670	4;3	4;3	4;3	NADH dehydrogenase [ubiquinone] 1 alpha subcomplex subunit 3	Ndufa3	>sp|Q9CQ91|NDUA3_MOUSE NADH dehydrogenase [ubiquinone] 1 alpha subcomplex subunit 3 OS=Mus musculus GN=Ndufa3 PE=1 SV=1;>tr|D3Z670|D3Z670_MOUSE NADH dehydrogenase [ubiquinone] 1 alpha subcomplex subunit 3 OS=Mus musculus GN=Ndufa3 PE=4 SV=1	2	4	4	4	3	0	4	3	0	4	3	0	4	57.1	57.1	57.1	9.3308	84	84;100	21.8																				5
Q9DB41;Q9DB41-2;F6UUQ1	Q9DB41;Q9DB41-2;F6UUQ1	8;8;8	5;5;5	5;5;5	Mitochondrial glutamate carrier 2	Slc25a18	>sp|Q9DB41|GHC2_MOUSE Mitochondrial glutamate carrier 2 OS=Mus musculus GN=Slc25a18 PE=2 SV=4;>sp|Q9DB41-2|GHC2_MOUSE Isoform 2 of Mitochondrial glutamate carrier 2 OS=Mus musculus GN=Slc25a18;>tr|F6UUQ1|F6UUQ1_MOUSE Mitochondrial glutamate carrier 2 OS=Mu	3	8	5	5	8	6	8	5	3	5	5	3	5	25	15.9	15.9	34.166	320	320;312;311	17										1					7	2	7	1	6	3
Q64133	Q64133	15	15	14	Amine oxidase [flavin-containing] A	Maoa	>sp|Q64133|AOFA_MOUSE Amine oxidase [flavin-containing] A OS=Mus musculus GN=Maoa PE=1 SV=3	1	15	15	14	14	12	10	14	12	10	13	11	9	26.8	26.8	25.7	59.601	526	526	8.8	1	2	1	3	1	1	2	16	2	28	14
B8JJA8;P17665;E9Q463;G3X8T4	B8JJA8;P17665;E9Q463	3;3;2;1	3;3;2;1	3;3;2;1	Cytochrome c oxidase subunit 7C, mitochondrial	Cox7c;Gm3386	>tr|B8JJA8|B8JJA8_MOUSE Cytochrome c oxidase, subunit VIIc OS=Mus musculus GN=Cox7c PE=4 SV=1;>sp|P17665|COX7C_MOUSE Cytochrome c oxidase subunit 7C, mitochondrial OS=Mus musculus GN=Cox7c PE=1 SV=1;>tr|E9Q463|E9Q463_MOUSE Uncharacterized protein OS=Mus mu	4	3	3	3	3	2	2	3	2	2	3	2	2	31.7	31.7	31.7	7.3325	63	63;63;63;34	21.1																			3	4	7	6
Q9CRB9;E9Q4H4;F6QFL0;E9Q1D3	Q9CRB9;E9Q4H4	15;14;6;5	15;14;6;5	3;3;3;2	Coiled-coil-helix-coiled-coil-helix domain-containing protein 3, mitochondrial	Chchd3	>sp|Q9CRB9|CHCH3_MOUSE Coiled-coil-helix-coiled-coil-helix domain-containing protein 3, mitochondrial OS=Mus musculus GN=Chchd3 PE=1 SV=1;>tr|E9Q4H4|E9Q4H4_MOUSE Coiled-coil-helix-coiled-coil-helix domain-containing protein 3, mitochondrial OS=Mus musculus	4	15	15	3	13	4	5	13	4	5	3	1	1	48	48	11	26.334	227	227;192;89;94	14.2												1	15		1	11
Q543N3;Q61792;A2A6H0;A2A6G9;A2A6G8;A2A6G7;A2A6G6;A2A6H1;E9Q0N6;A2A6G5;A2A6G0	Q543N3;Q61792;A2A6H0;A2A6G9;A2A6G8;A2A6G7;A2A6G6;A2A6H1	5;5;3;3;3;3;3;3;2;2;1	5;5;3;3;3;3;3;3;2;2;1	5;5;3;3;3;3;3;3;2;2;1	LIM and SH3 domain protein 1	Lasp1	>tr|Q543N3|Q543N3_MOUSE LIM and SH3 protein 1 OS=Mus musculus GN=Lasp1 PE=2 SV=1;>sp|Q61792|LASP1_MOUSE LIM and SH3 domain protein 1 OS=Mus musculus GN=Lasp1 PE=1 SV=1;>tr|A2A6H0|A2A6H0_MOUSE LIM and SH3 domain protein 1 (Fragment) OS=Mus musculus GN=Lasp1	11	5	5	5	4	2	4	4	2	4	4	2	4	17.5	17.5	17.5	29.994	263	263;263;186;129;103;100;89;56;70;69;28	13											4			8
O08989;Q3TPX5;D3Z2V6	O08989;Q3TPX5;D3Z2V6	4;4;4	4;4;4	4;4;4	Ras-related protein M-Ras	Mras	>sp|O08989|RASM_MOUSE Ras-related protein M-Ras OS=Mus musculus GN=Mras PE=1 SV=1;>tr|Q3TPX5|Q3TPX5_MOUSE Muscle and microspikes RAS, isoform CRA_a OS=Mus musculus GN=Mras PE=2 SV=1;>tr|D3Z2V6|D3Z2V6_MOUSE Ras-related protein M-Ras (Fragment) OS=Mus muscul	3	4	4	4	3	2	3	3	2	3	3	2	3	21.2	21.2	21.2	23.901	208	208;208;130	16.3															4		7
Q3UPK6;Q9Z2U1;D3YX79	Q3UPK6;Q9Z2U1;D3YX79	3;3;2	3;3;2	3;3;2	Proteasome subunit alpha type;Proteasome subunit alpha type-5	Psma5;Gm8394	>tr|Q3UPK6|Q3UPK6_MOUSE Proteasome subunit alpha type OS=Mus musculus GN=Psma5 PE=2 SV=1;>sp|Q9Z2U1|PSA5_MOUSE Proteasome subunit alpha type-5 OS=Mus musculus GN=Psma5 PE=1 SV=1;>tr|D3YX79|D3YX79_MOUSE Proteasome subunit alpha type OS=Mus musculus GN=Gm839	3	3	3	3	3	2	2	3	2	2	3	2	2	14.9	14.9	14.9	26.411	241	241;241;241	16															3	1	3
Q3TWN7;Q9R1Q9;Q3TKX1;B7FAU7;Q6ZPJ0;B1ATR2	Q3TWN7;Q9R1Q9;Q3TKX1;B7FAU7	4;4;3;3;1;1	4;4;3;3;1;1	4;4;3;3;1;1	V-type proton ATPase subunit S1	Atp6ap1	>tr|Q3TWN7|Q3TWN7_MOUSE ATPase, H+ transporting, lysosomal accessory protein 1, isoform CRA_b OS=Mus musculus GN=Atp6ap1 PE=2 SV=1;>sp|Q9R1Q9|VAS1_MOUSE V-type proton ATPase subunit S1 OS=Mus musculus GN=Atp6ap1 PE=1 SV=1;>tr|Q3TKX1|Q3TKX1_MOUSE V-type pro	6	4	4	4	4	3	3	4	3	3	4	3	3	7.6	7.6	7.6	51.007	463	463;463;415;272;1128;844	11.5							1		1	1	3	8	2	1
Q5F2D0;Q8R1X1;Q91WC3-2;Q5ICG4;Q5ICG5;Q91WC3;Q5F2C5;Q8BYJ0;E9Q7Y2;Q8C028;F6WYN6;B0QZJ6;B1ARG5	Q5F2D0;Q8R1X1;Q91WC3-2;Q5ICG4;Q5ICG5;Q91WC3;Q5F2C5;Q8BYJ0	25;25;25;25;25;25;23;13;11;8;6;4;4	25;25;25;25;25;25;23;13;11;8;6;4;4	25;25;25;25;25;25;23;13;11;8;6;4;4	Long-chain-fatty-acid--CoA ligase 6	Acsl6	>tr|Q5F2D0|Q5F2D0_MOUSE Acyl-CoA synthetase long-chain family member 6 OS=Mus musculus GN=Acsl6 PE=2 SV=1;>tr|Q8R1X1|Q8R1X1_MOUSE Acyl-CoA synthetase long-chain family member 6 OS=Mus musculus GN=Acsl6 PE=2 SV=2;>sp|Q91WC3-2|ACSL6_MOUSE Isoform 2 of Long-c	13	25	25	25	15	18	18	15	18	18	15	18	18	40.6	40.6	40.6	80.785	722	722;722;722;697;697;697;622;424;365;359;126;192;139	7.84					3	12	19	4	38	1
Q9DAS9	Q9DAS9	4	4	4	Guanine nucleotide-binding protein G(I)/G(S)/G(O) subunit gamma-12	Gng12	>sp|Q9DAS9|GBG12_MOUSE Guanine nucleotide-binding protein G(I)/G(S)/G(O) subunit gamma-12 OS=Mus musculus GN=Gng12 PE=1 SV=3	1	4	4	4	4	0	4	4	0	4	4	0	4	66.7	66.7	66.7	7.9972	72	72	21.1																			1	4	5
P31650;P31649;D3YWZ5;REV__E9Q4Z2;REV__Q5SWU9-2;REV__E9PUB1;REV__Q5SWU9;A2ALM5;Q8VBW1;A2ALM6;Q8VBW1-2;Q8VBW1-3;E9Q151;Q8VCS9;O35316;Q3UPI8;Q61327;O55192;G5E8Z4;P31651;F6UKB4;E9PXG1	P31650	12;2;2;1;1;1;1;1;1;1;1;1;1;1;1;1;1;1;1;1;1;1	12;2;2;1;1;1;1;1;1;1;1;1;1;1;1;1;1;1;1;1;1;1	12;2;2;1;1;1;1;1;1;1;1;1;1;1;1;1;1;1;1;1;1;1	Sodium- and chloride-dependent GABA transporter 3	Slc6a11	>sp|P31650|S6A11_MOUSE Sodium- and chloride-dependent GABA transporter 3 OS=Mus musculus GN=Slc6a11 PE=1 SV=2	22	12	12	12	11	11	11	11	11	11	11	11	11	17.7	17.7	17.7	69.96	627	627;602;192;2448;2383;2382;2345;640;640;635;635;632;630;628;621;621;619;617;614;614;576;557	9.51						1	8	17	7	26	27
Q8BH04;Q3UGF0	Q8BH04;Q3UGF0	11;8	11;8	11;8	Phosphoenolpyruvate carboxykinase [GTP], mitochondrial	Pck2	>sp|Q8BH04|PCKGM_MOUSE Phosphoenolpyruvate carboxykinase [GTP], mitochondrial OS=Mus musculus GN=Pck2 PE=2 SV=1;>tr|Q3UGF0|Q3UGF0_MOUSE Phosphoenolpyruvate carboxykinase [GTP], mitochondrial (Fragment) OS=Mus musculus GN=Pck2 PE=2 SV=1	2	11	11	11	10	5	5	10	5	5	10	5	5	19.5	19.5	19.5	70.527	640	640;633	8.14							10		11	1
P56382;Q545F5	P56382;Q545F5	4;4	4;4	4;4	ATP synthase subunit epsilon, mitochondrial	Atp5e	>sp|P56382|ATP5E_MOUSE ATP synthase subunit epsilon, mitochondrial OS=Mus musculus GN=Atp5e PE=2 SV=2;>tr|Q545F5|Q545F5_MOUSE ATP synthase, H+ transporting, mitochondrial F1 complex, epsilon subunit OS=Mus musculus GN=Atp5e PE=2 SV=1	2	4	4	4	4	1	3	4	1	3	4	1	3	53.8	53.8	53.8	5.8378	52	52;52	20.6															1			2	3	5	9	4
Q3UBX0;D3Z0I8;D3YX08;D3Z3Z2;D3Z7P2	Q3UBX0;D3Z0I8;D3YX08;D3Z3Z2;D3Z7P2	4;4;3;3;3	4;4;3;3;3	4;4;3;3;3	Transmembrane protein 109	Tmem109	>sp|Q3UBX0|TM109_MOUSE Transmembrane protein 109 OS=Mus musculus GN=Tmem109 PE=1 SV=2;>tr|D3Z0I8|D3Z0I8_MOUSE Transmembrane protein 109 (Fragment) OS=Mus musculus GN=Tmem109 PE=4 SV=1;>tr|D3YX08|D3YX08_MOUSE Transmembrane protein 109 OS=Mus musculus GN=Tme	5	4	4	4	1	0	3	1	0	3	1	0	3	12.3	12.3	12.3	26.306	243	243;213;115;93;73	18.6																	1		4
A2A846;Q9DCS3;A2A845;O54916;E9Q632;F6R6F1;O54916-4;O54916-3;D3Z2E3;D6RIN6	A2A846;Q9DCS3	7;7;3;1;1;1;1;1;1;1	7;7;3;1;1;1;1;1;1;1	7;7;3;1;1;1;1;1;1;1	Trans-2-enoyl-CoA reductase, mitochondrial	Mecr	>tr|A2A846|A2A846_MOUSE Mitochondrial trans-2-enoyl-CoA reductase OS=Mus musculus GN=Mecr PE=4 SV=1;>sp|Q9DCS3|MECR_MOUSE Trans-2-enoyl-CoA reductase, mitochondrial OS=Mus musculus GN=Mecr PE=2 SV=2	10	7	7	7	5	4	4	5	4	4	5	4	4	20.6	20.6	20.6	40.342	373	373;373;251;795;768;755;743;716;705;220	12.8											5			8
Q9CR61	Q9CR61	10	10	10	NADH dehydrogenase [ubiquinone] 1 beta subcomplex subunit 7	Ndufb7	>sp|Q9CR61|NDUB7_MOUSE NADH dehydrogenase [ubiquinone] 1 beta subcomplex subunit 7 OS=Mus musculus GN=Ndufb7 PE=1 SV=3	1	10	10	10	8	2	8	8	2	8	8	2	8	75.9	75.9	75.9	16.331	137	137	18.9																1	16	3	16	15	3	2
Q9CQH3;D3Z568;D3YX99;D3Z6W9;F6Y6V5	Q9CQH3;D3Z568;D3YX99;D3Z6W9;F6Y6V5	9;7;6;5;5	9;7;6;5;5	9;7;6;5;5	NADH dehydrogenase [ubiquinone] 1 beta subcomplex subunit 5, mitochondrial	Ndufb5	>sp|Q9CQH3|NDUB5_MOUSE NADH dehydrogenase [ubiquinone] 1 beta subcomplex subunit 5, mitochondrial OS=Mus musculus GN=Ndufb5 PE=1 SV=1;>tr|D3Z568|D3Z568_MOUSE NADH dehydrogenase (Ubiquinone) 1 beta subcomplex, 5, isoform CRA_e OS=Mus musculus GN=Ndufb5 PE=4	5	9	9	9	9	4	7	9	4	7	9	4	7	33.9	33.9	33.9	21.71	189	189;119;172;181;135	17.8														2	2	8	22	13	11	15
P01831	P01831	5	5	5	Thy-1 membrane glycoprotein	Thy1	>sp|P01831|THY1_MOUSE Thy-1 membrane glycoprotein OS=Mus musculus GN=Thy1 PE=1 SV=1	1	5	5	5	5	5	5	5	5	5	5	5	5	35.2	35.2	35.2	18.08	162	162	14.8										4	5	1	10	6	23	17	11	3				1
Q922R8;Q3TML0	Q922R8;Q3TML0	7;6	7;6	7;6	Protein disulfide-isomerase A6	Pdia6	>sp|Q922R8|PDIA6_MOUSE Protein disulfide-isomerase A6 OS=Mus musculus GN=Pdia6 PE=1 SV=3;>tr|Q3TML0|Q3TML0_MOUSE Protein disulfide-isomerase A6 OS=Mus musculus GN=Pdia6 PE=2 SV=1	2	7	7	7	5	5	5	5	5	5	5	5	5	18.4	18.4	18.4	48.1	440	440;445	10.7								1	7	1	1	12
Q8QZV3;P42125	Q8QZV3;P42125	7;7	7;7	7;7	Enoyl-CoA delta isomerase 1, mitochondrial	Eci1	>tr|Q8QZV3|Q8QZV3_MOUSE Dci protein OS=Mus musculus GN=Eci1 PE=2 SV=1;>sp|P42125|ECI1_MOUSE Enoyl-CoA delta isomerase 1, mitochondrial OS=Mus musculus GN=Eci1 PE=2 SV=1	2	7	7	7	6	2	1	6	2	1	6	2	1	26.6	26.6	26.6	32.25	289	289;289	13.5												1	8			2
P03911;Q7JCY6	P03911;Q7JCY6	6;6	6;6	6;6	NADH-ubiquinone oxidoreductase chain 4	Mtnd4;mt-Nd4	>sp|P03911|NU4M_MOUSE NADH-ubiquinone oxidoreductase chain 4 OS=Mus musculus GN=Mtnd4 PE=1 SV=1;>tr|Q7JCY6|Q7JCY6_MOUSE NADH-ubiquinone oxidoreductase chain 4 OS=Mus musculus GN=mt-Nd4 PE=3 SV=1	2	6	6	6	5	3	2	5	3	2	5	3	2	12.6	12.6	12.6	51.881	459	459;459	13.9										1	1	2	6	1	5	5
Q8BH44;G3UW48;G3UWZ2;G3V005	Q8BH44;G3UW48	6;3;1;1	6;3;1;1	6;3;1;1	Coronin-2B	Coro2b	>sp|Q8BH44|COR2B_MOUSE Coronin-2B OS=Mus musculus GN=Coro2b PE=2 SV=2;>tr|G3UW48|G3UW48_MOUSE Coronin-2B (Fragment) OS=Mus musculus GN=Coro2b PE=4 SV=1	4	6	6	6	3	5	5	3	5	5	3	5	5	10.4	10.4	10.4	54.936	480	480;317;181;121	10.6									3		10	1
B2RSR7;Q3ULJ0;Q3ULJ0-2;D3Z0L6	B2RSR7;Q3ULJ0;Q3ULJ0-2	6;6;6;2	6;6;6;2	5;5;5;1	Glycerol-3-phosphate dehydrogenase 1-like protein	Gpd1l	>tr|B2RSR7|B2RSR7_MOUSE Glycerol-3-phosphate dehydrogenase 1-like OS=Mus musculus GN=Gpd1l PE=2 SV=1;>sp|Q3ULJ0|GPD1L_MOUSE Glycerol-3-phosphate dehydrogenase 1-like protein OS=Mus musculus GN=Gpd1l PE=1 SV=2;>sp|Q3ULJ0-2|GPD1L_MOUSE Isoform 2 of Glycerol-	4	6	6	5	5	4	4	5	4	4	4	3	3	15.1	15.1	13.1	38.225	351	351;351;320;117	12.6										1	5			8
O55126;Q7TMG8	O55126;Q7TMG8	10;10	10;10	10;10	Protein NipSnap homolog 2	Gbas	>sp|O55126|NIPS2_MOUSE Protein NipSnap homolog 2 OS=Mus musculus GN=Gbas PE=2 SV=1;>tr|Q7TMG8|Q7TMG8_MOUSE Glioblastoma amplified sequence OS=Mus musculus GN=Gbas PE=2 SV=1	2	10	10	10	10	3	2	10	3	2	10	3	2	30.6	30.6	30.6	32.932	281	281;281	13.8													15			5
Q8BK08;E9Q933	Q8BK08;E9Q933	5;4	5;4	5;4	Transmembrane protein 11, mitochondrial	Tmem11	>sp|Q8BK08|TMM11_MOUSE Transmembrane protein 11, mitochondrial OS=Mus musculus GN=Tmem11 PE=2 SV=1;>tr|E9Q933|E9Q933_MOUSE Transmembrane protein 11, mitochondrial OS=Mus musculus GN=Tmem11 PE=4 SV=1	2	5	5	5	4	0	3	4	0	3	4	0	3	23.7	23.7	23.7	21.311	190	190;176	16.2								1							1	5	1	2	2
Q9EPK2-2;B1B076;Q9EPK2;Q9EPK2-3;B1B077;Q9EPK2-4	Q9EPK2-2;B1B076;Q9EPK2;Q9EPK2-3;B1B077;Q9EPK2-4	2;2;2;2;2;2	2;2;2;2;2;2	2;2;2;2;2;2	Protein XRP2	Rp2h;Rp2	>sp|Q9EPK2-2|XRP2_MOUSE Isoform 2 of Protein XRP2 OS=Mus musculus GN=Rp2;>tr|B1B076|B1B076_MOUSE Retinitis pigmentosa 2 homolog (Human) OS=Mus musculus GN=Rp2h PE=4 SV=1;>sp|Q9EPK2|XRP2_MOUSE Protein XRP2 OS=Mus musculus GN=Rp2 PE=1 SV=3;>sp|Q9EPK2-3|XRP2_	6	2	2	2	2	1	1	2	1	1	2	1	1	4.1	4.1	4.1	41.957	369	369;347;347;322;310;310	14.8											1		1		1	1	2
P08752;Q8JZT4	P08752	18;8	16;8	9;3	Guanine nucleotide-binding protein G(i) subunit alpha-2	Gnai2	>sp|P08752|GNAI2_MOUSE Guanine nucleotide-binding protein G(i) subunit alpha-2 OS=Mus musculus GN=Gnai2 PE=1 SV=5	2	18	16	9	15	14	14	13	12	12	8	6	6	58	51.5	34.6	40.489	355	355;132	12.9										1	19	4	12	29	4
Q8R464	Q8R464	8	8	7	Cell adhesion molecule 4	Cadm4	>sp|Q8R464|CADM4_MOUSE Cell adhesion molecule 4 OS=Mus musculus GN=Cadm4 PE=1 SV=1	1	8	8	7	8	3	3	8	3	3	7	3	3	26	26	24.5	42.723	388	388	9							1	11	6	3	5
D3YTS1;D3Z569;Q9R0P6;D3YWT0	D3YTS1;D3Z569;Q9R0P6;D3YWT0	2;2;2;2	2;2;2;2	2;2;2;2	Signal peptidase complex catalytic subunit SEC11A	Sec11a	>tr|D3YTS1|D3YTS1_MOUSE Sec11-like 1 (S. cerevisiae), isoform CRA_d OS=Mus musculus GN=Sec11a PE=4 SV=1;>tr|D3Z569|D3Z569_MOUSE Sec11-like 1 (S. cerevisiae), isoform CRA_e OS=Mus musculus GN=Sec11a PE=4 SV=1;>sp|Q9R0P6|SC11A_MOUSE Signal peptidase complex	4	2	2	2	2	0	2	2	0	2	2	0	2	6.9	6.9	6.9	27.931	247	247;190;179;170	18																	2		2
P48774;E9PVM7;E9PV63;E9Q024;E9Q5L9	P48774;E9PVM7;E9PV63	11;9;6;5;3	10;8;5;5;3	10;8;5;5;3	Glutathione S-transferase Mu 5	Gstm5	>sp|P48774|GSTM5_MOUSE Glutathione S-transferase Mu 5 OS=Mus musculus GN=Gstm5 PE=1 SV=1;>tr|E9PVM7|E9PVM7_MOUSE Glutathione S-transferase Mu 5 (Fragment) OS=Mus musculus GN=Gstm5 PE=3 SV=1;>tr|E9PV63|E9PV63_MOUSE Glutathione S-transferase Mu 5 OS=Mus musc	5	11	10	10	10	7	9	10	6	8	10	6	8	42	37.9	37.9	26.635	224	224;215;158;73;69	15.7													4	1	11		16
B1AWN6;A2ASI5;Q62205;F8VPQ7;B1AYL0;E9PW82;G3X8T7;Q9ER60;Q9WTU3-3;Q9WTU3;Q9WTU3-5;F6U329;F7D6H8;F7D6J5;Q9WTU3-2;F7D6K4;Q9JJV9;Q9JJV9-2;Q9WTU3-4;F7D6L2;F7AMU5;F6U9Y2;REV__E9PYF4;REV__F6VG99;REV__E9PYI7;REV__F6TFN2;REV__B7ZN52;REV__E9PYP5;REV__Q3UPW3;A2APX9	B1AWN6	23;8;6;6;6;6;5;5;3;3;3;3;3;3;3;3;2;2;2;2;2;2;1;1;1;1;1;1;1;1	23;8;6;6;6;6;5;5;3;3;3;3;3;3;3;3;2;2;2;2;2;2;1;1;1;1;1;1;1;1	15;3;2;2;2;2;2;2;0;0;0;0;0;0;0;0;0;0;0;0;0;0;0;0;0;0;0;0;0;0		Scn2a1	>tr|B1AWN6|B1AWN6_MOUSE Protein Scn2a1 OS=Mus musculus GN=Scn2a1 PE=3 SV=1	30	23	23	15	19	23	20	19	23	20	13	15	14	11.8	11.8	8.1	227.94	2006	2006;1947;1984;1975;1973;1973;1841;1841;1988;1978;1937;1900;1890;1849;1732;1644;2019;2019;1280;1192;154;122;1699;1604;1453;1189;1159;1159;471;157	2.99	14	30	32	47	5
Q9CPW4;Q3UA72;E9Q2K4	Q9CPW4;Q3UA72	9;5;2	9;5;2	9;5;2	Actin-related protein 2/3 complex subunit 5	Arpc5	>sp|Q9CPW4|ARPC5_MOUSE Actin-related protein 2/3 complex subunit 5 OS=Mus musculus GN=Arpc5 PE=2 SV=3;>tr|Q3UA72|Q3UA72_MOUSE Actin-related protein 2/3 complex subunit 5 OS=Mus musculus GN=Arpc5 PE=2 SV=1	3	9	9	9	5	1	8	5	1	8	5	1	8	70.2	70.2	70.2	16.288	151	151;92;150	18.6																	6		11	3
P63216	P63216	5	5	5	Guanine nucleotide-binding protein G(I)/G(S)/G(O) subunit gamma-3	Gng3	>sp|P63216|GBG3_MOUSE Guanine nucleotide-binding protein G(I)/G(S)/G(O) subunit gamma-3 OS=Mus musculus GN=Gng3 PE=1 SV=1	1	5	5	5	3	1	4	3	1	4	3	1	4	72	72	72	8.3047	75	75	22																				5
Q91XV3	Q91XV3	16	16	16	Brain acid soluble protein 1	Basp1	>sp|Q91XV3|BASP1_MOUSE Brain acid soluble protein 1 OS=Mus musculus GN=Basp1 PE=1 SV=3	1	16	16	16	16	12	12	16	12	12	16	12	12	72.1	72.1	72.1	22.086	226	226	10.6							5	20	30	15	53	22	10	3	3				2	1
F8WIS9;Q80TN1;P11798;P11798-2;F8WHB5;F6WHR9;D3Z7K9	F8WIS9;Q80TN1;P11798	25;25;25;8;8;4;3	19;19;19;8;8;2;2	17;17;17;8;8;2;2	Calcium/calmodulin-dependent protein kinase type II subunit alpha	Camk2a	>tr|F8WIS9|F8WIS9_MOUSE Calcium/calmodulin-dependent protein kinase type II subunit alpha OS=Mus musculus GN=Camk2a PE=4 SV=1;>tr|Q80TN1|Q80TN1_MOUSE MKIAA0968 protein (Fragment) OS=Mus musculus GN=Camk2a PE=2 SV=3;>sp|P11798|KCC2A_MOUSE Calcium/calmodulin	7	25	19	17	23	23	21	17	17	15	15	15	13	48.1	36.4	34.6	55.347	489	489;487;478;200;189;177;108	10.5	1		3	3	2	2	4	7	31	7	50	49	9		1	1	1	1
Q9CPW3	Q9CPW3	2	2	2	39S ribosomal protein L54, mitochondrial	Mrpl54	>sp|Q9CPW3|RM54_MOUSE 39S ribosomal protein L54, mitochondrial OS=Mus musculus GN=Mrpl54 PE=2 SV=1	1	2	2	2	2	0	1	2	0	1	2	0	1	13.3	13.3	13.3	15.422	135	135	19																		2			1
F5H8M6;P62270;Q561N5;G3UZW2;F6YVP7;D3YWV7	F5H8M6;P62270;Q561N5;G3UZW2;F6YVP7	5;5;5;4;3;1	5;5;5;4;3;1	5;5;5;4;3;1	40S ribosomal protein S18	Gm10260;Rps18;Gm17352	>tr|F5H8M6|F5H8M6_MOUSE Uncharacterized protein OS=Mus musculus GN=Gm10260 PE=3 SV=1;>sp|P62270|RS18_MOUSE 40S ribosomal protein S18 OS=Mus musculus GN=Rps18 PE=1 SV=3;>tr|Q561N5|Q561N5_MOUSE MCG23000, isoform CRA_b OS=Mus musculus GN=Rps18 PE=2 SV=1;>tr|G	6	5	5	5	3	1	5	3	1	5	3	1	5	28.9	28.9	28.9	17.671	152	152;152;152;107;141;148	18.4																	3		7
Q80Y14;Q5UAK0-1;B1AY32;Q5UAK0-2;Q32P49;Q5UAK0;Q5UAK0-4;Q5UAK0-5	Q80Y14	6;1;1;1;1;1;1;1	6;1;1;1;1;1;1;1	6;1;1;1;1;1;1;1	Glutaredoxin-related protein 5, mitochondrial	Glrx5	>sp|Q80Y14|GLRX5_MOUSE Glutaredoxin-related protein 5, mitochondrial OS=Mus musculus GN=Glrx5 PE=2 SV=2	8	6	6	6	6	4	4	6	4	4	6	4	4	34.9	34.9	34.9	16.292	152	152;556;528;528;511;511;510;330	20.4																		6	5		12	9
Q3U125;Q9CYH2;D3Z252;D3Z398;D3YYG8;D3Z0A8;D3YWL4;D3Z143	Q3U125;Q9CYH2;D3Z252;D3Z398;D3YYG8	12;12;10;8;8;5;3;2	12;12;10;8;8;5;3;2	12;12;10;8;8;5;3;2	Redox-regulatory protein FAM213A	5730469M10Rik;Fam213a	>tr|Q3U125|Q3U125_MOUSE Uncharacterized protein OS=Mus musculus GN=5730469M10Rik PE=2 SV=1;>sp|Q9CYH2|F213A_MOUSE Redox-regulatory protein FAM213A OS=Mus musculus GN=Fam213a PE=1 SV=2;>tr|D3Z252|D3Z252_MOUSE Uncharacterized protein (Fragment) OS=Mus muscul	8	12	12	12	10	7	10	10	7	10	10	7	10	46.7	46.7	46.7	25.682	229	229;218;203;176;175;103;89;48	16.5															12	11	20	10
Q9D1B9;F6U4U1	Q9D1B9	3;1	3;1	3;1	39S ribosomal protein L28, mitochondrial	Mrpl28	>sp|Q9D1B9|RM28_MOUSE 39S ribosomal protein L28, mitochondrial OS=Mus musculus GN=Mrpl28 PE=2 SV=3	2	3	3	3	2	0	1	2	0	1	2	0	1	11.3	11.3	11.3	30.169	257	257;50	14.2													2		1	1
Q8C0M9	Q8C0M9	10	10	10	L-asparaginase	Asrgl1	>sp|Q8C0M9|ASGL1_MOUSE L-asparaginase OS=Mus musculus GN=Asrgl1 PE=1 SV=1	1	10	10	10	10	5	8	10	5	8	10	5	8	32.5	32.5	32.5	33.95	326	326	17										2	5			6	5	3	7	9		7	9	2
G3UWF4;P61358;Q5BLJ9;A2A4Q0	G3UWF4;P61358;Q5BLJ9;A2A4Q0	4;4;4;2	4;4;4;2	2;2;2;1	60S ribosomal protein L27	Rpl27-ps1;Rpl27	>tr|G3UWF4|G3UWF4_MOUSE 60S ribosomal protein L27 OS=Mus musculus GN=Rpl27-ps1 PE=3 SV=1;>sp|P61358|RL27_MOUSE 60S ribosomal protein L27 OS=Mus musculus GN=Rpl27 PE=2 SV=2;>tr|Q5BLJ9|Q5BLJ9_MOUSE 60S ribosomal protein L27 OS=Mus musculus GN=Rpl27 PE=2 SV=1	4	4	4	2	2	0	3	2	0	3	1	0	1	22.8	22.8	10.3	16.013	136	136;136;136;87	17.1									1								1	1	4
O08795-2;O08795;Q3U518	O08795-2;O08795;Q3U518	5;5;5	5;5;5	5;5;5	Glucosidase 2 subunit beta	Prkcsh	>sp|O08795-2|GLU2B_MOUSE Isoform 2 of Glucosidase 2 subunit beta OS=Mus musculus GN=Prkcsh;>sp|O08795|GLU2B_MOUSE Glucosidase 2 subunit beta OS=Mus musculus GN=Prkcsh PE=1 SV=1;>tr|Q3U518|Q3U518_MOUSE Protein kinase C substrate 80K-H, isoform CRA_b OS=Mus	3	5	5	5	1	4	4	1	4	4	1	4	4	8.3	8.3	8.3	59.559	528	528;521;521	8.78							1		8
Q80XD3;O54829;F6UQL8;Q45FE2;F8VQ30;Q9Z2H2;F8WGZ8;Q3UTM5;B1B1E4	Q80XD3;O54829;F6UQL8;Q45FE2;F8VQ30	10;10;10;5;5;4;4;2;2	10;10;10;5;5;4;4;2;2	10;10;10;5;5;4;4;2;2	Regulator of G-protein signaling 7	Rgs7	>tr|Q80XD3|Q80XD3_MOUSE Regulator of G-protein-signaling 7 OS=Mus musculus GN=Rgs7 PE=2 SV=1;>sp|O54829|RGS7_MOUSE Regulator of G-protein signaling 7 OS=Mus musculus GN=Rgs7 PE=1 SV=2;>tr|F6UQL8|F6UQL8_MOUSE Regulator of G-protein-signaling 7 OS=Mus muscul	9	10	10	10	7	6	7	7	6	7	7	6	7	21.7	21.7	21.7	55.014	470	470;469;420;191;158;472;437;368;335	9.67							1	7		11	8
Q9CZP5	Q9CZP5	7	7	7	Mitochondrial chaperone BCS1	Bcs1l	>sp|Q9CZP5|BCS1_MOUSE Mitochondrial chaperone BCS1 OS=Mus musculus GN=Bcs1l PE=1 SV=1	1	7	7	7	6	2	4	6	2	4	6	2	4	19.9	19.9	19.9	47.406	418	418	12.5												8	4	1
B2RS05;P63141;P16390;Q61423;Q61923;B2RQA1;P59053;P59053-2	B2RS05;P63141;P16390	9;9;7;3;3;2;1;1	9;9;7;3;3;2;1;1	2;2;0;0;0;0;0;0	Potassium voltage-gated channel subfamily A member 2;Potassium voltage-gated channel subfamily A member 3	Kcna2;Kcna3	>tr|B2RS05|B2RS05_MOUSE Potassium voltage-gated channel, shaker-related subfamily, member 2 OS=Mus musculus GN=Kcna2 PE=2 SV=1;>sp|P63141|KCNA2_MOUSE Potassium voltage-gated channel subfamily A member 2 OS=Mus musculus GN=Kcna2 PE=1 SV=1;>sp|P16390|KCNA3_M	8	9	9	2	8	6	6	8	6	6	2	2	2	19.8	19.8	5.6	56.7	499	499;499;528;654;529;511;433;422	8.74							9	2	12	11
Q9D6J5;Q3V406;E9Q9J5;F6VCY0;F6Z9R1	Q9D6J5;Q3V406;E9Q9J5;F6VCY0	6;4;3;3;1	6;4;3;3;1	6;4;3;3;1	NADH dehydrogenase [ubiquinone] 1 beta subcomplex subunit 8, mitochondrial	Ndufb8	>sp|Q9D6J5|NDUB8_MOUSE NADH dehydrogenase [ubiquinone] 1 beta subcomplex subunit 8, mitochondrial OS=Mus musculus GN=Ndufb8 PE=1 SV=1;>tr|Q3V406|Q3V406_MOUSE NADH dehydrogenase [ubiquinone] 1 beta subcomplex subunit 8, mitochondrial OS=Mus musculus GN=Nduf	5	6	6	6	6	1	6	6	1	6	6	1	6	46.2	46.2	46.2	21.876	186	186;157;139;111;75	17.5																8	11	2	10	1
B1B1B4;Q99LC5	B1B1B4;Q99LC5	16;16	16;16	16;16	Electron transfer flavoprotein subunit alpha, mitochondrial	Etfa	>tr|B1B1B4|B1B1B4_MOUSE Electron transferring flavoprotein, alpha polypeptide OS=Mus musculus GN=Etfa PE=4 SV=1;>sp|Q99LC5|ETFA_MOUSE Electron transfer flavoprotein subunit alpha, mitochondrial OS=Mus musculus GN=Etfa PE=1 SV=2	2	16	16	16	12	11	9	12	11	9	12	11	9	56.5	56.5	56.5	35.009	333	333;333	12.5									3	9	14			16	11
Q14BI2;G3XA00;Q68EF4;Q68EF4-2;D3YW99	Q14BI2	14;1;1;1;1	11;1;1;1;1	11;1;1;1;1	Metabotropic glutamate receptor 2	Grm2	>sp|Q14BI2|GRM2_MOUSE Metabotropic glutamate receptor 2 OS=Mus musculus GN=Grm2 PE=2 SV=2	5	14	11	11	12	11	10	9	8	7	9	8	7	14.9	11.7	11.7	95.886	872	872;912;912;832;817	6.16			2	3	7	7	11	7
Q9R1V7;Q9R1V7-2;Q5SVE1;F8WIZ5;Q5SRA0;Q9R1V7-3;Q9R1V7-4;F6ZXL8	Q9R1V7;Q9R1V7-2;Q5SVE1;F8WIZ5;Q5SRA0;Q9R1V7-3;Q9R1V7-4	10;10;10;10;9;9;8;2	10;10;10;10;9;9;8;2	10;10;10;10;9;9;8;2	Disintegrin and metalloproteinase domain-containing protein 23	Adam23	>sp|Q9R1V7|ADA23_MOUSE Disintegrin and metalloproteinase domain-containing protein 23 OS=Mus musculus GN=Adam23 PE=1 SV=1;>sp|Q9R1V7-2|ADA23_MOUSE Isoform Beta of Disintegrin and metalloproteinase domain-containing protein 23 OS=Mus musculus GN=Adam23;>tr|	8	10	10	10	7	5	6	7	5	6	7	5	6	11.9	11.9	11.9	91.547	829	829;829;645;644;837;829;690;165	8.68							7		12	6
Q8BG39;Q69ZS6;F6XXF6	Q8BG39	14;2;2	14;2;2	14;2;2	Synaptic vesicle glycoprotein 2B	Sv2b	>sp|Q8BG39|SV2B_MOUSE Synaptic vesicle glycoprotein 2B OS=Mus musculus GN=Sv2b PE=1 SV=1	3	14	14	14	12	12	11	12	12	11	12	12	11	24	24	24	77.456	683	683;727;358	8.21					1	6	20	6	35	6		1
Q5SPV7;P56375	Q5SPV7;P56375	3;3	3;3	3;3	Acylphosphatase;Acylphosphatase-2	Acyp2	>tr|Q5SPV7|Q5SPV7_MOUSE Acylphosphatase OS=Mus musculus GN=Acyp2 PE=2 SV=2;>sp|P56375|ACYP2_MOUSE Acylphosphatase-2 OS=Mus musculus GN=Acyp2 PE=2 SV=1	2	3	3	3	1	0	3	1	0	3	1	0	3	23.6	23.6	23.6	11.877	106	106;97	15.8		1													1
P17809	P17809	4	4	4	Solute carrier family 2, facilitated glucose transporter member 1	Slc2a1	>sp|P17809|GTR1_MOUSE Solute carrier family 2, facilitated glucose transporter member 1 OS=Mus musculus GN=Slc2a1 PE=1 SV=4	1	4	4	4	3	3	2	3	3	2	3	3	2	5.1	5.1	5.1	53.984	492	492	12.7											2	5	2	5
Q9CQW2	Q9CQW2	9	9	3	ADP-ribosylation factor-like protein 8B	Arl8b	>sp|Q9CQW2|ARL8B_MOUSE ADP-ribosylation factor-like protein 8B OS=Mus musculus GN=Arl8b PE=2 SV=1	1	9	9	3	8	1	4	8	1	4	2	0	2	53.2	53.2	13.4	21.539	186	186	16.9																10	1	4	2
P51174	P51174	11	11	11	Long-chain specific acyl-CoA dehydrogenase, mitochondrial	Acadl	>sp|P51174|ACADL_MOUSE Long-chain specific acyl-CoA dehydrogenase, mitochondrial OS=Mus musculus GN=Acadl PE=2 SV=2	1	11	11	11	11	2	9	11	2	9	11	2	9	26	26	26	47.907	430	430	12.4											1	16	13
Q9WUB3;E9PUM3	Q9WUB3;E9PUM3	19;18	9;9	9;9	Glycogen phosphorylase, muscle form;Phosphorylase	Pygm	>sp|Q9WUB3|PYGM_MOUSE Glycogen phosphorylase, muscle form OS=Mus musculus GN=Pygm PE=1 SV=3;>tr|E9PUM3|E9PUM3_MOUSE Phosphorylase OS=Mus musculus GN=Pygm PE=3 SV=1	2	19	9	9	13	14	13	4	7	5	4	7	5	24.6	12	12	97.285	842	842;754	6.44					5		13
P62908;Q5YLW3;D3YV43	P62908;Q5YLW3;D3YV43	9;9;8	9;9;8	9;9;8	40S ribosomal protein S3	Rps3	>sp|P62908|RS3_MOUSE 40S ribosomal protein S3 OS=Mus musculus GN=Rps3 PE=1 SV=1;>tr|Q5YLW3|Q5YLW3_MOUSE Ribosomal protein S3 OS=Mus musculus GN=Rps3 PE=1 SV=1;>tr|D3YV43|D3YV43_MOUSE 40S ribosomal protein S3 OS=Mus musculus GN=Rps3 PE=3 SV=1	3	9	9	9	9	1	1	9	1	1	9	1	1	36.2	36.2	36.2	26.674	243	243;243;191	13.5													9			2
P20152;Q5FWJ3;E9PZV5	P20152;Q5FWJ3;E9PZV5	5;5;5	3;3;3	3;3;3	Vimentin	Vim	>sp|P20152|VIME_MOUSE Vimentin OS=Mus musculus GN=Vim PE=1 SV=3;>tr|Q5FWJ3|Q5FWJ3_MOUSE Vimentin OS=Mus musculus GN=Vim PE=2 SV=1;>tr|E9PZV5|E9PZV5_MOUSE Vimentin OS=Mus musculus GN=Vim PE=3 SV=1	3	5	3	3	3	3	4	1	1	2	1	1	2	11.6	8.2	8.2	53.687	466	466;466;453	10.2								1			3
E9PZF0;Q01768;Q5NC82;P15532;Q5NC81;Q5NC80;Q5NC79	E9PZF0;Q01768;Q5NC82;P15532;Q5NC81;Q5NC80	13;10;10;9;9;9;6	13;10;10;9;9;9;6	13;10;10;9;9;9;6	Nucleoside diphosphate kinase;Nucleoside diphosphate kinase B;Nucleoside diphosphate kinase A	Gm20390;Nme2;Nme1	>tr|E9PZF0|E9PZF0_MOUSE Nucleoside diphosphate kinase OS=Mus musculus GN=Gm20390 PE=3 SV=1;>sp|Q01768|NDKB_MOUSE Nucleoside diphosphate kinase B OS=Mus musculus GN=Nme2 PE=1 SV=1;>tr|Q5NC82|Q5NC82_MOUSE Nucleoside diphosphate kinase OS=Mus musculus GN=Nme2	7	13	13	13	12	0	10	12	0	10	12	0	10	59.6	59.6	59.6	30.2	267	267;152;152;152;152;127;117	18.1																5	19		13	10
P24472;P13745;Q6P8Q0;P10648;P30115;F6SC55	P24472	6;1;1;1;1;1	6;1;1;1;1;1	6;1;1;1;1;1	Glutathione S-transferase A4	Gsta4	>sp|P24472|GSTA4_MOUSE Glutathione S-transferase A4 OS=Mus musculus GN=Gsta4 PE=1 SV=3	6	6	6	6	6	3	5	6	3	5	6	3	5	25.7	25.7	25.7	25.564	222	222;223;223;222;221;85	16														1	6		8
Q7TNR6	Q7TNR6	4	4	4	Immunoglobulin superfamily member 21	Igsf21	>sp|Q7TNR6|IGS21_MOUSE Immunoglobulin superfamily member 21 OS=Mus musculus GN=Igsf21 PE=2 SV=1	1	4	4	4	2	1	3	2	1	3	2	1	3	10.3	10.3	10.3	51.937	468	468	11.9										3	2			1			1
A2AUE2;P60904;G5E8T0;A2AUE1	A2AUE2;P60904;G5E8T0;A2AUE1	9;9;9;8	9;9;9;8	9;9;9;8	DnaJ homolog subfamily C member 5	Dnajc5	>tr|A2AUE2|A2AUE2_MOUSE DnaJ (Hsp40) homolog, subfamily C, member 5 OS=Mus musculus GN=Dnajc5 PE=4 SV=1;>sp|P60904|DNJC5_MOUSE DnaJ homolog subfamily C member 5 OS=Mus musculus GN=Dnajc5 PE=1 SV=1;>tr|G5E8T0|G5E8T0_MOUSE DnaJ (Hsp40) homolog, subfamily C,	4	9	9	9	8	7	6	8	7	6	8	7	6	33.3	33.3	33.3	22.101	198	198;198;167;141	13.1							1	1	1	3	7	7	11	4	10	5	3
Q5SVJ0;P28652;Q68EG2;Q5SVI3	Q5SVJ0;P28652;Q68EG2;Q5SVI3	27;27;24;23	27;27;24;23	2;2;0;2	Calcium/calmodulin-dependent protein kinase type II subunit beta	Camk2b	>tr|Q5SVJ0|Q5SVJ0_MOUSE Calcium/calmodulin-dependent protein kinase II, beta OS=Mus musculus GN=Camk2b PE=2 SV=1;>sp|P28652|KCC2B_MOUSE Calcium/calmodulin-dependent protein kinase type II subunit beta OS=Mus musculus GN=Camk2b PE=1 SV=2;>tr|Q68EG2|Q68EG2_M	4	27	27	2	21	26	26	21	26	26	2	2	2	44.9	44.9	4.5	72.902	666	666;542;545;518	9.29	6	6	6	11	9	16	16	37	19	82	68	26	10	2	3	3	1	1	1
Q3TYH2;Q8K386;D3YTZ8;D3Z1A7;D3YYX5	Q3TYH2;Q8K386;D3YTZ8;D3Z1A7;D3YYX5	6;6;4;4;3	5;5;4;4;3	1;1;0;0;0	Ras-related protein Rab-15	Rab15	>tr|Q3TYH2|Q3TYH2_MOUSE Ras-related protein Rab-15 OS=Mus musculus GN=Rab15 PE=2 SV=1;>sp|Q8K386|RAB15_MOUSE Ras-related protein Rab-15 OS=Mus musculus GN=Rab15 PE=1 SV=1;>tr|D3YTZ8|D3YTZ8_MOUSE Ras-related protein Rab-15 OS=Mus musculus GN=Rab15 PE=3 SV=1	5	6	5	1	5	4	5	4	3	4	1	1	1	26.9	21.7	3.3	24.332	212	212;212;166;138;114	16.1													1		3		7
P56564;Q543U3;D3YY51;B2RQX4;O35544	P56564;Q543U3	11;11;4;2;2	11;11;4;2;2	11;11;4;2;2	Excitatory amino acid transporter 1	Slc1a3	>sp|P56564|EAA1_MOUSE Excitatory amino acid transporter 1 OS=Mus musculus GN=Slc1a3 PE=1 SV=2;>tr|Q543U3|Q543U3_MOUSE Solute carrier family 1 (Glial high affinity glutamate transporter), member 3 OS=Mus musculus GN=Slc1a3 PE=2 SV=1	5	11	11	11	10	9	9	10	9	9	10	9	9	20.3	20.3	20.3	59.622	543	543;543;129;561;561	11					1	1	5	14	23	11	40	35	9		9	6	3
B1AXV0;F6Q3S1	B1AXV0;F6Q3S1	4;2	4;2	4;2		6430704M03Rik	>tr|B1AXV0|B1AXV0_MOUSE Novel protein (6430704M03Rik) OS=Mus musculus GN=6430704M03Rik PE=4 SV=1;>tr|F6Q3S1|F6Q3S1_MOUSE Uncharacterized protein (Fragment) OS=Mus musculus GN=6430704M03Rik PE=4 SV=1	2	4	4	4	2	3	4	2	3	4	2	3	4	11.9	11.9	11.9	32.506	293	293;53	14.9													2	1	4	4
O70443;Q542R8;Q9WTR2;Q8BG80;Q9WTS2;Q6PB60;REV__Q3UTR7;REV__P11859	O70443;Q542R8	17;17;1;1;1;1;1;1	17;17;1;1;1;1;1;1	15;15;0;1;1;1;1;1	Guanine nucleotide-binding protein G(z) subunit alpha	Gnaz	>sp|O70443|GNAZ_MOUSE Guanine nucleotide-binding protein G(z) subunit alpha OS=Mus musculus GN=Gnaz PE=2 SV=4;>tr|Q542R8|Q542R8_MOUSE Guanine nucleotide binding protein, alpha z subunit, isoform CRA_a OS=Mus musculus GN=Gnaz PE=2 SV=1	8	17	17	15	13	14	13	13	14	13	12	13	11	47.6	47.6	43.7	40.849	355	355;355;1291;603;575;539;482;477	12.9											18	3	5	32	1
Q8C0T5;Q8C0T5-2;Q4VBF8;Q80TE4;F8WGX7;Q80TE4-2;REV__Q6PAV2;REV__Q6PAV2-2;Q3TAF4	Q8C0T5;Q8C0T5-2;Q4VBF8	16;15;14;4;4;4;1;1;1	16;15;14;4;4;4;1;1;1	13;12;11;1;1;1;1;1;1	Signal-induced proliferation-associated 1-like protein 1	Sipa1l1	>sp|Q8C0T5|SI1L1_MOUSE Signal-induced proliferation-associated 1-like protein 1 OS=Mus musculus GN=Sipa1l1 PE=1 SV=2;>sp|Q8C0T5-2|SI1L1_MOUSE Isoform 2 of Signal-induced proliferation-associated 1-like protein 1 OS=Mus musculus GN=Sipa1l1;>tr|Q4VBF8|Q4VBF8	9	16	16	13	6	12	13	6	12	13	5	10	11	8.2	8.2	7	197.03	1782	1782;1751;1713;1722;1704;1703;1057;1049;509	3.85			6	26	1
Q00493;Q543R4	Q00493;Q543R4	7;7	7;7	7;7	Carboxypeptidase E	Cpe	>sp|Q00493|CBPE_MOUSE Carboxypeptidase E OS=Mus musculus GN=Cpe PE=1 SV=2;>tr|Q543R4|Q543R4_MOUSE Putative uncharacterized protein OS=Mus musculus GN=Cpe PE=2 SV=1	2	7	7	7	2	6	7	2	6	7	2	6	7	12.8	12.8	12.8	53.255	476	476;476	10.5								2	1		14
Q61753;F6ZSB7;E9QAP9	Q61753	12;3;1	12;3;1	12;3;1	D-3-phosphoglycerate dehydrogenase	Phgdh	>sp|Q61753|SERA_MOUSE D-3-phosphoglycerate dehydrogenase OS=Mus musculus GN=Phgdh PE=1 SV=3	3	12	12	12	11	6	5	11	6	5	11	6	5	31.3	31.3	31.3	56.585	533	533;149;134	9.48							1	11	2		13
Q9Z2I9	Q9Z2I9	26	26	26	Succinyl-CoA ligase [ADP-forming] subunit beta, mitochondrial	Sucla2	>sp|Q9Z2I9|SUCB1_MOUSE Succinyl-CoA ligase [ADP-forming] subunit beta, mitochondrial OS=Mus musculus GN=Sucla2 PE=1 SV=2	1	26	26	26	23	20	21	23	20	21	23	20	21	54.2	54.2	54.2	50.113	463	463	12.2									2	2	1	82	30
A2A7Z6;Q0PD62;Q9CZT8	A2A7Z6;Q0PD62;Q9CZT8	7;7;7	5;5;5	5;5;5	Ras-related protein Rab-3B	Rab3b	>tr|A2A7Z6|A2A7Z6_MOUSE RAB3B, member RAS oncogene family OS=Mus musculus GN=Rab3b PE=3 SV=1;>tr|Q0PD62|Q0PD62_MOUSE RAB3B, member RAS oncogene family OS=Mus musculus GN=Rab3b PE=2 SV=1;>sp|Q9CZT8|RAB3B_MOUSE Ras-related protein Rab-3B OS=Mus musculus GN=R	3	7	5	5	7	4	4	5	2	2	5	2	2	27.2	21.1	21.1	25.942	228	228;219;219	15.4													2		4	2	3
P62301;Q5BLJ7;Q921R2	P62301;Q5BLJ7;Q921R2	8;8;8	8;8;8	8;8;8	40S ribosomal protein S13	Rps13	>sp|P62301|RS13_MOUSE 40S ribosomal protein S13 OS=Mus musculus GN=Rps13 PE=1 SV=2;>tr|Q5BLJ7|Q5BLJ7_MOUSE MCG10205 OS=Mus musculus GN=Rps13 PE=2 SV=1;>tr|Q921R2|Q921R2_MOUSE MCG123365, isoform CRA_a OS=Mus musculus GN=Rps13 PE=2 SV=1	3	8	8	8	5	0	6	5	0	6	5	0	6	47	47	47	17.222	151	151;151;140	17.8																2	5		6
Q62425	Q62425	7	7	7	NADH dehydrogenase [ubiquinone] 1 alpha subcomplex subunit 4	Ndufa4	>sp|Q62425|NDUA4_MOUSE NADH dehydrogenase [ubiquinone] 1 alpha subcomplex subunit 4 OS=Mus musculus GN=Ndufa4 PE=1 SV=2	1	7	7	7	7	5	7	7	5	7	7	5	7	56.1	56.1	56.1	9.3267	82	82	21.6																		2	7	9	12	16
Q3UUI3;Q3UUI3-2	Q3UUI3;Q3UUI3-2	9;5	9;5	9;5	Thioesterase superfamily member 4	Them4	>sp|Q3UUI3|THEM4_MOUSE Thioesterase superfamily member 4 OS=Mus musculus GN=Them4 PE=1 SV=1;>sp|Q3UUI3-2|THEM4_MOUSE Isoform 2 of Thioesterase superfamily member 4 OS=Mus musculus GN=Them4	2	9	9	9	5	6	5	5	6	5	5	6	5	42.2	42.2	42.2	26.031	230	230;176	16.4													1		6	1	13	3
P26443;F7CFA5;B2KGT9;Q9D9C6	P26443	32;7;1;1	32;7;1;1	32;7;1;1	Glutamate dehydrogenase 1, mitochondrial	Glud1	>sp|P26443|DHE3_MOUSE Glutamate dehydrogenase 1, mitochondrial OS=Mus musculus GN=Glud1 PE=1 SV=1	4	32	32	32	30	30	28	30	30	28	30	30	28	56.8	56.8	56.8	61.336	558	558;144;152;152	9.86						2	8	51	6	68	90	4	3
Q8VEH3;F6QKK2;E9QLK3;Q8C3R1;Q8C3R1-2;D6RE40	Q8VEH3;F6QKK2	9;7;1;1;1;1	3;2;1;1;1;1	3;2;1;1;1;1	ADP-ribosylation factor-like protein 8A	Arl8a	>sp|Q8VEH3|ARL8A_MOUSE ADP-ribosylation factor-like protein 8A OS=Mus musculus GN=Arl8a PE=2 SV=1;>tr|F6QKK2|F6QKK2_MOUSE ADP-ribosylation factor-like protein 8A (Fragment) OS=Mus musculus GN=Arl8a PE=4 SV=1	6	9	3	3	9	2	4	3	1	2	3	1	2	56.5	16.7	16.7	21.39	186	186;165;867;822;597;315	16.9																4	1	3
Q99L04	Q99L04	9	9	9	Dehydrogenase/reductase SDR family member 1	Dhrs1	>sp|Q99L04|DHRS1_MOUSE Dehydrogenase/reductase SDR family member 1 OS=Mus musculus GN=Dhrs1 PE=2 SV=1	1	9	9	9	4	4	8	4	4	8	4	4	8	30.4	30.4	30.4	34.005	313	313	14.3										3			1		11	4
Q9CPQ3	Q9CPQ3	5	5	5	Mitochondrial import receptor subunit TOM22 homolog	Tomm22	>sp|Q9CPQ3|TOM22_MOUSE Mitochondrial import receptor subunit TOM22 homolog OS=Mus musculus GN=Tomm22 PE=2 SV=3	1	5	5	5	5	0	4	5	0	4	5	0	4	58.5	58.5	58.5	15.537	142	142	17.6																6	9	1	8	1
Q6R891;Q6R891-2;Q3UXW4;H3BJA6;REV__F8WGQ6;REV__Q9WUU9	Q6R891	12;5;2;2;1;1	12;5;2;2;1;1	10;3;0;0;0;0	Neurabin-2	Ppp1r9b	>sp|Q6R891|NEB2_MOUSE Neurabin-2 OS=Mus musculus GN=Ppp1r9b PE=1 SV=1	6	12	12	10	5	12	9	5	12	9	4	10	8	18.5	18.5	16.5	89.519	817	817;393;642;232;1992;1971	7.3				1	8	21	4	1	1			3	3		1	1
Q4QQM4;F8WH92;A2AGS6	Q4QQM4;F8WH92;A2AGS6	4;4;4	4;4;4	4;4;4	Tumor protein p53-inducible protein 11	Trp53i11	>sp|Q4QQM4|P5I11_MOUSE Tumor protein p53-inducible protein 11 OS=Mus musculus GN=Trp53i11 PE=1 SV=1;>tr|F8WH92|F8WH92_MOUSE Tumor protein p53-inducible protein 11 OS=Mus musculus GN=Trp53i11 PE=4 SV=1;>tr|A2AGS6|A2AGS6_MOUSE Transformation related protein	3	4	4	4	1	0	3	1	0	3	1	0	3	16.9	16.9	16.9	20.91	189	189;187;87	18.6																	1		4
B1AVA7;Q62277;F8WGK2;F6VR28	B1AVA7;Q62277;F8WGK2	10;10;9;4	10;10;9;4	9;9;8;4	Synaptophysin	Syp	>tr|B1AVA7|B1AVA7_MOUSE Synaptophysin OS=Mus musculus GN=Syp PE=4 SV=1;>sp|Q62277|SYPH_MOUSE Synaptophysin OS=Mus musculus GN=Syp PE=1 SV=2;>tr|F8WGK2|F8WGK2_MOUSE Synaptophysin OS=Mus musculus GN=Syp PE=4 SV=1	4	10	10	9	9	8	8	9	8	8	8	7	7	27.4	27.4	25.5	34.024	314	314;314;233;165	12.8							1	2	2	4	19	17	20	28	14	3	2
Q9D1K2;F7B2B4	Q9D1K2;F7B2B4	6;4	6;4	6;4	V-type proton ATPase subunit F	Atp6v1f	>sp|Q9D1K2|VATF_MOUSE V-type proton ATPase subunit F OS=Mus musculus GN=Atp6v1f PE=1 SV=2;>tr|F7B2B4|F7B2B4_MOUSE V-type proton ATPase subunit F (Fragment) OS=Mus musculus GN=Atp6v1f PE=4 SV=1	2	6	6	6	4	5	4	4	5	4	4	5	4	41.2	41.2	41.2	13.37	119	119;100	21.2																			5		1	12
Q8CHT0	Q8CHT0	7	7	7	Delta-1-pyrroline-5-carboxylate dehydrogenase, mitochondrial	Aldh4a1	>sp|Q8CHT0|AL4A1_MOUSE Delta-1-pyrroline-5-carboxylate dehydrogenase, mitochondrial OS=Mus musculus GN=Aldh4a1 PE=1 SV=3	1	7	7	7	3	6	6	3	6	6	3	6	6	12.3	12.3	12.3	61.84	562	562	9.44							1	3		12
P62259;Q5SS40;F6WA09;D6REF3	P62259;Q5SS40;F6WA09;D6REF3	20;20;12;10	20;20;12;10	17;17;11;8	14-3-3 protein epsilon	Ywhae	>sp|P62259|1433E_MOUSE 14-3-3 protein epsilon OS=Mus musculus GN=Ywhae PE=1 SV=1;>tr|Q5SS40|Q5SS40_MOUSE Tyrosine 3-monooxygenase/tryptophan 5-monooxygenase activation protein, epsilon polypeptide OS=Mus musculus GN=Ywhae PE=2 SV=1;>tr|F6WA09|F6WA09_MOUSE	4	20	20	17	20	7	6	20	7	6	17	4	3	74.1	74.1	64.3	29.174	255	255;255;154;130	14.4										2		1	31	5	15	12	7	1
G3X8R0;Q60870	G3X8R0;Q60870	8;5	8;5	8;5	Receptor expression-enhancing protein 5	Reep5	>tr|G3X8R0|G3X8R0_MOUSE Receptor accessory protein 5, isoform CRA_a OS=Mus musculus GN=Reep5 PE=4 SV=1;>sp|Q60870|REEP5_MOUSE Receptor expression-enhancing protein 5 OS=Mus musculus GN=Reep5 PE=1 SV=1	2	8	8	8	6	0	7	6	0	7	6	0	7	29.1	29.1	29.1	21.447	189	189;185	17.4															2	6	9	1	9	1
O35295;Q8R4E6;Q8R4E6-2	O35295	8;1;1	8;1;1	6;0;0	Transcriptional activator protein Pur-beta	Purb	>sp|O35295|PURB_MOUSE Transcriptional activator protein Pur-beta OS=Mus musculus GN=Purb PE=1 SV=3	3	8	8	6	8	1	2	8	1	2	6	0	0	25.9	25.9	22.2	33.901	324	324;350;325	11.7										1	7	5	2	1
P62874;Q3TQ70;H3BKR2;H3BLF7	P62874;Q3TQ70;H3BKR2;H3BLF7	12;12;8;6	12;12;8;6	6;6;4;2	Guanine nucleotide-binding protein G(I)/G(S)/G(T) subunit beta-1	Gnb1	>sp|P62874|GBB1_MOUSE Guanine nucleotide-binding protein G(I)/G(S)/G(T) subunit beta-1 OS=Mus musculus GN=Gnb1 PE=1 SV=3;>tr|Q3TQ70|Q3TQ70_MOUSE Beta1 subnuit of GTP-binding protein OS=Mus musculus GN=Gnb1 PE=2 SV=1;>tr|H3BKR2|H3BKR2_MOUSE Guanine nucleoti	4	12	12	6	12	10	12	12	10	12	6	4	6	46.8	46.8	25.6	37.377	340	340;340;274;108	13.2			1							13	25	10	7	45	31	3	2	2	1
A2A5N2;Q9CQV8;Q9CQV8-2;A2A5N1	A2A5N2;Q9CQV8;Q9CQV8-2;A2A5N1	11;11;11;7	4;4;4;4	4;4;4;4	14-3-3 protein beta/alpha;14-3-3 protein beta/alpha, N-terminally processed	Ywhab	>tr|A2A5N2|A2A5N2_MOUSE Tyrosine 3-monooxygenase/tryptophan 5-monooxygenase activation protein, beta OS=Mus musculus GN=Ywhab PE=2 SV=1;>sp|Q9CQV8|1433B_MOUSE 14-3-3 protein beta/alpha OS=Mus musculus GN=Ywhab PE=1 SV=3;>sp|Q9CQV8-2|1433B_MOUSE Isoform Sho	4	11	4	4	11	8	6	4	3	1	4	3	1	36.6	17.5	17.5	28.086	246	246;246;244;159	14.4												1	5	1		6
F6XI62;P14148;Q5M9N8;D3Z6N4;F6ZA13;E9PWT1;E9QLK7;E9PZA7;F7CGG2;Q80YV3	F6XI62;P14148;Q5M9N8;D3Z6N4;F6ZA13	4;4;4;2;2;1;1;1;1;1	4;4;4;2;2;1;1;1;1;1	4;4;4;2;2;1;1;1;1;1	60S ribosomal protein L7	Rpl7;Gm5045;Gm6543	>tr|F6XI62|F6XI62_MOUSE 60S ribosomal protein L7 (Fragment) OS=Mus musculus GN=Rpl7 PE=3 SV=1;>sp|P14148|RL7_MOUSE 60S ribosomal protein L7 OS=Mus musculus GN=Rpl7 PE=2 SV=2;>tr|Q5M9N8|Q5M9N8_MOUSE Ribosomal protein L7 OS=Mus musculus GN=Rpl7 PE=2 SV=1;>tr	10	4	4	4	2	1	3	2	1	3	2	1	3	11.5	11.5	11.5	32.416	279	279;270;270;270;223;3858;3847;3829;3587;2565	13.6	1									1					4
A2ATZ8;Q8R0S4;A2ATZ6;Q8R0S4-1;A2ATZ5;Q8R0S4-2;Q8R3Z5-2;A2A543;Q8R3Z5;A2A545;Q8R3Z5-4;Q8R3Z5-3;A2A542;E9Q6K8;Q32MF3;Q8CC27;Q8CC27-3;C7IVS7;Q8CC27-2;Q8CC27-4	A2ATZ8;Q8R0S4;A2ATZ6;Q8R0S4-1;A2ATZ5;Q8R0S4-2;Q8R3Z5-2;A2A543;Q8R3Z5;A2A545;Q8R3Z5-4;Q8R3Z5-3;A2A542;E9Q6K8	8;8;8;8;8;8;4;4;4;4;4;4;4;4;3;3;3;3;3;3	8;8;8;8;8;8;4;4;4;4;4;4;4;4;3;3;3;3;3;3	6;6;6;6;6;6;2;2;2;2;2;2;2;2;2;2;2;2;2;2	Voltage-dependent L-type calcium channel subunit beta-4;Voltage-dependent L-type calcium channel subunit beta-1	Cacnb4;Cacnb1	>tr|A2ATZ8|A2ATZ8_MOUSE Calcium channel, voltage-dependent, beta 4 subunit OS=Mus musculus GN=Cacnb4 PE=4 SV=1;>sp|Q8R0S4|CACB4_MOUSE Voltage-dependent L-type calcium channel subunit beta-4 OS=Mus musculus GN=Cacnb4 PE=1 SV=2;>tr|A2ATZ6|A2ATZ6_MOUSE Calciu	20	8	8	6	6	6	7	6	6	7	5	5	5	15.4	15.4	12.9	57.949	519	519;519;486;486;473;473;677;597;597;524;524;479;477;471;655;655;611;605;604;573	9.26						1	1	7	2	13	3
Q9CQN6	Q9CQN6	3	3	3	Transmembrane protein 14C	Tmem14c	>sp|Q9CQN6|TM14C_MOUSE Transmembrane protein 14C OS=Mus musculus GN=Tmem14c PE=1 SV=1	1	3	3	3	3	2	2	3	2	2	3	2	2	29.8	29.8	29.8	11.642	114	114	21.1																			2	4	2	3
F6ZSC6;Q9QXX4	F6ZSC6;Q9QXX4	6;6	1;1	1;1	Calcium-binding mitochondrial carrier protein Aralar2	Slc25a13	>tr|F6ZSC6|F6ZSC6_MOUSE Calcium-binding mitochondrial carrier protein Aralar2 OS=Mus musculus GN=Slc25a13 PE=3 SV=1;>sp|Q9QXX4|CMC2_MOUSE Calcium-binding mitochondrial carrier protein Aralar2 OS=Mus musculus GN=Slc25a13 PE=1 SV=1	2	6	1	1	4	6	6	1	1	1	1	1	1	8.1	1.9	1.9	74.464	676	676;676	8						1	2	1	4
Q8JZU2;F6VVY4	Q8JZU2;F6VVY4	8;5	8;5	8;5		Slc25a1	>tr|Q8JZU2|Q8JZU2_MOUSE Protein Slc25a1 OS=Mus musculus GN=Slc25a1 PE=2 SV=1;>tr|F6VVY4|F6VVY4_MOUSE Protein Slc25a1 (Fragment) OS=Mus musculus GN=Slc25a1 PE=3 SV=1	2	8	8	8	6	5	5	6	5	5	6	5	5	23.8	23.8	23.8	33.931	311	311;197	14.7													7	1	7	8
P63101;D3YXN6;D3YXF4;D3YW45;REV__Q52KR3;REV__Q52KR3-6;Q9QXJ1;Q9QXJ1-2;Q9D3X9;Q922T2;Q9D3X9-2	P63101	19;8;4;2;1;1;1;1;1;1;1	16;6;3;1;1;1;1;1;1;1;1	11;5;3;1;1;1;1;1;1;1;1	14-3-3 protein zeta/delta	Ywhaz	>sp|P63101|1433Z_MOUSE 14-3-3 protein zeta/delta OS=Mus musculus GN=Ywhaz PE=1 SV=1	11	19	16	11	17	14	11	14	11	8	9	8	5	64.9	54.7	42.9	27.771	245	245;88;45;26;3084;3043;710;708;409;349;306	14.7	1		1										25	1	10	32	6	1				1
Q8R164;E9PXG8	Q8R164	11;4	11;4	11;4	Valacyclovir hydrolase	Bphl	>sp|Q8R164|BPHL_MOUSE Valacyclovir hydrolase OS=Mus musculus GN=Bphl PE=2 SV=1	2	11	11	11	10	2	3	10	2	3	10	2	3	46.4	46.4	46.4	32.851	291	291;151	13.8													13			5
Q60932;Q60932-2;F2Z471	Q60932;Q60932-2;F2Z471	21;21;15	21;21;15	20;20;14	Voltage-dependent anion-selective channel protein 1	Vdac1	>sp|Q60932|VDAC1_MOUSE Voltage-dependent anion-selective channel protein 1 OS=Mus musculus GN=Vdac1 PE=1 SV=3;>sp|Q60932-2|VDAC1_MOUSE Isoform Mt-VDAC1 of Voltage-dependent anion-selective channel protein 1 OS=Mus musculus GN=Vdac1;>tr|F2Z471|F2Z471_MOUSE	3	21	21	20	19	21	19	19	21	19	18	20	18	71.6	71.6	69.6	32.351	296	296;283;254	14.3	5	1	1		1	1	3	2	8	33	17	10	19	46	103	26	26	5	5	3	10	7
P08228	P08228	6	6	6	Superoxide dismutase [Cu-Zn]	Sod1	>sp|P08228|SODC_MOUSE Superoxide dismutase [Cu-Zn] OS=Mus musculus GN=Sod1 PE=1 SV=2	1	6	6	6	5	1	6	5	1	6	5	1	6	40.9	40.9	40.9	15.942	154	154	17.3															1	6	7		6	1
Q8JZW4;E9Q1V2;Q1RLL3;Q05D94;Q0VE82;P59108;A2AGJ0;Q8BT60;E9Q7V9	Q8JZW4	10;4;3;3;1;1;1;1;1	9;4;2;2;0;0;0;0;1	5;2;0;0;0;0;0;0;0	Copine-5	Cpne5	>sp|Q8JZW4|CPNE5_MOUSE Copine-5 OS=Mus musculus GN=Cpne5 PE=2 SV=1	9	10	9	5	7	7	8	6	6	7	3	3	3	17.7	16.2	9.4	65.592	593	593;214;553;440;557;548;533;533;152	8.6							5		13	2
Q9CPY7;Q9CPY7-2	Q9CPY7;Q9CPY7-2	9;9	9;9	9;9	Cytosol aminopeptidase	Lap3	>sp|Q9CPY7|AMPL_MOUSE Cytosol aminopeptidase OS=Mus musculus GN=Lap3 PE=1 SV=3;>sp|Q9CPY7-2|AMPL_MOUSE Isoform 2 of Cytosol aminopeptidase OS=Mus musculus GN=Lap3	2	9	9	9	7	5	6	7	5	6	7	5	6	18.5	18.5	18.5	56.141	519	519;488	9.79								6	5	1	12
Q80TT4;Q9CZW5	Q80TT4;Q9CZW5	30;30	30;30	30;30	Mitochondrial import receptor subunit TOM70	Tomm70a	>tr|Q80TT4|Q80TT4_MOUSE MKIAA0719 protein (Fragment) OS=Mus musculus GN=Tomm70a PE=2 SV=1;>sp|Q9CZW5|TOM70_MOUSE Mitochondrial import receptor subunit TOM70 OS=Mus musculus GN=Tomm70a PE=1 SV=2	2	30	30	30	29	23	24	29	23	24	29	23	24	47.6	47.6	47.6	69.531	626	626;611	8.28						3	38	3	65	2	1	1
Q8JZP2;D3Z620	Q8JZP2;D3Z620	6;3	5;3	5;3	Synapsin-3	Syn3	>sp|Q8JZP2|SYN3_MOUSE Synapsin-3 OS=Mus musculus GN=Syn3 PE=1 SV=2;>tr|D3Z620|D3Z620_MOUSE Synapsin-3 OS=Mus musculus GN=Syn3 PE=4 SV=1	2	6	5	5	2	3	5	1	2	4	1	2	4	12.8	11.4	11.4	63.314	579	579;243	8.71							1		6
Q9D051	Q9D051	15	15	15	Pyruvate dehydrogenase E1 component subunit beta, mitochondrial	Pdhb	>sp|Q9D051|ODPB_MOUSE Pyruvate dehydrogenase E1 component subunit beta, mitochondrial OS=Mus musculus GN=Pdhb PE=1 SV=1	1	15	15	15	14	14	13	14	14	13	14	14	13	54	54	54	38.937	359	359	13.3										19	21			51	40	1
A2ACL9;Q62443	A2ACL9;Q62443	8;8	8;8	8;8	Neuronal pentraxin-1	Nptx1	>tr|A2ACL9|A2ACL9_MOUSE Neuronal pentraxin 1 OS=Mus musculus GN=Nptx1 PE=2 SV=1;>sp|Q62443|NPTX1_MOUSE Neuronal pentraxin-1 OS=Mus musculus GN=Nptx1 PE=2 SV=1	2	8	8	8	4	6	5	4	6	5	4	6	5	16.9	16.9	16.9	47.117	432	432;432	10.2								2	5		10	1
Q9R0Q6;D3YVI5	Q9R0Q6;D3YVI5	8;5	8;5	8;5	Actin-related protein 2/3 complex subunit 1A	Arpc1a	>sp|Q9R0Q6|ARC1A_MOUSE Actin-related protein 2/3 complex subunit 1A OS=Mus musculus GN=Arpc1a PE=1 SV=1;>tr|D3YVI5|D3YVI5_MOUSE Actin-related protein 2/3 complex subunit 1A (Fragment) OS=Mus musculus GN=Arpc1a PE=4 SV=1	2	8	8	8	8	2	6	8	2	6	8	2	6	22.2	22.2	22.2	41.626	370	370;135	12.3											5	7	7	1	1
Q3TXX4;Q8BFU8;D3YTT3;E9Q639;Q5SZA1;Q61983;A6PW34;Q5SZA1-2	Q3TXX4	13;2;2;2;1;1;1;1	13;2;2;2;1;1;1;1	10;1;1;1;0;0;0;0	Vesicular glutamate transporter 1	Slc17a7	>sp|Q3TXX4|VGLU1_MOUSE Vesicular glutamate transporter 1 OS=Mus musculus GN=Slc17a7 PE=2 SV=2	8	13	13	10	12	12	12	12	12	12	10	10	9	20.5	20.5	13.9	61.637	560	560;601;417;356;478;465;447;447	10.5							3	7	16	4	25	27	2
Q9QYG0;Q9QYG0-2	Q9QYG0;Q9QYG0-2	10;9	10;9	10;9	Protein NDRG2	Ndrg2	>sp|Q9QYG0|NDRG2_MOUSE Protein NDRG2 OS=Mus musculus GN=Ndrg2 PE=1 SV=1;>sp|Q9QYG0-2|NDRG2_MOUSE Isoform 2 of Protein NDRG2 OS=Mus musculus GN=Ndrg2	2	10	10	10	10	2	6	10	2	6	10	2	6	34	34	34	40.789	371	371;357	12											5	15	6
Q99LC3	Q99LC3	20	20	20	NADH dehydrogenase [ubiquinone] 1 alpha subcomplex subunit 10, mitochondrial	Ndufa10	>sp|Q99LC3|NDUAA_MOUSE NADH dehydrogenase [ubiquinone] 1 alpha subcomplex subunit 10, mitochondrial OS=Mus musculus GN=Ndufa10 PE=1 SV=1	1	20	20	20	20	11	15	20	11	15	20	11	15	60.8	60.8	60.8	40.603	355	355	12.8											26			35	2
Q9D1D4;Q9D1D4-2	Q9D1D4	5;2	5;2	5;2	Transmembrane emp24 domain-containing protein 10	Tmed10	>sp|Q9D1D4|TMEDA_MOUSE Transmembrane emp24 domain-containing protein 10 OS=Mus musculus GN=Tmed10 PE=2 SV=1	2	5	5	5	5	2	3	5	2	3	5	2	3	27.4	27.4	27.4	24.911	219	219;94	17.6																5		6	1			1
F6YW06;Q922D8;Q8BXX7	F6YW06;Q922D8;Q8BXX7	5;5;4	5;5;4	5;5;4	C-1-tetrahydrofolate synthase, cytoplasmic;Methylenetetrahydrofolate dehydrogenase;Methenyltetrahydrofolate cyclohydrolase;Formyltetrahydrofolate synthetase	Mthfd1	>tr|F6YW06|F6YW06_MOUSE Formyltetrahydrofolate synthetase OS=Mus musculus GN=Mthfd1 PE=3 SV=1;>sp|Q922D8|C1TC_MOUSE C-1-tetrahydrofolate synthase, cytoplasmic OS=Mus musculus GN=Mthfd1 PE=1 SV=4;>tr|Q8BXX7|Q8BXX7_MOUSE Formyltetrahydrofolate synthetase OS=	3	5	5	5	2	4	5	2	4	5	2	4	5	5.8	5.8	5.8	101.46	937	937;935;725	6.67					3	1	9	2
Q3TYT1;P97478	Q3TYT1;P97478	2;2	2;2	2;2	Ubiquinone biosynthesis protein COQ7 homolog	Coq7	>tr|Q3TYT1|Q3TYT1_MOUSE Ubiquinone biosynthesis protein COQ7 homolog OS=Mus musculus GN=Coq7 PE=2 SV=1;>sp|P97478|COQ7_MOUSE Ubiquinone biosynthesis protein COQ7 homolog OS=Mus musculus GN=Coq7 PE=2 SV=3	2	2	2	2	1	0	1	1	0	1	1	0	1	5.9	5.9	5.9	37.68	337	337;217	18																	1		1
Q9CXV1	Q9CXV1	3	3	3	Succinate dehydrogenase [ubiquinone] cytochrome b small subunit, mitochondrial	Sdhd	>sp|Q9CXV1|DHSD_MOUSE Succinate dehydrogenase [ubiquinone] cytochrome b small subunit, mitochondrial OS=Mus musculus GN=Sdhd PE=2 SV=2	1	3	3	3	2	2	3	2	2	3	2	2	3	13.8	13.8	13.8	17.014	159	159	12	1	1		3	2	3	4	2	2	2					1	1		1	2	3		2
Q0VBF8	Q0VBF8	3	3	3	Uncharacterized membrane protein C1orf95 homolog		>sp|Q0VBF8|CA095_MOUSE Uncharacterized membrane protein C1orf95 homolog OS=Mus musculus PE=2 SV=1	1	3	3	3	3	2	2	3	2	2	3	2	2	25.5	25.5	25.5	15.005	141	141	18.2															3	6	7	8	4	6	4	2
E9QK94;Q9QYX7;Q9QYX7-4;Q9QYX7-3;Q9QYX7-2;D3Z7K1;E9QKM6;Q6RT24;E9QKK1;REV__Q9Z2I0	E9QK94;Q9QYX7;Q9QYX7-4;Q9QYX7-3;Q9QYX7-2;D3Z7K1	132;130;129;129;129;92;61;1;1;1	129;127;126;126;126;90;59;1;1;1	129;127;126;126;126;90;59;1;1;1	Protein piccolo	Pclo	>tr|E9QK94|E9QK94_MOUSE Protein piccolo OS=Mus musculus GN=Pclo PE=4 SV=1;>sp|Q9QYX7|PCLO_MOUSE Protein piccolo OS=Mus musculus GN=Pclo PE=1 SV=3;>sp|Q9QYX7-4|PCLO_MOUSE Isoform 4 of Protein piccolo OS=Mus musculus GN=Pclo;>sp|Q9QYX7-3|PCLO_MOUSE Isoform 3	10	132	129	129	115	108	94	112	106	91	112	106	91	31.5	30.8	30.8	550.83	5068	5068;5038;5177;4981;4833;3604;1961;2474;2471;738	3.21	256	249	40
Q60930;G3UX26;D3YZT5;D3YUN8	Q60930;G3UX26;D3YZT5	15;15;8;3	14;14;8;3	14;14;8;3	Voltage-dependent anion-selective channel protein 2	Vdac2	>sp|Q60930|VDAC2_MOUSE Voltage-dependent anion-selective channel protein 2 OS=Mus musculus GN=Vdac2 PE=1 SV=2;>tr|G3UX26|G3UX26_MOUSE Voltage-dependent anion-selective channel protein 2 (Fragment) OS=Mus musculus GN=Vdac2 PE=4 SV=1;>tr|D3YZT5|D3YZT5_MOUSE	4	15	14	14	13	14	13	12	13	12	12	13	12	57.3	55.3	55.3	31.732	295	295;283;201;75	12.6	1		1			2	5	4	12	25	23	14	16	35	44	9	6	1				1
P62746;Q4FJM5	P62746;Q4FJM5	9;9	7;7	6;6	Rho-related GTP-binding protein RhoB	Rhob	>sp|P62746|RHOB_MOUSE Rho-related GTP-binding protein RhoB OS=Mus musculus GN=Rhob PE=1 SV=1;>tr|Q4FJM5|Q4FJM5_MOUSE Ras homolog gene family, member B OS=Mus musculus GN=Rhob PE=2 SV=1	2	9	7	6	7	3	9	5	1	7	4	1	6	43.4	30.1	26.5	22.123	196	196;196	17.4															1	9	9	7	10
B2RSY3;Q640R3	B2RSY3;Q640R3	9;9	9;9	9;9	Hepatocyte cell adhesion molecule	Hepacam	>tr|B2RSY3|B2RSY3_MOUSE Hepatocyte cell adhesion molecule OS=Mus musculus GN=Hepacam PE=2 SV=1;>sp|Q640R3|HECAM_MOUSE Hepatocyte cell adhesion molecule OS=Mus musculus GN=Hepacam PE=1 SV=2	2	9	9	9	6	7	8	6	7	8	6	7	8	27.8	27.8	27.8	46.366	418	418;418	9.17							6	6	3	18	3
P97300-3;P97300-1;H3BIX4;H3BKA7;P97300-4;H3BLR4	P97300-3;P97300-1;H3BIX4;H3BKA7	10;8;8;5;3;3	2;0;0;0;0;0	2;0;0;0;0;0		Nptn	>sp|P97300-3|NPTN_MOUSE Isoform 3 of Neuroplastin OS=Mus musculus GN=Nptn;>sp|P97300-1|NPTN_MOUSE Isoform 1 of Neuroplastin OS=Mus musculus GN=Nptn;>tr|H3BIX4|H3BIX4_MOUSE Neuroplastin (Fragment) OS=Mus musculus GN=Nptn PE=4 SV=1;>tr|H3BKA7|H3BKA7_MOUSE Ne	6	10	2	2	9	10	10	2	2	2	2	2	2	33.6	4.7	4.7	30.821	277	277;281;221;193;171;122	9.87							1	4	3	12	10
P49615;Q543F6;Q69ZA1;Q14AX6;Q14AX6-3;Q69ZA1-2;Q14AX6-2;Q8K0D0;Q04735;Q543G3;O35495;Q04735-2;Q3TM24;E9PVC7;Q04899;Q0VDL6;E3W997;Q3V3A1;Q3V3A1-3;Q8K0D0-2;O35495-2;Q6NVF8;A2AK82;Q99J95;O35495-3;P97377;Q3UGB9;Q0VBK8;Q64261;Q99J95-2;P30285;Q545C3;Q80YP0;P97377-2;Q3U6X7;P11440;E9PZX7;E9Q9E4;Q99J95-3;D3Z2T9	P49615;Q543F6	6;6;1;1;1;1;1;1;1;1;1;1;1;1;1;1;1;1;1;1;1;1;1;1;1;1;1;1;1;1;1;1;1;1;1;1;1;1;1;1	6;6;1;1;1;1;1;1;1;1;1;1;1;1;1;1;1;1;1;1;1;1;1;1;1;1;1;1;1;1;1;1;1;1;1;1;1;1;1;1	6;6;1;1;1;1;1;1;1;1;1;1;1;1;1;1;1;1;1;1;1;1;1;1;1;1;1;1;1;1;1;1;1;1;1;1;1;1;1;1	Cyclin-dependent kinase 5	Cdk5	>sp|P49615|CDK5_MOUSE Cyclin-dependent kinase 5 OS=Mus musculus GN=Cdk5 PE=1 SV=1;>tr|Q543F6|Q543F6_MOUSE Cyclin-dependent kinase 5, isoform CRA_c OS=Mus musculus GN=Cdk5 PE=2 SV=1	40	6	6	6	3	6	6	3	6	6	3	6	6	21.2	21.2	21.2	33.288	292	292;292;1511;1484;1475;1451;1258;523;496;496;469;461;461;451;451;451;435;433;432;430;423;423;372;372;367;346;346;326;326;321;303;303;303;298;298;297;271;253;243;200	12.3								1	1	6					8
Q9WV98	Q9WV98	5	5	5	Mitochondrial import inner membrane translocase subunit Tim9	Timm9	>sp|Q9WV98|TIM9_MOUSE Mitochondrial import inner membrane translocase subunit Tim9 OS=Mus musculus GN=Timm9 PE=1 SV=1	1	5	5	5	4	0	4	4	0	4	4	0	4	65.2	65.2	65.2	10.344	89	89	21.1																			1	7		1
P40240	P40240	5	5	5	CD9 antigen	Cd9	>sp|P40240|CD9_MOUSE CD9 antigen OS=Mus musculus GN=Cd9 PE=1 SV=2	1	5	5	5	3	0	3	3	0	3	3	0	3	16.8	16.8	16.8	25.258	226	226	18.1																1	2		5
Q8BGX2	Q8BGX2	6	6	6	Uncharacterized protein C19orf52 homolog		>sp|Q8BGX2|CS052_MOUSE Uncharacterized protein C19orf52 homolog OS=Mus musculus PE=2 SV=1	1	6	6	6	6	1	2	6	1	2	6	1	2	28.9	28.9	28.9	29.415	266	266	14.1													8		1	4
Q03265;D3Z6F5;D6RJ16;Q60992;REV__B2RUA8;REV__Q6S5J6;REV__Q6S5J6-3;REV__H7BXB3;REV__Q6S5J6-2;REV__P54729;REV__Q3UYM1;REV__Q6S5J6-4;H3BJD5	Q03265;D3Z6F5	41;39;3;1;1;1;1;1;1;1;1;1;1	41;39;3;1;1;1;1;1;1;1;1;1;1	41;39;3;1;1;1;1;1;1;1;1;1;1	ATP synthase subunit alpha, mitochondrial;ATP synthase subunit alpha	Atp5a1	>sp|Q03265|ATPA_MOUSE ATP synthase subunit alpha, mitochondrial OS=Mus musculus GN=Atp5a1 PE=1 SV=1;>tr|D3Z6F5|D3Z6F5_MOUSE ATP synthase subunit alpha OS=Mus musculus GN=Atp5a1 PE=3 SV=1	13	41	41	41	38	36	33	38	36	33	38	36	33	65.6	65.6	65.6	59.752	553	553;503;89;868;736;736;730;705;697;614;614;329;64	10.6	2		1	2		2	21	79	73	65	154	29	22	4	9	10	8	8	4	1		3
Q80U63;Q80U63-2;A8Y5E5;Q811U4;A2A7Y8;D3Z5P8;D3Z4L5	Q80U63;Q80U63-2	13;11;3;2;2;1;1	13;11;3;2;2;1;1	13;11;3;2;2;1;1	Mitofusin-2	Mfn2	>sp|Q80U63|MFN2_MOUSE Mitofusin-2 OS=Mus musculus GN=Mfn2 PE=1 SV=3;>sp|Q80U63-2|MFN2_MOUSE Isoform 2 of Mitofusin-2 OS=Mus musculus GN=Mfn2	7	13	13	13	9	13	7	9	13	7	9	13	7	16.4	16.4	16.4	86.187	757	757;605;213;741;97;239;189	7.36						10	1	22
P63080;Q8C446	P63080;Q8C446	6;6	4;4	3;3	Gamma-aminobutyric acid receptor subunit beta-3	Gabrb3	>sp|P63080|GBRB3_MOUSE Gamma-aminobutyric acid receptor subunit beta-3 OS=Mus musculus GN=Gabrb3 PE=2 SV=1;>tr|Q8C446|Q8C446_MOUSE Gamma-aminobutyric acid (GABA-A) receptor, subunit beta 3, isoform CRA_b OS=Mus musculus GN=Gabrb3 PE=2 SV=1	2	6	4	3	2	6	5	1	4	3	0	3	2	14.6	9.1	7.8	54.165	473	473;473	10.6								2	2	2	8	4
A2AQ13;P61022;B0R091	A2AQ13;P61022;B0R091	4;4;3	4;4;3	4;4;3	Calcium-binding protein p22	1500003O03Rik;Chp	>tr|A2AQ13|A2AQ13_MOUSE MCG9726, isoform CRA_e OS=Mus musculus GN=1500003O03Rik PE=4 SV=1;>sp|P61022|CHP1_MOUSE Calcium-binding protein p22 OS=Mus musculus GN=Chp PE=2 SV=2;>tr|B0R091|B0R091_MOUSE Novel protein (1500003O03Rik) OS=Mus musculus GN=1500003O03	3	4	4	4	4	1	2	4	1	2	4	1	2	19	19	19	22.432	195	195;195;191	16.3															4	4	2	3
Q3TD71;Q8K021;Q3TSA8;D3YTP4	Q3TD71;Q8K021;Q3TSA8	9;9;6;3	9;9;6;3	9;9;6;3	Secretory carrier-associated membrane protein 1	Scamp1	>tr|Q3TD71|Q3TD71_MOUSE Secretory carrier membrane protein 1 OS=Mus musculus GN=Scamp1 PE=2 SV=1;>sp|Q8K021|SCAM1_MOUSE Secretory carrier-associated membrane protein 1 OS=Mus musculus GN=Scamp1 PE=1 SV=1;>tr|Q3TSA8|Q3TSA8_MOUSE Secretory carrier-associated	4	9	9	9	5	6	6	5	6	6	5	6	6	28.4	28.4	28.4	38.028	338	338;338;286;116	13.4									2	4	3			3	15	1
P62821;Q0PD67;Q5SW88;H7BX41;Q5SW87;D3YX72;Q5SW86;D3Z5G6	P62821;Q0PD67;Q5SW88;H7BX41;Q5SW87;D3YX72;Q5SW86;D3Z5G6	16;16;16;15;12;11;9;8	16;16;16;15;12;11;9;8	7;7;7;7;6;6;4;4	Ras-related protein Rab-1A	Rab1A;Rab1	>sp|P62821|RAB1A_MOUSE Ras-related protein Rab-1A OS=Mus musculus GN=Rab1A PE=1 SV=3;>tr|Q0PD67|Q0PD67_MOUSE RAB1, member RAS oncogene family, isoform CRA_a OS=Mus musculus GN=Rab1 PE=2 SV=1;>tr|Q5SW88|Q5SW88_MOUSE Protein Rab1 OS=Mus musculus GN=Rab1 PE=2	8	16	16	7	16	9	14	16	9	14	7	3	6	80.5	80.5	40	22.677	205	205;205;202;202;138;138;126;126	16.2	1												4	2	24	28	21	19	3			2
Q9DBS2;B1AX95	Q9DBS2;B1AX95	4;4	4;4	4;4	Tumor protein p63-regulated gene 1-like protein	Tprg1l;Tprgl	>sp|Q9DBS2|TPRGL_MOUSE Tumor protein p63-regulated gene 1-like protein OS=Mus musculus GN=Tprg1l PE=1 SV=1;>tr|B1AX95|B1AX95_MOUSE Protein Tprgl OS=Mus musculus GN=Tprgl PE=4 SV=1	2	4	4	4	3	0	1	3	0	1	3	0	1	26.7	26.7	26.7	29.814	266	266;207	13.5													3		1
P62881;P62881-2;Q3TSE8	P62881;P62881-2	8;8;2	8;8;2	8;8;2	Guanine nucleotide-binding protein subunit beta-5	Gnb5	>sp|P62881|GBB5_MOUSE Guanine nucleotide-binding protein subunit beta-5 OS=Mus musculus GN=Gnb5 PE=1 SV=1;>sp|P62881-2|GBB5_MOUSE Isoform 2 of Guanine nucleotide-binding protein subunit beta-5 OS=Mus musculus GN=Gnb5	3	8	8	8	7	6	6	7	6	6	7	6	6	22.8	22.8	22.8	43.565	395	395;353;73	12.9											8			13
P08226;Q3TXU4;G3UWN5;E9Q327	P08226;Q3TXU4	6;6;2;1	6;6;2;1	6;6;2;1	Apolipoprotein E	Apoe	>sp|P08226|APOE_MOUSE Apolipoprotein E OS=Mus musculus GN=Apoe PE=1 SV=2;>tr|Q3TXU4|Q3TXU4_MOUSE Apolipoprotein E, isoform CRA_h OS=Mus musculus GN=Apoe PE=2 SV=1	4	6	6	6	2	4	6	2	4	6	2	4	6	15.1	15.1	15.1	35.866	311	311;311;232;221	14.7										1					10	1
P62245;Q5M9M4;F8WJ41;D3YXU0;D3Z7W9;D3YVB4;D3Z712	P62245;Q5M9M4;F8WJ41;D3YXU0;D3Z7W9	3;3;3;2;2;1;1	3;3;3;2;2;1;1	3;3;3;2;2;1;1	40S ribosomal protein S15a	Rps15a;Rps15a-ps1;Rps15a-ps2	>sp|P62245|RS15A_MOUSE 40S ribosomal protein S15a OS=Mus musculus GN=Rps15a PE=2 SV=2;>tr|Q5M9M4|Q5M9M4_MOUSE Ribosomal protein S15A OS=Mus musculus GN=Rps15a PE=1 SV=1;>tr|F8WJ41|F8WJ41_MOUSE Protein Gm10196 (Fragment) OS=Mus musculus GN=Rps15a PE=4 SV=1;	7	3	3	3	3	2	3	3	2	3	3	2	3	17.7	17.7	17.7	14.839	130	130;130;108;130;130;71;69	19.5																	1	3	1	3	4
Q8K2C9	Q8K2C9	3	3	3	3-hydroxyacyl-CoA dehydratase 3	ptplad1	>sp|Q8K2C9|HACD3_MOUSE 3-hydroxyacyl-CoA dehydratase 3 OS=Mus musculus GN=ptplad1 PE=1 SV=2	1	3	3	3	1	2	2	1	2	2	1	2	2	7.5	7.5	7.5	43.131	362	362	12							1	1	1	1	1		1	1	4
Q4KL41;Q9DCC8	Q4KL41;Q9DCC8	4;4	4;4	4;4	Mitochondrial import receptor subunit TOM20 homolog	Tomm20	>tr|Q4KL41|Q4KL41_MOUSE MCG10089 OS=Mus musculus GN=Tomm20 PE=2 SV=1;>sp|Q9DCC8|TOM20_MOUSE Mitochondrial import receptor subunit TOM20 homolog OS=Mus musculus GN=Tomm20 PE=1 SV=1	2	4	4	4	3	2	3	3	2	3	3	2	3	17.2	17.2	17.2	16.284	145	145;145	18.8														1	1	2	2	3	1	3	7
Q9EQ20;Q8K0L1;A2A4Q1;Q9D8C4	Q9EQ20;Q8K0L1	19;16;1;1	19;16;1;1	19;16;1;1	Methylmalonate-semialdehyde dehydrogenase [acylating], mitochondrial	Aldh6a1	>sp|Q9EQ20|MMSA_MOUSE Methylmalonate-semialdehyde dehydrogenase [acylating], mitochondrial OS=Mus musculus GN=Aldh6a1 PE=1 SV=1;>tr|Q8K0L1|Q8K0L1_MOUSE Aldh6a1 protein OS=Mus musculus GN=Aldh6a1 PE=2 SV=1	4	19	19	19	16	17	13	16	17	13	16	17	13	38.3	38.3	38.3	57.915	535	535;457;286;286	9.82							5	15	17		33	3	3
E9QN87;Q9QXS1;E9QPE8;Q9QXS1-2;E9QK43;Q9QXS1-8;Q9QXS1-7;Q9QXS1-6;E9QQ00;Q9QXS1-14;E9QL05;Q9QXS1-4;Q9QXS1-16;E9PY96;E9QMZ5;Q9QXS1-3;Q9QXS1-5;E9QLJ5;Q9QXS1-13;Q9QXS1-11;E9QKX4;Q9QXS1-12;Q9QXS1-9;E9Q153;Q9QXS1-10;E9QK01;Q9QXS1-15;E9Q3W4;F6R059;E9Q9J6;E9PW24;Q8R0W0;REV__Q61329;REV__E9QMD3;REV__Q3UPU3;REV__Q6WKZ8;REV__Q6WKZ8-2;REV__Q6WKZ8-3;REV__E9Q3K0	E9QN87;Q9QXS1;E9QPE8;Q9QXS1-2;E9QK43;Q9QXS1-8;Q9QXS1-7;Q9QXS1-6;E9QQ00;Q9QXS1-14;E9QL05;Q9QXS1-4;Q9QXS1-16;E9PY96;E9QMZ5;Q9QXS1-3;Q9QXS1-5;E9QLJ5;Q9QXS1-13;Q9QXS1-11;E9QKX4;Q9QXS1-12;Q9QXS1-9;E9Q153;Q9QXS1-10;E9QK01;Q9QXS1-15;E9Q3W4	271;271;271;271;271;271;271;271;271;271;271;271;271;271;271;271;271;271;271;271;271;271;271;271;271;271;271;269;103;29;27;4;1;1;1;1;1;1;1	271;271;271;271;271;271;271;271;271;271;271;271;271;271;271;271;271;271;271;271;271;271;271;271;271;271;271;269;103;29;27;4;1;1;1;1;1;1;1	267;267;267;267;267;267;267;267;267;267;267;267;267;267;267;267;267;267;267;267;267;267;267;267;267;267;267;265;101;28;26;3;0;0;1;1;1;1;1	Plectin	Plec	>tr|E9QN87|E9QN87_MOUSE Plectin OS=Mus musculus GN=Plec PE=4 SV=1;>sp|Q9QXS1|PLEC_MOUSE Plectin OS=Mus musculus GN=Plec PE=1 SV=2;>tr|E9QPE8|E9QPE8_MOUSE Plectin OS=Mus musculus GN=Plec PE=4 SV=1;>sp|Q9QXS1-2|PLEC_MOUSE Isoform PLEC-1 of Plectin OS=Mus mus	39	271	271	267	256	223	222	256	223	222	253	219	218	58.9	58.9	58.1	534.18	4691	4691;4691;4686;4686;4589;4589;4577;4572;4550;4550;4548;4548;4544;4543;4543;4543;4543;4534;4534;4526;4521;4521;4516;4511;4511;4449;4449;4386;1646;676;499;6548;3726;3723;1755;1755;1755;1558;461	1.92	512	616	103	10	2								1	1							1	1
Q9D6K8	Q9D6K8	7	7	7	FUN14 domain-containing protein 2	Fundc2	>sp|Q9D6K8|FUND2_MOUSE FUN14 domain-containing protein 2 OS=Mus musculus GN=Fundc2 PE=2 SV=1	1	7	7	7	5	0	6	5	0	6	5	0	6	31.8	31.8	31.8	16.564	151	151	18.5																1	5		7	4
A2ARP8;Q9QYR6-2;Q9QYR6	A2ARP8;Q9QYR6-2;Q9QYR6	72;72;72	72;72;72	70;70;70	Microtubule-associated protein 1A;MAP1 light chain LC2	Mtap1a;Map1a	>tr|A2ARP8|A2ARP8_MOUSE Microtubule-associated protein 1 A OS=Mus musculus GN=Mtap1a PE=4 SV=1;>sp|Q9QYR6-2|MAP1A_MOUSE Isoform 2 of Microtubule-associated protein 1A OS=Mus musculus GN=Map1a;>sp|Q9QYR6|MAP1A_MOUSE Microtubule-associated protein 1A OS=Mus	3	72	72	70	68	50	32	68	50	32	68	48	31	28.6	28.6	27.8	325.88	3014	3014;3000;2776	2.41	95	84	80	15	2								4			2
Q2VIS4;E9QPZ3	Q2VIS4;E9QPZ3	2;2	1;1	1;1	Filaggrin-2	Flg2	>sp|Q2VIS4|FILA2_MOUSE Filaggrin-2 OS=Mus musculus GN=Flg2 PE=1 SV=2;>tr|E9QPZ3|E9QPZ3_MOUSE Filaggrin-2 OS=Mus musculus GN=Flg2 PE=4 SV=1	2	2	1	1	2	1	1	1	1	1	1	1	1	0.6	0.2	0.2	251.37	2362	2362;2336	5		2	1	1	2	5	2
Q9CQ00	Q9CQ00	2	2	2	Transmembrane protein C9orf123 homolog		>sp|Q9CQ00|CI123_MOUSE Transmembrane protein C9orf123 homolog OS=Mus musculus PE=2 SV=1	1	2	2	2	1	2	2	1	2	2	1	2	2	12.6	12.6	12.6	11.344	111	111	20.9																			1	1	4	2
Q0VB06;Q9CR95;A2AA82;Q9D1J1;D6RFU1;F6RCM5	Q0VB06;Q9CR95	8;8;1;1;1;1	8;8;1;1;1;1	8;8;1;1;1;1	Adaptin ear-binding coat-associated protein 1	Necap1	>tr|Q0VB06|Q0VB06_MOUSE NECAP endocytosis associated 1 OS=Mus musculus GN=Necap1 PE=2 SV=1;>sp|Q9CR95|NECP1_MOUSE Adaptin ear-binding coat-associated protein 1 OS=Mus musculus GN=Necap1 PE=1 SV=2	6	8	8	8	5	5	4	5	5	4	5	5	4	30.5	30.5	30.5	29.639	275	275;275;266;266;191;77	12.7										1	5	1		9
Q91WK1	Q91WK1	4	4	4	SPRY domain-containing protein 4	Spryd4	>sp|Q91WK1|SPRY4_MOUSE SPRY domain-containing protein 4 OS=Mus musculus GN=Spryd4 PE=2 SV=1	1	4	4	4	4	0	1	4	0	1	4	0	1	17.9	17.9	17.9	23.275	207	207	16.4																4		1
P62264;D3Z1P6;D3Z7I1;D3YVF4	P62264;D3Z1P6;D3Z7I1;D3YVF4	3;2;2;2	3;2;2;2	3;2;2;2	40S ribosomal protein S14	Rps14;Gm5805	>sp|P62264|RS14_MOUSE 40S ribosomal protein S14 OS=Mus musculus GN=Rps14 PE=2 SV=3;>tr|D3Z1P6|D3Z1P6_MOUSE Uncharacterized protein OS=Mus musculus GN=Gm5805 PE=3 SV=1;>tr|D3Z7I1|D3Z7I1_MOUSE 40S ribosomal protein S14 (Fragment) OS=Mus musculus GN=Rps14 PE=	4	3	3	3	3	0	3	3	0	3	3	0	3	22.5	22.5	22.5	16.273	151	151;151;138;119	17.5																2	3		3
A5GZX3;Q9CPU0	A5GZX3;Q9CPU0	6;6	6;6	6;6	Lactoylglutathione lyase	Glo1	>tr|A5GZX3|A5GZX3_MOUSE Glyoxalase 1 OS=Mus musculus GN=Glo1 PE=2 SV=1;>sp|Q9CPU0|LGUL_MOUSE Lactoylglutathione lyase OS=Mus musculus GN=Glo1 PE=1 SV=3	2	6	6	6	4	5	4	4	5	4	4	5	4	25.5	25.5	25.5	20.809	184	184;184	16.4															5		11
P24369;Q9DCY1	P24369;Q9DCY1	9;9	9;9	9;9	Peptidyl-prolyl cis-trans isomerase B;Peptidyl-prolyl cis-trans isomerase	Ppib	>sp|P24369|PPIB_MOUSE Peptidyl-prolyl cis-trans isomerase B OS=Mus musculus GN=Ppib PE=2 SV=2;>tr|Q9DCY1|Q9DCY1_MOUSE Peptidyl-prolyl cis-trans isomerase OS=Mus musculus GN=Ppib PE=2 SV=1	2	9	9	9	9	2	7	9	2	7	9	2	7	43.1	43.1	43.1	23.713	216	216;216	16.5															7	12	2	10
Q9DCS9;D3YUK4	Q9DCS9;D3YUK4	10;9	10;9	10;9	NADH dehydrogenase [ubiquinone] 1 beta subcomplex subunit 10	Ndufb10	>sp|Q9DCS9|NDUBA_MOUSE NADH dehydrogenase [ubiquinone] 1 beta subcomplex subunit 10 OS=Mus musculus GN=Ndufb10 PE=1 SV=3;>tr|D3YUK4|D3YUK4_MOUSE NADH dehydrogenase [ubiquinone] 1 beta subcomplex subunit 10 (Fragment) OS=Mus musculus GN=Ndufb10 PE=4 SV=1	2	10	10	10	10	9	8	10	9	8	10	9	8	57.4	57.4	57.4	21.024	176	176;149	15.9												1	3		15		25
Q6GT24;O08709;D3Z0Y2;Q8BG37	Q6GT24;O08709;D3Z0Y2	15;14;14;4	15;14;14;4	15;14;14;4	Peroxiredoxin-6	Prdx6	>tr|Q6GT24|Q6GT24_MOUSE Peroxiredoxin 6 OS=Mus musculus GN=Prdx6 PE=2 SV=1;>sp|O08709|PRDX6_MOUSE Peroxiredoxin-6 OS=Mus musculus GN=Prdx6 PE=1 SV=3;>tr|D3Z0Y2|D3Z0Y2_MOUSE Peroxiredoxin-6 OS=Mus musculus GN=Prdx6 PE=4 SV=1	4	15	15	15	13	8	10	13	8	10	13	8	10	72.3	72.3	72.3	24.826	224	224;224;200;224	15.9													4		15	2	21
Q69ZY2;Q8C522;Q3UQH3	Q69ZY2;Q8C522;Q3UQH3	4;4;2	4;4;2	4;4;2	Endonuclease domain-containing 1 protein	Endod1	>tr|Q69ZY2|Q69ZY2_MOUSE Endonuclease domain-containing 1 protein (Fragment) OS=Mus musculus GN=Endod1 PE=2 SV=1;>sp|Q8C522|ENDD1_MOUSE Endonuclease domain-containing 1 protein OS=Mus musculus GN=Endod1 PE=1 SV=2;>tr|Q3UQH3|Q3UQH3_MOUSE Endonuclease domain-	3	4	4	4	3	3	3	3	3	3	3	3	3	7.1	7.1	7.1	64.639	591	591;501;347	10.1								1	3		6
Q9WV18;Q9WV18-2;F2Z3Z3;G3UZ52	Q9WV18;Q9WV18-2;F2Z3Z3	5;5;4;2	5;5;4;2	5;5;4;2	Gamma-aminobutyric acid type B receptor subunit 1	Gabbr1	>sp|Q9WV18|GABR1_MOUSE Gamma-aminobutyric acid type B receptor subunit 1 OS=Mus musculus GN=Gabbr1 PE=1 SV=1;>sp|Q9WV18-2|GABR1_MOUSE Isoform 1B of Gamma-aminobutyric acid type B receptor subunit 1 OS=Mus musculus GN=Gabbr1;>tr|F2Z3Z3|F2Z3Z3_MOUSE Gamma-am	4	5	5	5	4	4	3	4	4	3	4	4	3	4.4	4.4	4.4	108.21	960	960;844;662;213	5.58			2	3	6	7	4	2
Q9D710;D3Z2J6	Q9D710;D3Z2J6	6;5	6;5	6;5	Thioredoxin-related transmembrane protein 2	Tmx2	>sp|Q9D710|TMX2_MOUSE Thioredoxin-related transmembrane protein 2 OS=Mus musculus GN=Tmx2 PE=2 SV=1;>tr|D3Z2J6|D3Z2J6_MOUSE Thioredoxin-related transmembrane protein 2 OS=Mus musculus GN=Tmx2 PE=4 SV=1	2	6	6	6	3	6	6	3	6	6	3	6	6	18.3	18.3	18.3	33.942	295	295;257	13.8										4				1	13
P29758;Q3TG75	P29758;Q3TG75	9;9	9;9	9;9	Ornithine aminotransferase, mitochondrial	Oat	>sp|P29758|OAT_MOUSE Ornithine aminotransferase, mitochondrial OS=Mus musculus GN=Oat PE=1 SV=1;>tr|Q3TG75|Q3TG75_MOUSE Ornithine aminotransferase, isoform CRA_b OS=Mus musculus GN=Oat PE=2 SV=1	2	9	9	9	9	8	8	9	8	8	9	8	8	22.8	22.8	22.8	48.354	439	439;439	12.7											2	24	7				1		1	1
Q3TC72	Q3TC72	7	7	7	Fumarylacetoacetate hydrolase domain-containing protein 2A	Fahd2	>sp|Q3TC72|FAHD2_MOUSE Fumarylacetoacetate hydrolase domain-containing protein 2A OS=Mus musculus GN=Fahd2 PE=1 SV=1	1	7	7	7	3	5	6	3	5	6	3	5	6	31.3	31.3	31.3	34.69	313	313	13.9										4					14
Q8VDQ8;Q8VDQ8-2;E9PXF5	Q8VDQ8;Q8VDQ8-2;E9PXF5	8;8;6	8;8;6	8;8;6	NAD-dependent protein deacetylase sirtuin-2	Sirt2	>sp|Q8VDQ8|SIR2_MOUSE NAD-dependent protein deacetylase sirtuin-2 OS=Mus musculus GN=Sirt2 PE=1 SV=2;>sp|Q8VDQ8-2|SIR2_MOUSE Isoform 2 of NAD-dependent protein deacetylase sirtuin-2 OS=Mus musculus GN=Sirt2;>tr|E9PXF5|E9PXF5_MOUSE NAD-dependent protein dea	3	8	8	8	8	4	6	8	4	6	8	4	6	24.2	24.2	24.2	43.256	389	389;352;319	12.3											9	8	5	7
B1AWX7;Q9CZS1;G3UYH1;Q62148;Q3UIA4;Q9JHW9;G3UWP3;B2RTL5;O35945;P24549	B1AWX7;Q9CZS1	11;11;3;2;2;2;2;1;1;1	10;10;3;1;1;1;1;0;0;0	10;10;3;1;1;1;1;0;0;0	Aldehyde dehydrogenase X, mitochondrial	Aldh1b1	>tr|B1AWX7|B1AWX7_MOUSE Aldehyde dehydrogenase 1 family, member B1 OS=Mus musculus GN=Aldh1b1 PE=3 SV=1;>sp|Q9CZS1|AL1B1_MOUSE Aldehyde dehydrogenase X, mitochondrial OS=Mus musculus GN=Aldh1b1 PE=2 SV=1	10	11	10	10	9	6	6	8	5	5	8	5	5	21.6	20	20	57.552	519	519;519;132;518;512;512;277;501;501;501	9.46							1	7	6		10
Q4VAE3	Q4VAE3	7	7	7	Transmembrane protein 65	Tmem65	>sp|Q4VAE3|TMM65_MOUSE Transmembrane protein 65 OS=Mus musculus GN=Tmem65 PE=2 SV=1	1	7	7	7	6	2	6	6	2	6	6	2	6	28.2	28.2	28.2	24.918	234	234	17.7															2	5	13	4	10	4
Q8CJ61	Q8CJ61	4	4	4	CKLF-like MARVEL transmembrane domain-containing protein 4	Cmtm4	>sp|Q8CJ61|CKLF4_MOUSE CKLF-like MARVEL transmembrane domain-containing protein 4 OS=Mus musculus GN=Cmtm4 PE=2 SV=1	1	4	4	4	3	1	4	3	1	4	3	1	4	15.4	15.4	15.4	22.921	208	208	16.3									1						4	4	2	4	2
O88737;O88737-2;Q8BL48;Q3UYU7;Q8BL48-2;REV__Q99K30	O88737;O88737-2	136;134;1;1;1;1	136;134;1;1;1;1	132;130;1;1;1;1	Protein bassoon	Bsn	>sp|O88737|BSN_MOUSE Protein bassoon OS=Mus musculus GN=Bsn PE=1 SV=4;>sp|O88737-2|BSN_MOUSE Isoform 2 of Protein bassoon OS=Mus musculus GN=Bsn	6	136	136	132	125	122	112	125	122	112	121	119	108	44.4	44.4	43.4	418.84	3942	3942;3885;810;797;797;729	2.49	430	374	160	36	1
P21278;Q3UPA1	P21278;Q3UPA1	16;16	9;9	9;9	Guanine nucleotide-binding protein subunit alpha-11	Gna11	>sp|P21278|GNA11_MOUSE Guanine nucleotide-binding protein subunit alpha-11 OS=Mus musculus GN=Gna11 PE=1 SV=1;>tr|Q3UPA1|Q3UPA1_MOUSE Guanine nucleotide binding protein, alpha 11 OS=Mus musculus GN=Gna11 PE=2 SV=1	2	16	9	9	14	9	12	8	5	6	8	5	6	45.1	26.2	26.2	42.024	359	359;359	12.5										2	10	3	5	10	1
P47738;Q544B1;D3YYF3	P47738;Q544B1	18;18;3	18;18;3	17;17;3	Aldehyde dehydrogenase, mitochondrial	Aldh2	>sp|P47738|ALDH2_MOUSE Aldehyde dehydrogenase, mitochondrial OS=Mus musculus GN=Aldh2 PE=1 SV=1;>tr|Q544B1|Q544B1_MOUSE Aldehyde dehydrogenase 2, mitochondrial, isoform CRA_b OS=Mus musculus GN=Aldh2 PE=2 SV=1	3	18	18	17	13	11	9	13	11	9	12	10	8	45.1	45.1	43.5	56.537	519	519;519;185	10.2								5	14		22	4	1
Q80UG2;B9EJ29;Q571A4	Q80UG2;B9EJ29	37;37;6	37;37;6	23;23;0	Plexin-A4	Plxna4	>sp|Q80UG2|PLXA4_MOUSE Plexin-A4 OS=Mus musculus GN=Plxna4 PE=1 SV=3;>tr|B9EJ29|B9EJ29_MOUSE Plexin A4 OS=Mus musculus GN=Plxna4 PE=2 SV=1	3	37	37	23	26	29	34	26	29	34	16	17	20	18.8	18.8	12.4	212.56	1893	1893;1890;609	3.52	1	15	25	67	1	2
A2APX2;P21460;A2APX3;Q8CCP0-2;Q8CCP0-3;Q8CCP0-4	A2APX2;P21460;A2APX3	4;4;4;1;1;1	4;4;4;1;1;1	3;3;3;0;0;0	Cystatin-C	Cst3	>tr|A2APX2|A2APX2_MOUSE Cystatin C OS=Mus musculus GN=Cst3 PE=4 SV=1;>sp|P21460|CYTC_MOUSE Cystatin-C OS=Mus musculus GN=Cst3 PE=2 SV=2;>tr|A2APX3|A2APX3_MOUSE Cystatin C (Fragment) OS=Mus musculus GN=Cst3 PE=4 SV=1	6	4	4	3	4	1	2	4	1	2	3	0	1	24.3	24.3	20	15.531	140	140;140;102;892;641;415	18.5																1	1	5	1	1	2
Q9D8B3	Q9D8B3	2	2	2	Charged multivesicular body protein 4b	Chmp4b	>sp|Q9D8B3|CHM4B_MOUSE Charged multivesicular body protein 4b OS=Mus musculus GN=Chmp4b PE=2 SV=2	1	2	2	2	2	1	1	2	1	1	2	1	1	7.1	7.1	7.1	24.936	224	224	11.4								1	1	1					2
Q99N28;E9Q6G5	Q99N28;E9Q6G5	11;9	11;9	11;9	Cell adhesion molecule 3	Cadm3	>sp|Q99N28|CADM3_MOUSE Cell adhesion molecule 3 OS=Mus musculus GN=Cadm3 PE=1 SV=1;>tr|E9Q6G5|E9Q6G5_MOUSE Cell adhesion molecule 3 OS=Mus musculus GN=Cadm3 PE=4 SV=1	2	11	11	11	10	10	8	10	10	8	10	10	8	36.1	36.1	36.1	42.964	396	396;326	11.5									10		3	36	7
E9PVV4;P43006;Q3UYK6;A2APL8;P43006-2;A2APL5;A2APL7;P43006-3;F7CAM6;A2AQI7;F6ZRK3	E9PVV4;P43006;Q3UYK6;A2APL8;P43006-2;A2APL5;A2APL7;P43006-3	20;20;20;20;20;17;17;17;8;5;4	20;20;20;20;20;17;17;17;8;5;4	20;20;20;20;20;17;17;17;8;5;4	Excitatory amino acid transporter 2	Slc1a2	>tr|E9PVV4|E9PVV4_MOUSE Excitatory amino acid transporter 2 OS=Mus musculus GN=Slc1a2 PE=4 SV=1;>sp|P43006|EAA2_MOUSE Excitatory amino acid transporter 2 OS=Mus musculus GN=Slc1a2 PE=1 SV=1;>tr|Q3UYK6|Q3UYK6_MOUSE Solute carrier family 1 (Glial high affini	11	20	20	20	20	14	17	20	14	17	20	14	17	37.2	37.2	37.2	62.186	573	573;572;572;569;569;561;558;558;196;157;145	8.83			5	12	20	26	45	61	55	64	56	25	6	3	6	1
Q9D881;E9PWM0;P19536	Q9D881;E9PWM0;P19536	8;8;8	7;7;7	7;7;7	Cytochrome c oxidase subunit 5B, mitochondrial	Cox5b	>tr|Q9D881|Q9D881_MOUSE Cytochrome c oxidase subunit 5B, mitochondrial OS=Mus musculus GN=Cox5b PE=2 SV=1;>tr|E9PWM0|E9PWM0_MOUSE Cytochrome c oxidase subunit 5B, mitochondrial OS=Mus musculus GN=Cox5b PE=4 SV=1;>sp|P19536|COX5B_MOUSE Cytochrome c oxidase	3	8	7	7	8	5	6	7	5	6	7	5	6	42.6	42.6	42.6	13.847	129	129;128;128	19.9																2	5	17	14	11	34	15
B2RSH2;A2AE33;P50149;B2RVZ3;Q3V3I2;P20612;A2AE32;F6QPU5;Q8C040;A2AE31;A2A610	B2RSH2	15;4;4;3;3;2;2;1;1;1;1	6;0;0;1;1;0;0;0;0;0;0	6;0;0;1;1;0;0;0;0;0;0	Guanine nucleotide-binding protein G(i) subunit alpha-1	Gnai1	>sp|B2RSH2|GNAI1_MOUSE Guanine nucleotide-binding protein G(i) subunit alpha-1 OS=Mus musculus GN=Gnai1 PE=2 SV=1	11	15	6	6	13	12	11	6	4	3	6	4	3	45.8	22.3	22.3	40.361	354	354;354;354;354;354;350;232;281;134;113;91	12.8											6	4	5	11
E9Q0E4;O55125;Q5SVF7;Q5SVG6	E9Q0E4;O55125;Q5SVF7;Q5SVG6	12;12;12;7	12;12;12;7	12;12;12;7	Protein NipSnap homolog 1	Nipsnap1	>tr|E9Q0E4|E9Q0E4_MOUSE Protein NipSnap homolog 1 OS=Mus musculus GN=Nipsnap1 PE=4 SV=1;>sp|O55125|NIPS1_MOUSE Protein NipSnap homolog 1 OS=Mus musculus GN=Nipsnap1 PE=1 SV=1;>tr|Q5SVF7|Q5SVF7_MOUSE 4-nitrophenylphosphatase domain and non-neuronal SNAP25-l	4	12	12	12	12	3	5	12	3	5	12	3	5	39.2	39.2	39.2	37.56	319	319;284;284;136	14.3													17	1		11	1
Q9CPV4;Q9CPV4-2;E9Q197;Q9CPV4-3;F6ZTG3;E9Q2R6;E9Q055;F7BB55	Q9CPV4;Q9CPV4-2;E9Q197;Q9CPV4-3;F6ZTG3	7;7;7;6;6;2;2;1	7;7;7;6;6;2;2;1	7;7;7;6;6;2;2;1	Glyoxalase domain-containing protein 4	Glod4	>sp|Q9CPV4|GLOD4_MOUSE Glyoxalase domain-containing protein 4 OS=Mus musculus GN=Glod4 PE=2 SV=1;>sp|Q9CPV4-2|GLOD4_MOUSE Isoform 2 of Glyoxalase domain-containing protein 4 OS=Mus musculus GN=Glod4;>tr|E9Q197|E9Q197_MOUSE Glyoxalase domain-containing prot	8	7	7	7	1	5	6	1	5	6	1	5	6	26.2	26.2	26.2	33.316	298	298;291;279;279;212;66;61;98	14.6										1					11
Q80SW1;D3Z2Q0;F7ATQ6	Q80SW1	22;6;5	22;6;5	9;3;2	Putative adenosylhomocysteinase 2	Ahcyl1	>sp|Q80SW1|SAHH2_MOUSE Putative adenosylhomocysteinase 2 OS=Mus musculus GN=Ahcyl1 PE=1 SV=1	3	22	22	9	14	19	20	14	19	20	5	7	7	36.2	36.2	14.5	58.951	530	530;210;182	9.31						2	11	17	21	44	18
P06837;REV__F8VQ63	P06837	18;1	18;1	17;1	Neuromodulin	Gap43	>sp|P06837|NEUM_MOUSE Neuromodulin OS=Mus musculus GN=Gap43 PE=1 SV=1	2	18	18	17	18	16	12	18	16	12	17	15	11	76.7	76.7	74	23.632	227	227;324	12.8							1	1	13	5	10	67	12	5	5	3	6	3	2	2	3	1
A2ATS2;P62073	A2ATS2;P62073	6;6	6;6	6;6	Mitochondrial import inner membrane translocase subunit Tim10	Timm10	>tr|A2ATS2|A2ATS2_MOUSE Translocase of inner mitochondrial membrane 10 homolog (Yeast) OS=Mus musculus GN=Timm10 PE=4 SV=1;>sp|P62073|TIM10_MOUSE Mitochondrial import inner membrane translocase subunit Tim10 OS=Mus musculus GN=Timm10 PE=1 SV=1	2	6	6	6	2	2	5	2	2	5	2	2	5	47.8	47.8	47.8	10.333	90	90;90	21.4																			3	3	1	7
P50516;P50516-2;D3Z1B9;D3YWH3;D3YZ23	P50516;P50516-2	37;25;10;7;2	37;25;10;7;2	37;25;10;7;2	V-type proton ATPase catalytic subunit A	Atp6v1a	>sp|P50516|VATA_MOUSE V-type proton ATPase catalytic subunit A OS=Mus musculus GN=Atp6v1a PE=1 SV=2;>sp|P50516-2|VATA_MOUSE Isoform 2 of V-type proton ATPase catalytic subunit A OS=Mus musculus GN=Atp6v1a	5	37	37	37	30	29	27	30	29	27	30	29	27	61.8	61.8	61.8	68.325	617	617;509;237;196;77	8.38						4	44	5	86	12
Q50HX4;Q91V41;Q50HX3;A2AL34	Q50HX4;Q91V41;Q50HX3;A2AL34	14;14;10;10	14;14;10;10	14;14;10;10	Ras-related protein Rab-14	Rab14	>tr|Q50HX4|Q50HX4_MOUSE RAB14 protein OS=Mus musculus GN=Rab14 PE=2 SV=1;>sp|Q91V41|RAB14_MOUSE Ras-related protein Rab-14 OS=Mus musculus GN=Rab14 PE=1 SV=3;>tr|Q50HX3|Q50HX3_MOUSE RAB14 protein variant OS=Mus musculus GN=Rab14 PE=2 SV=1;>tr|A2AL34|A2AL34	4	14	14	14	13	11	11	13	11	11	13	11	11	80	80	80	23.897	215	215;215;197;151	16.5													3		19	16	29	16	1			1
F8VQ58;G3X9Q5;O55074	F8VQ58;G3X9Q5;O55074	4;4;3	4;4;3	4;4;3	A-kinase anchor protein 7	Akap7	>tr|F8VQ58|F8VQ58_MOUSE A-kinase anchor protein 7 OS=Mus musculus GN=Akap7 PE=4 SV=1;>tr|G3X9Q5|G3X9Q5_MOUSE A-kinase anchor protein 7 OS=Mus musculus GN=Akap7 PE=4 SV=1;>sp|O55074|AKAP7_MOUSE A-kinase anchor protein 7 OS=Mus musculus GN=Akap7 PE=1 SV=3	3	4	4	4	2	3	4	2	3	4	2	3	4	9.6	9.6	9.6	35.482	314	314;81;81	20.6																	1	2	2		11	6
P05480;Q80XU2;F6UND7;P08103;P25911;Q3TCS3;A2AMC5;P08103-2;P25911-2;Q3U6Q5;Q62190;E9Q696;Q922K9;B2KG64;P06240;Q0VBH4	P05480;Q80XU2	15;14;2;2;2;2;2;2;2;2;1;1;1;1;1;1	15;14;2;2;2;2;2;2;2;2;1;1;1;1;1;1	9;8;0;0;0;0;0;0;0;0;0;0;0;0;0;0	Neuronal proto-oncogene tyrosine-protein kinase Src	Src	>sp|P05480|SRC_MOUSE Neuronal proto-oncogene tyrosine-protein kinase Src OS=Mus musculus GN=Src PE=1 SV=4;>tr|Q80XU2|Q80XU2_MOUSE Neuronal proto-oncogene tyrosine-protein kinase Src OS=Mus musculus GN=Src PE=2 SV=1	16	15	15	9	7	11	9	7	11	9	5	6	4	27.4	27.4	17.6	60.644	541	541;535;524;524;512;512;503;503;491;491;1378;520;512;509;509;507	9.47								9		19	2
O88741;O88741-2	O88741	13;3	13;3	12;2	Ganglioside-induced differentiation-associated protein 1	Gdap1	>sp|O88741|GDAP1_MOUSE Ganglioside-induced differentiation-associated protein 1 OS=Mus musculus GN=Gdap1 PE=1 SV=1	2	13	13	12	10	6	8	10	6	8	9	6	7	33.2	33.2	31.6	41.31	358	358;163	12.4											12	5	7	10
Q791T5;Q791T5-2;E9QAS0;D3YXC2	Q791T5;Q791T5-2;E9QAS0	8;8;5;2	8;8;5;2	8;8;5;2	Mitochondrial carrier homolog 1	Mtch1	>sp|Q791T5|MTCH1_MOUSE Mitochondrial carrier homolog 1 OS=Mus musculus GN=Mtch1 PE=1 SV=1;>sp|Q791T5-2|MTCH1_MOUSE Isoform 2 of Mitochondrial carrier homolog 1 OS=Mus musculus GN=Mtch1;>tr|E9QAS0|E9QAS0_MOUSE Mitochondrial carrier homolog 1 OS=Mus musculus	4	8	8	8	7	4	4	7	4	4	7	4	4	22.6	22.6	22.6	41.565	389	389;372;372;108	12.2										6	7	1	2	6	3
A2ADS0;Q9ER00	A2ADS0;Q9ER00	4;4	4;4	4;4	Syntaxin-12	Stx12	>tr|A2ADS0|A2ADS0_MOUSE Syntaxin 12 OS=Mus musculus GN=Stx12 PE=3 SV=1;>sp|Q9ER00|STX12_MOUSE Syntaxin-12 OS=Mus musculus GN=Stx12 PE=1 SV=1	2	4	4	4	1	2	4	1	2	4	1	2	4	16.4	16.4	16.4	31.195	274	274;274	13.9										2				1	7
F8VQH5;Q9CZX8;D3Z722;D3Z5R8;F6Q5Z8;D3YUG3;D3YUT3;F8VQL3	F8VQH5;Q9CZX8;D3Z722;D3Z5R8;F6Q5Z8;D3YUG3;D3YUT3	8;8;7;7;7;7;5;2	8;8;7;7;7;7;5;2	8;8;7;7;7;7;5;2	40S ribosomal protein S19	Rps19-ps4;Rps19;Rps19-ps1	>tr|F8VQH5|F8VQH5_MOUSE Uncharacterized protein OS=Mus musculus GN=Rps19-ps4 PE=4 SV=1;>sp|Q9CZX8|RS19_MOUSE 40S ribosomal protein S19 OS=Mus musculus GN=Rps19 PE=1 SV=3;>tr|D3Z722|D3Z722_MOUSE 40S ribosomal protein S19 OS=Mus musculus GN=Rps19 PE=4 SV=1;>	8	8	8	8	7	0	8	7	0	8	7	0	8	40.3	40.3	40.3	16.383	149	149;145;212;177;151;138;72;156	17.8																2	8		9
P35290;Q0PD31	P35290;Q0PD31	3;3	3;3	3;3	Ras-related protein Rab-24	Rab24	>sp|P35290|RAB24_MOUSE Ras-related protein Rab-24 OS=Mus musculus GN=Rab24 PE=1 SV=2;>tr|Q0PD31|Q0PD31_MOUSE RAB24, member RAS oncogene family OS=Mus musculus GN=Rab24 PE=2 SV=1	2	3	3	3	3	0	1	3	0	1	3	0	1	10.8	10.8	10.8	23.144	203	203;203	16.5																3		1
E9QPX3;Q9CXZ1	E9QPX3;Q9CXZ1	9;9	9;9	9;9	NADH dehydrogenase [ubiquinone] iron-sulfur protein 4, mitochondrial	Ndufs4	>tr|E9QPX3|E9QPX3_MOUSE NADH dehydrogenase [ubiquinone] iron-sulfur protein 4, mitochondrial OS=Mus musculus GN=Ndufs4 PE=4 SV=1;>sp|Q9CXZ1|NDUS4_MOUSE NADH dehydrogenase [ubiquinone] iron-sulfur protein 4, mitochondrial OS=Mus musculus GN=Ndufs4 PE=1 SV=3	2	9	9	9	8	1	9	8	1	9	8	1	9	44.6	44.6	44.6	19.803	175	175;175	17.4															2	11	10	3	14
A8IP69;P61982	A8IP69;P61982	13;13	8;8	8;8	14-3-3 protein gamma;14-3-3 protein gamma, N-terminally processed	Ywhag	>tr|A8IP69|A8IP69_MOUSE 14-3-3 protein gamma subtype OS=Mus musculus GN=Ywhag PE=2 SV=1;>sp|P61982|1433G_MOUSE 14-3-3 protein gamma OS=Mus musculus GN=Ywhag PE=1 SV=2	2	13	8	8	13	6	8	8	2	4	8	2	4	47.4	32	32	28.302	247	247;247	14.4													10			9
Q14BI1;Q8BUN9;B1AXF2;B1AXF3;E9Q135;F6RT95	Q14BI1;Q8BUN9;B1AXF2;B1AXF3;E9Q135	5;5;4;4;3;1	5;5;4;4;3;1	5;5;4;4;3;1		Slc24a2	>tr|Q14BI1|Q14BI1_MOUSE Protein Slc24a2 OS=Mus musculus GN=Slc24a2 PE=2 SV=1;>tr|Q8BUN9|Q8BUN9_MOUSE Protein Slc24a2 OS=Mus musculus GN=Slc24a2 PE=2 SV=1;>tr|B1AXF2|B1AXF2_MOUSE Protein Slc24a2 OS=Mus musculus GN=Slc24a2 PE=4 SV=1;>tr|B1AXF3|B1AXF3_MOUSE P	6	5	5	5	5	3	4	5	3	4	5	3	4	7.6	7.6	7.6	78.976	711	711;666;662;645;298;169	8.67							5	3	7	6
P08249;REV__Q9DB26;REV__B7ZNN8;REV__A2AQZ7;REV__A2AQZ2;REV__A2AQZ5;REV__D6RI61;REV__D6RIQ3	P08249	22;2;2;2;2;2;2;2	22;2;2;2;2;2;2;2	22;2;2;2;2;2;2;2	Malate dehydrogenase, mitochondrial	Mdh2	>sp|P08249|MDHM_MOUSE Malate dehydrogenase, mitochondrial OS=Mus musculus GN=Mdh2 PE=1 SV=3	8	22	22	22	22	22	19	22	22	19	22	22	19	69.8	69.8	69.8	35.611	338	338;291;288;270;249;222;180;159	13.6					1	1	2	4	6	31	29	8	10	85	108	18	7	4	1
Q8VHW2;F7CZ64	Q8VHW2;F7CZ64	6;3	6;3	6;3	Voltage-dependent calcium channel gamma-8 subunit	Cacng8	>sp|Q8VHW2|CCG8_MOUSE Voltage-dependent calcium channel gamma-8 subunit OS=Mus musculus GN=Cacng8 PE=1 SV=1;>tr|F7CZ64|F7CZ64_MOUSE Voltage-dependent calcium channel gamma-8 subunit OS=Mus musculus GN=Cacng8 PE=4 SV=1	2	6	6	6	6	6	6	6	6	6	6	6	6	15.6	15.6	15.6	43.452	423	423;221	10							1	5	3	3	13	2
P16330;Q3TYV5;P16330-2;D3YWX2;F8VQG7;F6YTL8;E9Q9B2;E9Q803;Q9R0I7;O89001;E9QAW2;Q8JZS6;Q8JZS6-2;Q3V2Q8;F6WBP1	P16330;Q3TYV5;P16330-2	32;32;32;1;1;1;1;1;1;1;1;1;1;1;1	32;32;32;1;1;1;1;1;1;1;1;1;1;1;1	31;31;31;1;1;1;1;1;1;1;1;1;1;1;1	2,3-cyclic-nucleotide 3-phosphodiesterase	Cnp	>sp|P16330|CN37_MOUSE 2,3-cyclic-nucleotide 3-phosphodiesterase OS=Mus musculus GN=Cnp PE=1 SV=3;>tr|Q3TYV5|Q3TYV5_MOUSE 2,3-cyclic nucleotide 3 phosphodiesterase OS=Mus musculus GN=Cnp PE=2 SV=1;>sp|P16330-2|CN37_MOUSE Isoform CNPI of 2,3-cyclic-n	15	32	32	31	32	27	28	32	27	28	31	26	27	69.5	69.5	67.9	47.123	420	420;420;400;2139;1678;1577;1499;1433;1386;1377;818;575;471;238;138	11.7							1	3	16	3	11	132	30
P19096;E9PVP1;Q99P21;Q3UZW7;Q3UZW7-2;E9Q9J3;A8Y5N1	P19096	37;1;1;1;1;1;1	37;1;1;1;1;1;1	36;1;0;1;1;0;0	Fatty acid synthase;[Acyl-carrier-protein] S-acetyltransferase;[Acyl-carrier-protein] S-malonyltransferase;3-oxoacyl-[acyl-carrier-protein] synthase;3-oxoacyl-[acyl-carrier-protein] reductase;3-hydroxypalmitoyl-[acyl-carrier-protein] dehydratase;Enoyl-[acyl-carrier-protein] reductase;Oleoyl-[acyl-carrier-protein] hydrolase	Fasn	>sp|P19096|FAS_MOUSE Fatty acid synthase OS=Mus musculus GN=Fasn PE=1 SV=2	7	37	37	36	21	24	30	21	24	30	20	23	29	15.1	15.1	14.8	272.43	2504	2504;1691;515;335;235;136;68	3.48	1	18	5	54	2
Q8BFP9;O70571;Q544J2	Q8BFP9	8;2;2	8;2;2	5;0;0	[Pyruvate dehydrogenase [lipoamide]] kinase isozyme 1, mitochondrial	Pdk1	>sp|Q8BFP9|PDK1_MOUSE [Pyruvate dehydrogenase [lipoamide]] kinase isozyme 1, mitochondrial OS=Mus musculus GN=Pdk1 PE=2 SV=2	3	8	8	5	6	6	6	6	6	6	3	3	4	19.4	19.4	15	48.994	434	434;412;412	12.1											2	16	2	1
P97819-2;P97819;Q3UN31;G3UY97;G3UX52;G3UX73	P97819-2;P97819;Q3UN31;G3UY97;G3UX52;G3UX73	2;2;2;1;1;1	2;2;2;1;1;1	2;2;2;1;1;1	85 kDa calcium-independent phospholipase A2	Pla2g6	>sp|P97819-2|PA2G6_MOUSE Isoform 2 of 85 kDa calcium-independent phospholipase A2 OS=Mus musculus GN=Pla2g6;>sp|P97819|PA2G6_MOUSE 85 kDa calcium-independent phospholipase A2 OS=Mus musculus GN=Pla2g6 PE=1 SV=2;>tr|Q3UN31|Q3UN31_MOUSE Phospholipase A2, gro	6	2	2	2	2	1	2	2	1	2	2	1	2	1.4	1.4	1.4	89.559	807	807;752;752;204;199;33	13.2										2	1	3	2			1	1		1
E9PY39;B7ZBY7;Q569Y6;Q9CZY3;D3Z1I3;Q9CZY3-2;B7ZBY6;D3YXL3;D3Z6R2	E9PY39;B7ZBY7;Q569Y6;Q9CZY3;D3Z1I3;Q9CZY3-2;B7ZBY6;D3YXL3	7;7;7;7;6;5;4;4;2	7;7;7;7;6;5;4;4;2	3;3;3;3;3;2;1;2;0	Ubiquitin-conjugating enzyme E2 variant 1	Gm20431;Ube2v1;Gm8325;Gm5830	>tr|E9PY39|E9PY39_MOUSE Uncharacterized protein OS=Mus musculus GN=Gm20431 PE=4 SV=1;>tr|B7ZBY7|B7ZBY7_MOUSE Ubiquitin-conjugating enzyme E2 variant 1 OS=Mus musculus GN=Ube2v1 PE=4 SV=1;>tr|Q569Y6|Q569Y6_MOUSE Ubiquitin-conjugating enzyme E2 variant 1 OS=	9	7	7	3	4	0	6	4	0	6	1	0	2	15.4	15.4	5.7	42.096	371	371;173;147;147;147;105;125;105;140	18.4																1	5		6	4
P38060;Q8JZS7;Q3TPS7;D3YVU9	P38060	5;2;2;2	5;2;2;2	5;2;2;2	Hydroxymethylglutaryl-CoA lyase, mitochondrial	Hmgcl	>sp|P38060|HMGCL_MOUSE Hydroxymethylglutaryl-CoA lyase, mitochondrial OS=Mus musculus GN=Hmgcl PE=1 SV=2	4	5	5	5	4	4	4	4	4	4	4	4	4	15.1	15.1	15.1	34.238	325	325;343;238;206	13.1										5				1	8
G3X9Y1;O35681	G3X9Y1;O35681	3;3	3;3	3;3	Synaptotagmin-3	Syt3	>tr|G3X9Y1|G3X9Y1_MOUSE Synaptotagmin III, isoform CRA_a OS=Mus musculus GN=Syt3 PE=4 SV=1;>sp|O35681|SYT3_MOUSE Synaptotagmin-3 OS=Mus musculus GN=Syt3 PE=1 SV=2	2	3	3	3	1	2	3	1	2	3	1	2	3	4.6	4.6	4.6	63.244	587	587;587	8						1	3	1	5
D3Z4J3;D3YZ62;Q99104;F6TDE5;B8JK05;G3X9Y9;P21271-3;G5E8G6;P21271;F6Z2S4;F8VQM3;D6RFU0;Q8CIF6-2;Q3U1L8;Q8CIF6;E0CXC7;REV__P27808;REV__Q544F0;F7DF36;D3Z135;F6SV01	D3Z4J3;D3YZ62;Q99104	85;85;84;23;14;10;10;10;10;10;4;4;1;1;1;1;1;1;1;1;1	85;85;84;23;14;10;10;10;10;10;4;4;1;1;1;1;1;1;1;1;1	78;78;77;23;14;5;5;5;5;10;4;3;1;1;1;1;0;0;1;0;1	Unconventional myosin-Va	Myo5a	>tr|D3Z4J3|D3Z4J3_MOUSE Unconventional myosin-Va OS=Mus musculus GN=Myo5a PE=4 SV=1;>tr|D3YZ62|D3YZ62_MOUSE Unconventional myosin-Va OS=Mus musculus GN=Myo5a PE=4 SV=1;>sp|Q99104|MYO5A_MOUSE Unconventional myosin-Va OS=Mus musculus GN=Myo5a PE=1 SV=2	21	85	85	78	64	70	68	64	70	68	57	64	62	42.4	42.4	38.7	215.52	1855	1855;1828;1853;585;228;1844;1844;1818;1818;217;720;47;853;832;832;493;447;447;222;183;139	3.29	62	90	95	160	9	1	1	1
O55100;O55100-2;Q3U6D7	O55100;O55100-2;Q3U6D7	4;4;4	4;4;4	4;4;4	Synaptogyrin-1	Syngr1	>sp|O55100|SNG1_MOUSE Synaptogyrin-1 OS=Mus musculus GN=Syngr1 PE=1 SV=2;>sp|O55100-2|SNG1_MOUSE Isoform 1B of Synaptogyrin-1 OS=Mus musculus GN=Syngr1;>tr|Q3U6D7|Q3U6D7_MOUSE Synaptogyrin 1, isoform CRA_a OS=Mus musculus GN=Syngr1 PE=2 SV=1	3	4	4	4	4	2	2	4	2	2	4	2	2	17.5	17.5	17.5	25.652	234	234;191;191	15.3										1	2	1	4		6	6	5	1	2	1
P00920	P00920	6	6	6	Carbonic anhydrase 2	Ca2	>sp|P00920|CAH2_MOUSE Carbonic anhydrase 2 OS=Mus musculus GN=Ca2 PE=1 SV=4	1	6	6	6	5	3	4	5	3	4	5	3	4	23.1	23.1	23.1	29.032	260	260	14.1										2			7		5	6
P35979;Q5BLK0;F8VQK7;D3YX33	P35979;Q5BLK0	9;9;4;4	9;9;4;4	9;9;4;4	60S ribosomal protein L12	Rpl12	>sp|P35979|RL12_MOUSE 60S ribosomal protein L12 OS=Mus musculus GN=Rpl12 PE=1 SV=2;>tr|Q5BLK0|Q5BLK0_MOUSE MCG18564, isoform CRA_a OS=Mus musculus GN=Rpl12 PE=2 SV=1	4	9	9	9	9	2	5	9	2	5	9	2	5	63.6	63.6	63.6	17.804	165	165;165;175;165	17																12		7	3
Q91V78;P35762	Q91V78;P35762	5;4	5;4	5;4	CD81 antigen	Cd81	>tr|Q91V78|Q91V78_MOUSE CD 81 antigen, isoform CRA_c OS=Mus musculus GN=Cd81 PE=2 SV=1;>sp|P35762|CD81_MOUSE CD81 antigen OS=Mus musculus GN=Cd81 PE=1 SV=1	2	5	5	5	5	0	3	5	0	3	5	0	3	33.9	33.9	33.9	25.814	236	236;236	17.6															1	2	9	1	8
D3YZU1;D3YZU4;D3YZU5	D3YZU1;D3YZU4;D3YZU5	38;38;38	36;36;36	36;36;36	SH3 and multiple ankyrin repeat domains protein 1	Shank1	>sp|D3YZU1|SHAN1_MOUSE SH3 and multiple ankyrin repeat domains protein 1 OS=Mus musculus GN=Shank1 PE=2 SV=1;>tr|D3YZU4|D3YZU4_MOUSE SH3 and multiple ankyrin repeat domains protein 1 OS=Mus musculus GN=Shank1 PE=4 SV=1;>tr|D3YZU5|D3YZU5_MOUSE SH3 and multi	3	38	36	36	22	30	33	21	28	31	21	28	31	20.4	20	20	226.31	2167	2167;2159;2158	3.11	9	31	26	61	1
O35633;Q49S98;O35633-2;E9QMD2	O35633;Q49S98;O35633-2	10;10;10;1	10;10;10;1	10;10;10;1	Vesicular inhibitory amino acid transporter	Slc32a1	>sp|O35633|VIAAT_MOUSE Vesicular inhibitory amino acid transporter OS=Mus musculus GN=Slc32a1 PE=1 SV=3;>tr|Q49S98|Q49S98_MOUSE Solute carrier family 32 (GABA vesicular transporter), member 1 OS=Mus musculus GN=Slc32a1 PE=2 SV=1;>sp|O35633-2|VIAAT_MOUSE Is	4	10	10	10	10	8	6	10	8	6	10	8	6	17.5	17.5	17.5	57.38	525	525;525;521;304	11					2	5	2	2			3	24	3									1
Q91VR8	Q91VR8	4	4	4	Protein BRICK1	Brk1	>sp|Q91VR8|BRK1_MOUSE Protein BRICK1 OS=Mus musculus GN=Brk1 PE=2 SV=1	1	4	4	4	4	0	3	4	0	3	4	0	3	46.7	46.7	46.7	8.7608	75	75	21.3																				5
P61922;P61922-2;F7C9G3;Q3TUE8;F6RN86	P61922;P61922-2	26;23;10;10;5	26;23;10;10;5	26;23;10;10;5	4-aminobutyrate aminotransferase, mitochondrial	Abat	>sp|P61922|GABT_MOUSE 4-aminobutyrate aminotransferase, mitochondrial OS=Mus musculus GN=Abat PE=1 SV=1;>sp|P61922-2|GABT_MOUSE Isoform 2 of 4-aminobutyrate aminotransferase, mitochondrial OS=Mus musculus GN=Abat	5	26	26	26	25	23	20	25	23	20	25	23	20	64.8	64.8	64.8	56.451	500	500;444;232;204;109	10.5							1	14	34	2	46	41	1					1
E9Q912;E9Q6Q4	E9Q912;E9Q6Q4	5;5	5;5	5;5		Rap1gds1	>tr|E9Q912|E9Q912_MOUSE Protein Rap1gds1 OS=Mus musculus GN=Rap1gds1 PE=4 SV=1;>tr|E9Q6Q4|E9Q6Q4_MOUSE Protein Rap1gds1 OS=Mus musculus GN=Rap1gds1 PE=4 SV=1	2	5	5	5	3	2	3	3	2	3	3	2	3	7.6	7.6	7.6	66.076	607	607;558	9.91								3		3	5
Q6R0H7;Q6R0H7-4;P63094;P63094-2;P63094-3	Q6R0H7;Q6R0H7-4;P63094;P63094-2;P63094-3	13;13;12;12;11	11;11;11;11;11	9;9;9;9;9	Guanine nucleotide-binding protein G(s) subunit alpha isoforms XLas;Guanine nucleotide-binding protein G(s) subunit alpha isoforms short	Gnas	>sp|Q6R0H7|GNAS1_MOUSE Guanine nucleotide-binding protein G(s) subunit alpha isoforms XLas OS=Mus musculus GN=Gnas PE=2 SV=1;>sp|Q6R0H7-4|GNAS1_MOUSE Isoform XLas-4 of Guanine nucleotide-binding protein G(s) subunit alpha isoforms XLas OS=Mus musculus GN=G	5	13	11	9	8	10	12	7	8	10	6	7	8	10.5	9	7.4	121.5	1133	1133;1119;394;380;362	12.1											1	29	3
B2RUK5;Q3ULD5;Q6PD20;Q8K1L7;F6ZNH0	B2RUK5;Q3ULD5;Q6PD20	7;7;4;2;2	7;7;4;2;2	7;7;4;2;2	Methylcrotonoyl-CoA carboxylase beta chain, mitochondrial	Mccc2	>tr|B2RUK5|B2RUK5_MOUSE Methylcrotonoyl-Coenzyme A carboxylase 2 (Beta) OS=Mus musculus GN=Mccc2 PE=2 SV=1;>sp|Q3ULD5|MCCB_MOUSE Methylcrotonoyl-CoA carboxylase beta chain, mitochondrial OS=Mus musculus GN=Mccc2 PE=2 SV=1;>tr|Q6PD20|Q6PD20_MOUSE Mccc2 prot	5	7	7	7	6	2	4	6	2	4	6	2	4	14.4	14.4	14.4	61.378	563	563;563;276;195;185	6.72	1	3	2	2				5		4										1
A2AD89;Q925I1;F8WI53;Q925I1-2;H3BK90;H3BKI6;H3BKA4;H3BKE0	A2AD89;Q925I1;F8WI53;Q925I1-2	23;23;20;20;9;8;5;1	23;23;20;20;9;8;5;1	22;22;20;20;9;8;5;1	ATPase family AAA domain-containing protein 3	Atad3a;Atad3	>tr|A2AD89|A2AD89_MOUSE ATPase family, AAA domain containing 3A OS=Mus musculus GN=Atad3a PE=4 SV=1;>sp|Q925I1|ATAD3_MOUSE ATPase family AAA domain-containing protein 3 OS=Mus musculus GN=Atad3 PE=1 SV=1;>tr|F8WI53|F8WI53_MOUSE Protein Atad3a OS=Mus muscul	8	23	23	22	17	17	15	17	17	15	16	16	14	40.1	40.1	39.1	66.741	591	591;591;512;512;218;211;127;83	8.42							18	3	35	4
A2CFA7;Q60692	A2CFA7;Q60692	3;3	3;3	3;3	Proteasome subunit beta type;Proteasome subunit beta type-6	Psmb6	>tr|A2CFA7|A2CFA7_MOUSE Proteasome subunit beta type OS=Mus musculus GN=Psmb6 PE=3 SV=1;>sp|Q60692|PSB6_MOUSE Proteasome subunit beta type-6 OS=Mus musculus GN=Psmb6 PE=1 SV=3	2	3	3	3	3	0	1	3	0	1	3	0	1	13.9	13.9	13.9	25.378	238	238;238	16.5																3		1
Q3UHK5;Q6PIE5;D3YYN7;D3YVX6	Q3UHK5;Q6PIE5;D3YYN7;D3YVX6	63;63;61;41	41;41;39;31	39;39;37;30	Sodium/potassium-transporting ATPase subunit alpha-2	Atp1a2	>tr|Q3UHK5|Q3UHK5_MOUSE MCG142115, isoform CRA_c OS=Mus musculus GN=Atp1a2 PE=2 SV=1;>sp|Q6PIE5|AT1A2_MOUSE Sodium/potassium-transporting ATPase subunit alpha-2 OS=Mus musculus GN=Atp1a2 PE=1 SV=1;>tr|D3YYN7|D3YYN7_MOUSE Sodium/potassium-transporting ATPas	4	63	41	39	59	56	57	38	36	37	37	34	35	57.5	36.3	34.6	112.22	1020	1020;1020;947;673	6.5		1	9	30	93	81	118	112	8	3	2						1			1
Q7TMF3;F6RBR6	Q7TMF3	14;1	14;1	14;1	NADH dehydrogenase [ubiquinone] 1 alpha subcomplex subunit 12	Ndufa12	>sp|Q7TMF3|NDUAC_MOUSE NADH dehydrogenase [ubiquinone] 1 alpha subcomplex subunit 12 OS=Mus musculus GN=Ndufa12 PE=1 SV=2	2	14	14	14	12	1	13	12	1	13	12	1	13	88.3	88.3	88.3	17.086	145	145;30	17.5														2	1	11	18	5	20
Q923T9;Q923T9-2;Q6ZWS7;Q923T9-3;F8WIR6	Q923T9;Q923T9-2;Q6ZWS7;Q923T9-3	18;18;18;18;5	8;8;8;8;3	8;8;8;8;3	Calcium/calmodulin-dependent protein kinase type II subunit gamma	Camk2g	>sp|Q923T9|KCC2G_MOUSE Calcium/calmodulin-dependent protein kinase type II subunit gamma OS=Mus musculus GN=Camk2g PE=1 SV=1;>sp|Q923T9-2|KCC2G_MOUSE Isoform 2 of Calcium/calmodulin-dependent protein kinase type II subunit gamma OS=Mus musculus GN=Camk2g;>	5	18	8	8	16	16	17	7	6	7	7	6	7	31.9	14.7	14.7	59.606	529	529;518;495;495;211	9.73							3	8	3	13	12	1	1
Q9DB73;Q9DB73-2;G3UZG6;REV__E9PZ44;G3UZ57;G3UXV8	Q9DB73	6;2;2;1;1;1	6;2;2;1;1;1	6;2;2;1;1;1	NADH-cytochrome b5 reductase 1	Cyb5r1	>sp|Q9DB73|NB5R1_MOUSE NADH-cytochrome b5 reductase 1 OS=Mus musculus GN=Cyb5r1 PE=2 SV=1	6	6	6	6	2	5	5	2	5	5	2	5	5	24.9	24.9	24.9	34.134	305	305;228;176;186;100;80	14.2										2					10
Q9QXW9	Q9QXW9	5	5	5	Large neutral amino acids transporter small subunit 2	Slc7a8	>sp|Q9QXW9|LAT2_MOUSE Large neutral amino acids transporter small subunit 2 OS=Mus musculus GN=Slc7a8 PE=1 SV=1	1	5	5	5	5	3	2	5	3	2	5	3	2	6.8	6.8	6.8	57.872	531	531	14.4		1	1								4	1	1	5	1		1	1	1	1		1
Q8VEA4	Q8VEA4	2	2	2	Mitochondrial intermembrane space import and assembly protein 40	Chchd4	>sp|Q8VEA4|MIA40_MOUSE Mitochondrial intermembrane space import and assembly protein 40 OS=Mus musculus GN=Chchd4 PE=1 SV=1	1	2	2	2	2	0	1	2	0	1	2	0	1	10.8	10.8	10.8	15.525	139	139	17.2																2	1	1	1
P63028;D3YU75	P63028;D3YU75	5;3	5;3	5;3	Translationally-controlled tumor protein	Tpt1	>sp|P63028|TCTP_MOUSE Translationally-controlled tumor protein OS=Mus musculus GN=Tpt1 PE=1 SV=1;>tr|D3YU75|D3YU75_MOUSE Translationally-controlled tumor protein OS=Mus musculus GN=Tpt1 PE=4 SV=1	2	5	5	5	4	0	2	4	0	2	4	0	2	29.1	29.1	29.1	19.462	172	172;138	16.9																4	1	3
P35802;Q542P2	P35802;Q542P2	11;11	11;11	10;10	Neuronal membrane glycoprotein M6-a	Gpm6a	>sp|P35802|GPM6A_MOUSE Neuronal membrane glycoprotein M6-a OS=Mus musculus GN=Gpm6a PE=1 SV=1;>tr|Q542P2|Q542P2_MOUSE Glycoprotein m6a, isoform CRA_b OS=Mus musculus GN=Gpm6a PE=2 SV=1	2	11	11	10	11	10	9	11	10	9	10	9	8	31.7	31.7	28.8	31.149	278	278;278	14.6								2	5	9	7	9	21	9	52	32	28	8	1			1
Q91ZJ5;Q3U548;Q91ZJ5-2	Q91ZJ5;Q3U548;Q91ZJ5-2	9;8;8	9;8;8	9;8;8	UTP--glucose-1-phosphate uridylyltransferase	Ugp2	>sp|Q91ZJ5|UGPA_MOUSE UTP--glucose-1-phosphate uridylyltransferase OS=Mus musculus GN=Ugp2 PE=2 SV=3;>tr|Q3U548|Q3U548_MOUSE Putative uncharacterized protein OS=Mus musculus GN=Ugp2 PE=2 SV=1;>sp|Q91ZJ5-2|UGPA_MOUSE Isoform 2 of UTP--glucose-1-phosphate ur	3	9	9	9	8	1	3	8	1	3	8	1	3	18.7	18.7	18.7	56.979	508	508;497;497	9								8	1		4
E9PW43;A2AJM8;Q9CQS8;F6Y8B3	E9PW43;A2AJM8;Q9CQS8	3;3;3;1	3;3;3;1	3;3;3;1	Protein transport protein Sec61 subunit beta	Gm10320;Sec61b	>tr|E9PW43|E9PW43_MOUSE Uncharacterized protein OS=Mus musculus GN=Gm10320 PE=4 SV=1;>tr|A2AJM8|A2AJM8_MOUSE MCG7378 OS=Mus musculus GN=Sec61b PE=4 SV=1;>sp|Q9CQS8|SC61B_MOUSE Protein transport protein Sec61 subunit beta OS=Mus musculus GN=Sec61b PE=1 SV=3	4	3	3	3	2	1	1	2	1	1	2	1	1	31.9	31.9	31.9	11.788	113	113;96;96;94	20.7																			3			4
P46638;Q78ZJ8;P62492;Q0PD45;F8WGS1;E9Q3P9;G3UY29;G3UZD3;G3UZL4;Q0PD30;Q9WTL2;D3YYB3;F6R2Z5;E9PZB2	P46638;Q78ZJ8;P62492;Q0PD45;F8WGS1;E9Q3P9;G3UY29;G3UZD3;G3UZL4	13;13;11;11;11;11;11;10;7;1;1;1;1;1	13;13;11;11;11;11;11;10;7;1;1;1;1;1	13;13;11;11;11;11;11;10;7;1;1;1;1;1	Ras-related protein Rab-11B;Ras-related protein Rab-11A	Rab11b;Rab11a	>sp|P46638|RB11B_MOUSE Ras-related protein Rab-11B OS=Mus musculus GN=Rab11b PE=1 SV=3;>tr|Q78ZJ8|Q78ZJ8_MOUSE MCG22989, isoform CRA_b OS=Mus musculus GN=Rab11b PE=2 SV=1;>sp|P62492|RB11A_MOUSE Ras-related protein Rab-11A OS=Mus musculus GN=Rab11a PE=1 SV=	14	13	13	13	13	9	10	13	9	10	13	9	10	61.9	61.9	61.9	24.489	218	218;218;216;216;155;153;149;193;125;213;213;138;87;80	15.8													6		15		23
Q8BXV2	Q8BXV2	3	3	3	BRI3-binding protein	Bri3bp	>sp|Q8BXV2|BRI3B_MOUSE BRI3-binding protein OS=Mus musculus GN=Bri3bp PE=2 SV=1	1	3	3	3	3	0	3	3	0	3	3	0	3	16.6	16.6	16.6	28.263	253	253	19.5																	5	1	4	2	1	1
P08113;Q3UAD6;F7C312	P08113;Q3UAD6;F7C312	22;22;11	20;20;11	20;20;11	Endoplasmin	Hsp90b1	>sp|P08113|ENPL_MOUSE Endoplasmin OS=Mus musculus GN=Hsp90b1 PE=1 SV=2;>tr|Q3UAD6|Q3UAD6_MOUSE Heat shock protein 90kDa beta (Grp94), member 1 OS=Mus musculus GN=Hsp90b1 PE=2 SV=1;>tr|F7C312|F7C312_MOUSE Endoplasmin (Fragment) OS=Mus musculus GN=Hsp90b1 PE	3	22	20	20	15	15	16	14	14	14	14	14	14	23.1	21.3	21.3	92.475	802	802;802;373	6.26				3	14	2	29	2
Q6WVG3	Q6WVG3	9	8	7	BTB/POZ domain-containing protein KCTD12	Kctd12	>sp|Q6WVG3|KCD12_MOUSE BTB/POZ domain-containing protein KCTD12 OS=Mus musculus GN=Kctd12 PE=1 SV=1	1	9	8	7	9	3	3	8	2	2	7	1	2	31.8	29.7	26.3	35.892	327	327	11.7										1	9	1	1	3
P14094;Q545P0	P14094;Q545P0	18;18	18;18	18;18	Sodium/potassium-transporting ATPase subunit beta-1	Atp1b1	>sp|P14094|AT1B1_MOUSE Sodium/potassium-transporting ATPase subunit beta-1 OS=Mus musculus GN=Atp1b1 PE=1 SV=1;>tr|Q545P0|Q545P0_MOUSE ATPase, Na+/K+ transporting, beta 1 polypeptide OS=Mus musculus GN=Atp1b1 PE=2 SV=1	2	18	18	18	18	16	15	18	16	15	18	16	15	41.4	41.4	41.4	35.194	304	304;304	10.8				3	6	6	14	21	41	12	33	95	25	1	2	2	4	1	3	1	1
O88951	O88951	9	4	3	Protein lin-7 homolog B	Lin7b	>sp|O88951|LIN7B_MOUSE Protein lin-7 homolog B OS=Mus musculus GN=Lin7b PE=1 SV=2	1	9	4	3	8	6	7	4	2	3	3	2	2	41.1	16.9	14	22.914	207	207	16.2															4	1	4	1
A2AI21;P35438;A2AI14;A2AI17;A2AI20;A2AI19;A2AI16;P35438-2;Q8K558-2;Q8K558	A2AI21;P35438;A2AI14;A2AI17;A2AI20;A2AI19;A2AI16;P35438-2	24;24;23;23;23;23;22;22;1;1	24;24;23;23;23;23;22;22;1;1	24;24;23;23;23;23;22;22;1;1	Glutamate [NMDA] receptor subunit zeta-1	Grin1	>tr|A2AI21|A2AI21_MOUSE Glutamate [NMDA] receptor subunit zeta-1 OS=Mus musculus GN=Grin1 PE=4 SV=1;>sp|P35438|NMDZ1_MOUSE Glutamate [NMDA] receptor subunit zeta-1 OS=Mus musculus GN=Grin1 PE=1 SV=1;>tr|A2AI14|A2AI14_MOUSE Glutamate [NMDA] receptor subunit	10	24	24	24	19	23	21	19	23	21	19	23	21	21.7	21.7	21.7	108.02	959	959;938;943;922;922;901;906;885;322;317	5.88		1	3	8	19	33	36
Q8R0Y6;Q8K009;D3Z6B9	Q8R0Y6	23;3;3	23;3;3	22;3;3	Cytosolic 10-formyltetrahydrofolate dehydrogenase	Aldh1l1	>sp|Q8R0Y6|AL1L1_MOUSE Cytosolic 10-formyltetrahydrofolate dehydrogenase OS=Mus musculus GN=Aldh1l1 PE=2 SV=1	3	23	23	22	16	12	15	16	12	15	15	11	14	28	28	27.4	98.708	902	902;923;810	6.12				2	17	3	27
Q5DTY9	Q5DTY9	10	10	8	BTB/POZ domain-containing protein KCTD16	Kctd16	>sp|Q5DTY9|KCD16_MOUSE BTB/POZ domain-containing protein KCTD16 OS=Mus musculus GN=Kctd16 PE=1 SV=2	1	10	10	8	7	6	6	7	6	6	5	4	4	22.7	22.7	19.7	48.972	427	427	11.2								1	8	4	10	11	3	4	1
P85094;Q9DCC7;F6RCA2	P85094	5;1;1	5;1;1	5;1;1	Isochorismatase domain-containing protein 2A, mitochondrial	Isoc2a	>sp|P85094|ISC2A_MOUSE Isochorismatase domain-containing protein 2A, mitochondrial OS=Mus musculus GN=Isoc2a PE=2 SV=1	3	5	5	5	4	1	2	4	1	2	4	1	2	28.2	28.2	28.2	22.417	206	206;210;170	16.6															1	5		3
A2AA77;Q9CQA3	A2AA77;Q9CQA3	17;17	17;17	17;17	Succinate dehydrogenase [ubiquinone] iron-sulfur subunit, mitochondrial	Sdhb	>tr|A2AA77|A2AA77_MOUSE Succinate dehydrogenase complex, subunit B, iron sulfur (Ip) OS=Mus musculus GN=Sdhb PE=4 SV=1;>sp|Q9CQA3|DHSB_MOUSE Succinate dehydrogenase [ubiquinone] iron-sulfur subunit, mitochondrial OS=Mus musculus GN=Sdhb PE=1 SV=1	2	17	17	17	15	11	8	15	11	8	15	11	8	51.4	51.4	51.4	31.814	282	282;282	14.7													23	2	7	23	3	1
P61226;Q6ZWR0	P61226;Q6ZWR0	9;9	9;9	6;6	Ras-related protein Rap-2b	Rap2b	>sp|P61226|RAP2B_MOUSE Ras-related protein Rap-2b OS=Mus musculus GN=Rap2b PE=1 SV=1;>tr|Q6ZWR0|Q6ZWR0_MOUSE MCG5466 OS=Mus musculus GN=Rap2b PE=2 SV=1	2	9	9	6	7	3	8	7	3	8	4	1	6	62.8	62.8	36.6	20.504	183	183;183	17.6															1	14	6	12	1	1	1	1
P12849;D3Z0V6;D3Z068;D3YTM5;D3Z4L4	P12849;D3Z0V6;D3Z068;D3YTM5	4;4;3;2;1	4;4;3;2;1	2;2;1;1;1	cAMP-dependent protein kinase type I-beta regulatory subunit	Prkar1b	>sp|P12849|KAP1_MOUSE cAMP-dependent protein kinase type I-beta regulatory subunit OS=Mus musculus GN=Prkar1b PE=2 SV=2;>tr|D3Z0V6|D3Z0V6_MOUSE cAMP-dependent protein kinase type I-beta regulatory subunit OS=Mus musculus GN=Prkar1b PE=4 SV=1;>tr|D3Z068|D3Z	5	4	4	2	3	2	2	3	2	2	2	0	0	9.7	9.7	6	43.224	381	381;257;251;235;45	11.1									2			5
P60867;Q5BLK2	P60867;Q5BLK2	2;2	2;2	2;2	40S ribosomal protein S20	Rps20	>sp|P60867|RS20_MOUSE 40S ribosomal protein S20 OS=Mus musculus GN=Rps20 PE=1 SV=1;>tr|Q5BLK2|Q5BLK2_MOUSE MCG3574 OS=Mus musculus GN=Rps20 PE=2 SV=1	2	2	2	2	2	0	1	2	0	1	2	0	1	19.3	19.3	19.3	13.373	119	119;119	18.4																	1	2	1	1
Q99JR1	Q99JR1	9	9	9	Sideroflexin-1	Sfxn1	>sp|Q99JR1|SFXN1_MOUSE Sideroflexin-1 OS=Mus musculus GN=Sfxn1 PE=1 SV=3	1	9	9	9	4	9	7	4	9	7	4	9	7	32.6	32.6	32.6	35.649	322	322	13.9									1	3	2	1		1	20	1
P63017;Q504P4;D3Z5E2;D3YW43	P63017;Q504P4	42;41;9;7	42;41;9;7	27;26;5;4	Heat shock cognate 71 kDa protein	Hspa8	>sp|P63017|HSP7C_MOUSE Heat shock cognate 71 kDa protein OS=Mus musculus GN=Hspa8 PE=1 SV=1;>tr|Q504P4|Q504P4_MOUSE Heat shock cognate 71 kDa protein OS=Mus musculus GN=Hspa8 PE=2 SV=1	4	42	42	27	34	36	36	34	36	36	20	21	21	60.7	60.7	40.2	70.87	646	646;627;116;158	7.95				1	5	42	60	20	130	3	3	1
Q9JJR8;D3Z6W5;Q9CR23	Q9JJR8;D3Z6W5	3;3;1	3;3;1	3;3;1	Transmembrane protein 9B	Tmem9b	>sp|Q9JJR8|TMM9B_MOUSE Transmembrane protein 9B OS=Mus musculus GN=Tmem9b PE=1 SV=1;>tr|D3Z6W5|D3Z6W5_MOUSE TMEM9 domain family, member B, isoform CRA_a OS=Mus musculus GN=Tmem9b PE=4 SV=1	3	3	3	3	3	0	3	3	0	3	3	0	3	12.1	12.1	12.1	22.607	199	199;124;183	16.6															2	3	1	3
Q3UN60;Q9JLB0;B9EHZ5;Q9JLB0-2;E9PWC5;REV__F6ZJS2;REV__Q8C6L5	Q3UN60;Q9JLB0;B9EHZ5;Q9JLB0-2;E9PWC5	14;14;14;14;7;1;1	12;12;12;12;7;1;1	12;12;12;12;7;1;1	MAGUK p55 subfamily member 6	Mpp6	>tr|Q3UN60|Q3UN60_MOUSE Membrane protein, palmitoylated 6 (MAGUK p55 subfamily member 6), isoform CRA_b OS=Mus musculus GN=Mpp6 PE=2 SV=1;>sp|Q9JLB0|MPP6_MOUSE MAGUK p55 subfamily member 6 OS=Mus musculus GN=Mpp6 PE=1 SV=1;>tr|B9EHZ5|B9EHZ5_MOUSE Membrane	7	14	12	12	10	7	10	9	6	8	9	6	8	25.3	23	23	62.63	553	553;553;539;539;315;507;507	9.29								9	2	17
Q9JKD3	Q9JKD3	3	3	3	Secretory carrier-associated membrane protein 5	Scamp5	>sp|Q9JKD3|SCAM5_MOUSE Secretory carrier-associated membrane protein 5 OS=Mus musculus GN=Scamp5 PE=2 SV=1	1	3	3	3	3	3	2	3	3	2	3	3	2	11.9	11.9	11.9	26.068	235	235	15.8									1	2			2	2	6	6	11	4	3
Q9CQJ8	Q9CQJ8	10	10	10	NADH dehydrogenase [ubiquinone] 1 beta subcomplex subunit 9	Ndufb9	>sp|Q9CQJ8|NDUB9_MOUSE NADH dehydrogenase [ubiquinone] 1 beta subcomplex subunit 9 OS=Mus musculus GN=Ndufb9 PE=1 SV=3	1	10	10	10	10	9	8	10	9	8	10	9	8	63.7	63.7	63.7	21.984	179	179	16.4													1		19	25	24	14
Q9QZ23	Q9QZ23	6	6	2	NFU1 iron-sulfur cluster scaffold homolog, mitochondrial	Nfu1	>sp|Q9QZ23|NFU1_MOUSE NFU1 iron-sulfur cluster scaffold homolog, mitochondrial OS=Mus musculus GN=Nfu1 PE=1 SV=2	1	6	6	2	4	4	6	4	4	6	2	2	2	25.5	25.5	9	28.567	255	255	15.8													1	3	4	1	10
Q8BYP9;Q6PA06;E9QND8;Q6PA06-2	Q8BYP9;Q6PA06;E9QND8;Q6PA06-2	6;5;5;5	5;4;4;4	5;4;4;4	Atlastin-2	Atl2	>tr|Q8BYP9|Q8BYP9_MOUSE Atlastin-2 OS=Mus musculus GN=Atl2 PE=2 SV=1;>sp|Q6PA06|ATLA2_MOUSE Atlastin-2 OS=Mus musculus GN=Atl2 PE=1 SV=1;>tr|E9QND8|E9QND8_MOUSE Atlastin-2 OS=Mus musculus GN=Atl2 PE=4 SV=1;>sp|Q6PA06-2|ATLA2_MOUSE Isoform 2 of Atlastin-2 O	4	6	5	5	4	3	4	3	2	3	3	2	3	14.8	12.1	12.1	47.381	413	413;583;412;388	9.5								2		6
A2BH07;D3Z3K1;E9PYL9;Q9CXW4;E9PZB3;D3YW69;A2BH06;E9Q0L4	A2BH07;D3Z3K1;E9PYL9;Q9CXW4;E9PZB3;D3YW69;A2BH06;E9Q0L4	3;3;3;3;3;2;2;2	3;3;3;3;3;2;2;2	3;3;3;3;3;2;2;2	60S ribosomal protein L11	Rpl11;Gm10288;Gm10036;Gm5093;Gm7589;Gm6905	>tr|A2BH07|A2BH07_MOUSE MCG5487, isoform CRA_b OS=Mus musculus GN=Rpl11 PE=3 SV=1;>tr|D3Z3K1|D3Z3K1_MOUSE MCG11809 OS=Mus musculus GN=Gm10288 PE=3 SV=1;>tr|E9PYL9|E9PYL9_MOUSE Uncharacterized protein OS=Mus musculus GN=Gm10036 PE=3 SV=1;>sp|Q9CXW4|RL11_MOU	8	3	3	3	2	1	2	2	1	2	2	1	2	16.9	16.9	16.9	20.252	178	178;178;178;178;174;178;172;171	16.8															1	3	1	3
H3BJZ7;Q4KUS2;D3YTQ0;E9Q263;Q9Z1N9;F6TCE7;Q9Z1N9-3;Q9Z1N9-2;E9Q845;Q8K0T7;H3BKY4;H3BJL3	H3BJZ7;Q4KUS2;D3YTQ0	27;27;26;10;10;10;10;10;10;4;4;3	27;27;26;10;10;10;10;10;10;4;4;3	27;27;26;10;10;10;10;10;10;4;4;3	Protein unc-13 homolog A	Unc13a	>tr|H3BJZ7|H3BJZ7_MOUSE Protein unc-13 homolog A OS=Mus musculus GN=Unc13a PE=4 SV=1;>sp|Q4KUS2|UN13A_MOUSE Protein unc-13 homolog A OS=Mus musculus GN=Unc13a PE=1 SV=3;>tr|D3YTQ0|D3YTQ0_MOUSE Protein unc-13 homolog A OS=Mus musculus GN=Unc13a PE=4 SV=1	12	27	27	27	20	21	22	20	21	22	20	21	22	15.4	15.4	15.4	195.83	1731	1731;1712;1797;1609;1602;1601;1601;1590;915;2210;241;254	3.59	2	1	21	46
P21279;Q3UHH5;REV__E9PVB7;REV__Q60611;REV__E9Q535;REV__F8WHG2;A2AUC9;REV__F6YKS4	P21279;Q3UHH5	17;17;1;1;1;1;1;1	16;16;1;1;1;1;1;1	9;9;0;0;0;0;0;0	Guanine nucleotide-binding protein G(q) subunit alpha	Gnaq	>sp|P21279|GNAQ_MOUSE Guanine nucleotide-binding protein G(q) subunit alpha OS=Mus musculus GN=Gnaq PE=1 SV=4;>tr|Q3UHH5|Q3UHH5_MOUSE Putative uncharacterized protein OS=Mus musculus GN=Gnaq PE=2 SV=1	8	17	16	9	15	9	15	14	9	14	8	5	8	46.2	44	25.6	42.158	359	359;359;795;764;763;760;606;228	12.7											17	11	19	22	1
A2AUF6;P20029	A2AUF6;P20029	37;37	34;34	34;34	78 kDa glucose-regulated protein	Hspa5	>tr|A2AUF6|A2AUF6_MOUSE Heat shock 70kD protein 5 (Glucose-regulated protein) OS=Mus musculus GN=Hspa5 PE=3 SV=1;>sp|P20029|GRP78_MOUSE 78 kDa glucose-regulated protein OS=Mus musculus GN=Hspa5 PE=1 SV=3	2	37	34	34	27	33	32	24	30	29	24	30	29	56.3	53.6	53.6	72.421	655	655;655	8.07						26	25	7	79	4
P27773;F6Q404;A2AJN7	P27773	29;5;1	29;5;1	29;5;1	Protein disulfide-isomerase A3	Pdia3	>sp|P27773|PDIA3_MOUSE Protein disulfide-isomerase A3 OS=Mus musculus GN=Pdia3 PE=1 SV=2	3	29	29	29	21	24	24	21	24	24	21	24	24	58	58	58	56.678	505	505;124;862	9.45							1	26		53	7
O08599;F8WGM5;Q548T0;Q64324;REV__P45377	O08599	46;3;3;3;1	46;3;3;3;1	4;0;0;0;1	Syntaxin-binding protein 1	Stxbp1	>sp|O08599|STXB1_MOUSE Syntaxin-binding protein 1 OS=Mus musculus GN=Stxbp1 PE=1 SV=2	5	46	46	4	44	42	39	44	42	39	4	4	4	74.7	74.7	5.4	67.568	594	594;594;593;593;316	8.77					2	11	89	21	144	120	6	1	2			1
Q8K356;E9Q383;Q544M1;Q9WUC3	Q8K356;E9Q383;Q544M1;Q9WUC3	5;4;4;4	5;4;4;4	5;4;4;4	Lymphocyte antigen 6H	Ly6h	>tr|Q8K356|Q8K356_MOUSE Lymphocyte antigen 6 complex, locus H OS=Mus musculus GN=Ly6h PE=2 SV=1;>tr|E9Q383|E9Q383_MOUSE Lymphocyte antigen 6H OS=Mus musculus GN=Ly6h PE=4 SV=1;>tr|Q544M1|Q544M1_MOUSE Lymphocyte antigen 6 complex, locus H, isoform CRA_a OS=	4	5	5	5	5	1	5	5	1	5	5	1	5	27.5	27.5	27.5	17.028	160	160;197;139;139	17.6															3	7	8	7	7		2	1
P00416;Q7JCA9;Q7JCX7;Q8K4Q7;D3Z254	P00416;Q7JCA9;Q7JCX7;Q8K4Q7;D3Z254	2;2;2;1;1	2;2;2;1;1	2;2;2;1;1	Cytochrome c oxidase subunit 3;Ceramide kinase	Mtco3;mt-Co3;Cerk	>sp|P00416|COX3_MOUSE Cytochrome c oxidase subunit 3 OS=Mus musculus GN=Mtco3 PE=3 SV=1;>tr|Q7JCA9|Q7JCA9_MOUSE Cytochrome c oxidase subunit 3 OS=Mus musculus GN=mt-Co3 PE=3 SV=1;>tr|Q7JCX7|Q7JCX7_MOUSE Cytochrome c oxidase subunit 3 OS=Mus musculus GN=mt-	5	2	2	2	2	1	2	2	1	2	2	1	2	7.7	7.7	7.7	29.936	261	261;261;261;531;226	16.8															5	3	3	3	3
Q9D938	Q9D938	3	3	3	Transmembrane protein 160	Tmem160	>sp|Q9D938|TM160_MOUSE Transmembrane protein 160 OS=Mus musculus GN=Tmem160 PE=2 SV=1	1	3	3	3	3	0	3	3	0	3	3	0	3	16	16	16	19.587	188	188	18.1																2	4	4	3	3
Q3THE2;Q6ZWQ9;A2AVY6;Q9CQ19;D3YV37;D3Z249	Q3THE2;Q6ZWQ9;A2AVY6;Q9CQ19	7;7;5;5;3;2	7;7;5;5;3;2	7;7;5;5;3;2	Myosin regulatory light chain 12B;Myosin regulatory light polypeptide 9	Myl12b;Myl12a;Myl9	>sp|Q3THE2|ML12B_MOUSE Myosin regulatory light chain 12B OS=Mus musculus GN=Myl12b PE=1 SV=2;>tr|Q6ZWQ9|Q6ZWQ9_MOUSE MCG5400 OS=Mus musculus GN=Myl12a PE=2 SV=1;>tr|A2AVY6|A2AVY6_MOUSE MCG5232 OS=Mus musculus GN=Myl9 PE=4 SV=1;>sp|Q9CQ19|MYL9_MOUSE Myosin	6	7	7	7	6	0	3	6	0	3	6	0	3	43.6	43.6	43.6	19.779	172	172;172;172;172;107;58	16.5																8		3
Q4VAE6;Q9QUI0;H3BL56;Q9CR99	Q4VAE6;Q9QUI0;H3BL56	12;12;6;4	12;12;6;4	5;5;0;0	Transforming protein RhoA	Rhoa;Rhoc	>tr|Q4VAE6|Q4VAE6_MOUSE Ras homolog gene family, member A OS=Mus musculus GN=Rhoa PE=2 SV=1;>sp|Q9QUI0|RHOA_MOUSE Transforming protein RhoA OS=Mus musculus GN=Rhoa PE=1 SV=1;>tr|H3BL56|H3BL56_MOUSE Rho-related GTP-binding protein RhoC OS=Mus musculus GN=Rh	4	12	12	5	11	4	11	11	4	11	4	1	4	52.3	52.3	18.1	21.782	193	193;193;149;193	17.7															2	21	16	22	22	3	1	1
A2ASS6;A2ASS6-2;E9Q8M7;E9Q8K5;E9Q8N1;F6ZVZ7;A2ASS6-3	A2ASS6;A2ASS6-2;E9Q8M7;E9Q8K5;E9Q8N1;F6ZVZ7	5;5;5;4;4;3;1	3;3;3;3;3;2;1	3;3;3;3;3;2;1	Titin	Ttn	>sp|A2ASS6|TITIN_MOUSE Titin OS=Mus musculus GN=Ttn PE=1 SV=1;>sp|A2ASS6-2|TITIN_MOUSE Isoform 2 of Titin OS=Mus musculus GN=Ttn;>tr|E9Q8M7|E9Q8M7_MOUSE Titin OS=Mus musculus GN=Ttn PE=4 SV=1;>tr|E9Q8K5|E9Q8K5_MOUSE Titin OS=Mus musculus GN=Ttn PE=4 SV=1;>	7	5	3	3	3	4	4	1	2	2	1	2	2	0.1	0.1	0.1	3906.4	35213	35213;26886;26886;33467;33467;21454;5508	10.7							1	1	3	1
P61082;F7CDT0;F6WMC0;F6YXS3;G5E919	P61082;F7CDT0;F6WMC0;F6YXS3;G5E919	2;2;1;1;1	2;2;1;1;1	2;2;1;1;1	NEDD8-conjugating enzyme Ubc12	Ube2m	>sp|P61082|UBC12_MOUSE NEDD8-conjugating enzyme Ubc12 OS=Mus musculus GN=Ube2m PE=2 SV=1;>tr|F7CDT0|F7CDT0_MOUSE NEDD8-conjugating enzyme Ubc12 (Fragment) OS=Mus musculus GN=Ube2m PE=3 SV=1;>tr|F6WMC0|F6WMC0_MOUSE NEDD8-conjugating enzyme Ubc12 (Fragment)	5	2	2	2	2	0	1	2	0	1	2	0	1	10.4	10.4	10.4	20.9	183	183;171;172;138;86	16.7																2		1
Q8BMF4	Q8BMF4	18	18	18	Dihydrolipoyllysine-residue acetyltransferase component of pyruvate dehydrogenase complex, mitochondrial	Dlat	>sp|Q8BMF4|ODP2_MOUSE Dihydrolipoyllysine-residue acetyltransferase component of pyruvate dehydrogenase complex, mitochondrial OS=Mus musculus GN=Dlat PE=1 SV=2	1	18	18	18	15	17	18	15	17	18	15	17	18	34.3	34.3	34.3	67.941	642	642	8.81				2	3	11	31	5	67	59	7	2	2
Q7TNB5;Q5NBY1	Q7TNB5;Q5NBY1	26;19	1;1	1;1		Gria1	>tr|Q7TNB5|Q7TNB5_MOUSE Glutamate receptor 1 OS=Mus musculus GN=Gria1 PE=2 SV=1;>tr|Q5NBY1|Q5NBY1_MOUSE Glutamate receptor, ionotropic, AMPA1 (Alpha 1) (Fragment) OS=Mus musculus GN=Gria1 PE=2 SV=1	2	26	1	1	19	22	18	1	0	1	1	0	1	30.4	1	1	101.59	907	907;692	6					1		1
Q9Z1G3;Q99L60-2;Q99L60;Q99L60-3;D3Z5W3	Q9Z1G3	17;1;1;1;1	17;1;1;1;1	17;1;1;1;1	V-type proton ATPase subunit C 1	Atp6v1c1	>sp|Q9Z1G3|VATC1_MOUSE V-type proton ATPase subunit C 1 OS=Mus musculus GN=Atp6v1c1 PE=1 SV=4	5	17	17	17	16	3	12	16	3	12	16	3	12	44	44	44	43.887	382	382;437;427;381;357	12.3											2	22	15
Q8R357;O88998;G3X9Q7;A3KGE4;O88998-3;O88998-2;O88998-4	Q8R357;O88998;G3X9Q7;A3KGE4;O88998-3	11;10;8;8;7;4;1	11;10;8;8;7;4;1	11;10;8;8;7;4;1	Noelin	Olfm1	>tr|Q8R357|Q8R357_MOUSE Noelin OS=Mus musculus GN=Olfm1 PE=2 SV=1;>sp|O88998|NOE1_MOUSE Noelin OS=Mus musculus GN=Olfm1 PE=2 SV=1;>tr|G3X9Q7|G3X9Q7_MOUSE Noelin OS=Mus musculus GN=Olfm1 PE=4 SV=1;>tr|A3KGE4|A3KGE4_MOUSE Noelin OS=Mus musculus GN=Olfm1 PE=4	7	11	11	11	9	8	10	9	8	10	9	8	10	24.3	24.3	24.3	55.427	485	485;485;457;442;457;153;125	8.92					1	6	7	6	19	5						2	1			1
P06745;F6SAC3;CON__Q3ZBD7	P06745;F6SAC3	19;14;6	19;14;6	19;14;6	Glucose-6-phosphate isomerase	Gpi;Gm1840	>sp|P06745|G6PI_MOUSE Glucose-6-phosphate isomerase OS=Mus musculus GN=Gpi PE=1 SV=4;>tr|F6SAC3|F6SAC3_MOUSE Glucose-6-phosphate isomerase (Fragment) OS=Mus musculus GN=Gm1840 PE=3 SV=1	3	19	19	19	14	11	14	14	11	14	14	11	14	33	33	33	62.766	558	558;471;557	9.64						1	1	16	1	9	22
Q9CQV7;D3Z5K6;G3X8S1;Q9CQV7-2;Q9CQV7-3	Q9CQV7;D3Z5K6;G3X8S1;Q9CQV7-2;Q9CQV7-3	4;4;3;3;3	4;4;3;3;3	4;4;3;3;3	Mitochondrial import inner membrane translocase subunit TIM14	Dnajc19	>sp|Q9CQV7|TIM14_MOUSE Mitochondrial import inner membrane translocase subunit TIM14 OS=Mus musculus GN=Dnajc19 PE=2 SV=3;>tr|D3Z5K6|D3Z5K6_MOUSE Protein Gm15118 OS=Mus musculus GN=Gm15118 PE=4 SV=1;>tr|G3X8S1|G3X8S1_MOUSE DnaJ (Hsp40) homolog, subfamily C	5	4	4	4	4	2	3	4	2	3	4	2	3	32.8	32.8	32.8	12.436	116	116;110;157;157;130	20.1																	1	2	3	2	5	3
P60879;P60879-2;Q9D3L3;A2AKH4;O09044;B0R030;E9Q8A1;B0R029	P60879;P60879-2	17;13;1;1;1;1;1;1	17;13;1;1;1;1;1;1	17;13;1;1;1;1;1;1	Synaptosomal-associated protein 25	Snap25	>sp|P60879|SNP25_MOUSE Synaptosomal-associated protein 25 OS=Mus musculus GN=Snap25 PE=1 SV=1;>sp|P60879-2|SNP25_MOUSE Isoform SNAP-25a of Synaptosomal-associated protein 25 OS=Mus musculus GN=Snap25	8	17	17	17	16	14	14	16	14	14	16	14	14	71.8	71.8	71.8	23.315	206	206;206;221;210;210;162;98;86	11.8		7	22	29	25	14	8	3				1	30		27	50	59	11	7	1	1
Q8BX10-2;Q8BX10;F6YJC6	Q8BX10-2;Q8BX10	13;12;5	13;12;5	13;12;5	Serine/threonine-protein phosphatase PGAM5, mitochondrial	Pgam5	>sp|Q8BX10-2|PGAM5_MOUSE Isoform 2 of Serine/threonine-protein phosphatase PGAM5, mitochondrial OS=Mus musculus GN=Pgam5;>sp|Q8BX10|PGAM5_MOUSE Serine/threonine-protein phosphatase PGAM5, mitochondrial OS=Mus musculus GN=Pgam5 PE=2 SV=1	3	13	13	13	9	11	10	9	11	10	9	11	10	49.1	49.1	49.1	31.866	287	287;288;116	14.1							1			3	1		8	1	20	7
Q80ZJ1;A2AD86;Q8BU31;Q80ZJ1-2;F6W8Q2	Q80ZJ1;A2AD86;Q8BU31;Q80ZJ1-2	7;4;4;4;3	4;1;1;1;3	4;1;1;1;3	Ras-related protein Rap-2a;Ras-related protein Rap-2c	Rap2a;Rap2c	>sp|Q80ZJ1|RAP2A_MOUSE Ras-related protein Rap-2a OS=Mus musculus GN=Rap2a PE=1 SV=2;>tr|A2AD86|A2AD86_MOUSE RAP2C, member of RAS oncogene family OS=Mus musculus GN=Rap2c PE=4 SV=1;>sp|Q8BU31|RAP2C_MOUSE Ras-related protein Rap-2c OS=Mus musculus GN=Rap2c	5	7	4	4	7	5	6	4	3	4	4	3	4	51.9	25.7	25.7	20.642	183	183;183;183;105;79	17.1															2	6	4	7	1	1
Q3UJU9;A3KGH7;A3KGH6;A3KGH5	Q3UJU9	8;2;2;2	8;2;2;2	8;2;2;2	Regulator of microtubule dynamics protein 3	Fam82a2	>sp|Q3UJU9|RMD3_MOUSE Regulator of microtubule dynamics protein 3 OS=Mus musculus GN=Fam82a2 PE=1 SV=2	4	8	8	8	7	5	3	7	5	3	7	5	3	15.3	15.3	15.3	52.028	470	470;82;72;68	9.65								8		3	9
Q9D6F9	Q9D6F9	21	5	5	Tubulin beta-4A chain	Tubb4a	>sp|Q9D6F9|TBB4A_MOUSE Tubulin beta-4A chain OS=Mus musculus GN=Tubb4a PE=1 SV=3	1	21	5	5	18	19	20	3	3	4	3	3	4	66.2	16	16	49.585	444	444	10.8								1	7		9	9	1
F8WGC2;Q07076	F8WGC2;Q07076	8;8	8;8	8;8	Annexin;Annexin A7	Anxa7	>tr|F8WGC2|F8WGC2_MOUSE Annexin OS=Mus musculus GN=Anxa7 PE=3 SV=1;>sp|Q07076|ANXA7_MOUSE Annexin A7 OS=Mus musculus GN=Anxa7 PE=2 SV=2	2	8	8	8	7	4	4	7	4	4	7	4	4	16.1	16.1	16.1	52.27	485	485;463	10.6									6		9	2	1
Q8BW75;E9Q3X6;E9PVL9	Q8BW75	11;2;2	11;2;2	11;2;2	Amine oxidase [flavin-containing] B	Maob	>sp|Q8BW75|AOFB_MOUSE Amine oxidase [flavin-containing] B OS=Mus musculus GN=Maob PE=1 SV=4	3	11	11	11	9	6	8	9	6	8	9	6	8	23.8	23.8	23.8	58.557	520	520;211;112	9.86								9		13	13
P04925;Q4FJQ7	P04925;Q4FJQ7	3;3	3;3	3;3	Major prion protein	Prnp	>sp|P04925|PRIO_MOUSE Major prion protein OS=Mus musculus GN=Prnp PE=1 SV=2;>tr|Q4FJQ7|Q4FJQ7_MOUSE Major prion protein OS=Mus musculus GN=Prnp PE=2 SV=1	2	3	3	3	1	3	3	1	3	3	1	3	3	12.2	12.2	12.2	27.977	254	254;254	13.9										1	1			5	6
Q8R1A4;A2A9M5;Q8R1A4-2;E9PX48;A2A9M4	Q8R1A4;A2A9M5;Q8R1A4-2;E9PX48;A2A9M4	2;2;2;2;1	2;2;2;2;1	2;2;2;2;1	Dedicator of cytokinesis protein 7	Dock7	>sp|Q8R1A4|DOCK7_MOUSE Dedicator of cytokinesis protein 7 OS=Mus musculus GN=Dock7 PE=1 SV=3;>tr|A2A9M5|A2A9M5_MOUSE Dedicator of cytokinesis 7 OS=Mus musculus GN=Dock7 PE=4 SV=1;>sp|Q8R1A4-2|DOCK7_MOUSE Isoform 2 of Dedicator of cytokinesis protein 7 OS=M	5	2	2	2	1	1	1	1	1	1	1	1	1	1.3	1.3	1.3	241.44	2130	2130;2128;2128;2098;727	5.67				2					1
A2AEV6;Q9JIG8	A2AEV6;Q9JIG8	3;3	3;3	3;3	PRA1 family protein 2	Praf2	>tr|A2AEV6|A2AEV6_MOUSE PRA1 domain family 2 OS=Mus musculus GN=Praf2 PE=4 SV=1;>sp|Q9JIG8|PRAF2_MOUSE PRA1 family protein 2 OS=Mus musculus GN=Praf2 PE=2 SV=1	2	3	3	3	2	1	3	2	1	3	2	1	3	16.3	16.3	16.3	19.478	178	178;178	18.8																	2		4	2
Q9Z0P4;Q542N8;Q9Z0P4-2	Q9Z0P4;Q542N8;Q9Z0P4-2	17;14;14	17;14;14	16;13;13	Paralemmin-1	Palm	>sp|Q9Z0P4|PALM_MOUSE Paralemmin-1 OS=Mus musculus GN=Palm PE=1 SV=1;>tr|Q542N8|Q542N8_MOUSE Paralemmin, isoform CRA_b OS=Mus musculus GN=Palm PE=2 SV=1;>sp|Q9Z0P4-2|PALM_MOUSE Isoform 2 of Paralemmin-1 OS=Mus musculus GN=Palm	3	17	17	16	14	13	13	14	13	13	13	12	12	48.8	48.8	47	41.614	383	383;339;339	10.1							2	16	15	19	24	17	2
H6RXZ1;P46096;D3Z7R4;Q9R0N5	H6RXZ1;P46096	24;24;10;4	24;24;10;4	17;17;8;1	Synaptotagmin-1	SytI;Syt1	>tr|H6RXZ1|H6RXZ1_MOUSE Synaptotagmin I OS=Mus musculus GN=Syt1 PE=2 SV=1;>sp|P46096|SYT1_MOUSE Synaptotagmin-1 OS=Mus musculus GN=Syt1 PE=1 SV=1	4	24	24	17	22	23	23	22	23	23	15	16	16	52.7	52.7	40.9	47.417	421	421;421;236;386	9.68					1	7	38	43	58	82	35	43	6	8	3
Q9CZU6;Q80X68	Q9CZU6	23;9	23;9	23;9	Citrate synthase, mitochondrial	Cs	>sp|Q9CZU6|CISY_MOUSE Citrate synthase, mitochondrial OS=Mus musculus GN=Cs PE=1 SV=1	2	23	23	23	23	18	18	23	18	18	23	18	18	52.8	52.8	52.8	51.736	464	464;466	11.6								2	22	2	8	111	17
Q3UWU7;Q5PR73	Q3UWU7;Q5PR73	5;5	4;4	4;4	GTP-binding protein Di-Ras2	Diras2	>tr|Q3UWU7|Q3UWU7_MOUSE Putative uncharacterized protein OS=Mus musculus GN=Diras2 PE=2 SV=1;>sp|Q5PR73|DIRA2_MOUSE GTP-binding protein Di-Ras2 OS=Mus musculus GN=Diras2 PE=2 SV=1	2	5	4	4	5	4	4	4	3	3	4	3	3	25.1	22.1	22.1	22.498	199	199;199	16.2															4		6
Q9CWS0;D3YU15	Q9CWS0;D3YU15	6;4	6;4	5;3	N(G),N(G)-dimethylarginine dimethylaminohydrolase 1	Ddah1	>sp|Q9CWS0|DDAH1_MOUSE N(G),N(G)-dimethylarginine dimethylaminohydrolase 1 OS=Mus musculus GN=Ddah1 PE=1 SV=3;>tr|D3YU15|D3YU15_MOUSE Dimethylarginine dimethylaminohydrolase 1, isoform CRA_a OS=Mus musculus GN=Ddah1 PE=4 SV=1	2	6	6	5	5	5	6	5	5	6	4	4	5	24.9	24.9	22.1	31.381	285	285;182	13.6										5	1		1	7	13
Q8BGN8-2;Q8BGN8;D3Z5Q8	Q8BGN8-2;Q8BGN8	6;4;1	5;3;1	5;3;1	Synaptoporin	Synpr	>sp|Q8BGN8-2|SYNPR_MOUSE Isoform 2 of Synaptoporin OS=Mus musculus GN=Synpr;>sp|Q8BGN8|SYNPR_MOUSE Synaptoporin OS=Mus musculus GN=Synpr PE=1 SV=1	3	6	5	5	5	4	4	4	3	3	4	3	3	16.8	14.7	14.7	31.348	285	285;265;125	12.2										4	6		2	6	1
G5E8U5;G5E8U8;D3Z6K5;E9QJS0;Q80ZK0	G5E8U5;G5E8U8;D3Z6K5;E9QJS0;Q80ZK0	2;2;2;2;2	2;2;2;2;2	2;2;2;2;2	28S ribosomal protein S10, mitochondrial	Mrps10	>tr|G5E8U5|G5E8U5_MOUSE 28S ribosomal protein S10, mitochondrial OS=Mus musculus GN=Mrps10 PE=4 SV=1;>tr|G5E8U8|G5E8U8_MOUSE 28S ribosomal protein S10, mitochondrial OS=Mus musculus GN=Mrps10 PE=4 SV=1;>tr|D3Z6K5|D3Z6K5_MOUSE 28S ribosomal protein S10, mit	5	2	2	2	1	0	2	1	0	2	1	0	2	11.9	11.9	11.9	22.858	201	201;200;172;160;160	18																1			2
P67871;G3UZX4;G3UZJ5;G3UXG7;G3UWL3;G3UZA4;G3UWU5	P67871;G3UZX4;G3UZJ5;G3UXG7;G3UWL3;G3UZA4	5;4;4;4;4;4;1	5;4;4;4;4;4;1	5;4;4;4;4;4;1	Casein kinase II subunit beta	Csnk2b	>sp|P67871|CSK2B_MOUSE Casein kinase II subunit beta OS=Mus musculus GN=Csnk2b PE=1 SV=1;>tr|G3UZX4|G3UZX4_MOUSE Casein kinase II subunit beta OS=Mus musculus GN=Csnk2b PE=4 SV=1;>tr|G3UZJ5|G3UZJ5_MOUSE Casein kinase II subunit beta OS=Mus musculus GN=Csnk	7	5	5	5	1	5	4	1	5	4	1	5	4	22.3	22.3	22.3	24.942	215	215;257;186;164;125;123;58	16.3													1		2	2	9
Q9R0P9	Q9R0P9	8	8	8	Ubiquitin carboxyl-terminal hydrolase isozyme L1	Uchl1	>sp|Q9R0P9|UCHL1_MOUSE Ubiquitin carboxyl-terminal hydrolase isozyme L1 OS=Mus musculus GN=Uchl1 PE=1 SV=1	1	8	8	8	7	6	5	7	6	5	7	6	5	35.4	35.4	35.4	24.838	223	223	15.9													1	1	10	1	11	1
Q3UH59;Q5SV64;Q61879;Q8BXF2;B0V2M3;Q99PP2;E9QLT2;B2RQQ1;Q02566;REV__Q8VHG2;REV__F6QYS7;A2A606;Q6R0H7-2;REV__Q8VHG2-2;Q6R0H7-3;B2C3G8;P42230;Q9JIA0;P42232;REV__F6YMV1;F8WIU8;REV__E9QMM2;REV__Q9DA97;Q9BCZ4	Q3UH59;Q5SV64;Q61879	71;71;71;5;1;1;1;1;1;1;1;1;1;1;1;1;1;1;1;1;1;1;1;1	71;71;71;5;1;1;1;1;1;1;1;1;1;1;1;1;1;1;1;1;1;1;1;1	51;51;51;4;0;0;0;0;0;0;0;0;0;0;0;0;0;0;0;0;0;0;0;0	Myosin-10	Myh10	>tr|Q3UH59|Q3UH59_MOUSE Myosin, heavy polypeptide 10, non-muscle OS=Mus musculus GN=Myh10 PE=2 SV=1;>tr|Q5SV64|Q5SV64_MOUSE Myosin, heavy polypeptide 10, non-muscle OS=Mus musculus GN=Myh10 PE=2 SV=1;>sp|Q61879|MYH10_MOUSE Myosin-10 OS=Mus musculus GN=Myh1	24	71	71	51	47	61	58	47	61	58	31	45	40	32.9	32.9	25.2	233.45	2013	2013;2007;1976;231;2237;2064;2025;1938;1938;1126;929;876;876;853;827;797;793;793;786;672;480;430;420;190	3.46	1	45	30	124	1				1			1
E9QNQ4;Q8CHG7;E9Q4W9	E9QNQ4;Q8CHG7	6;5;1	6;5;1	6;5;1	Rap guanine nucleotide exchange factor 2	Rapgef2	>tr|E9QNQ4|E9QNQ4_MOUSE Rap guanine nucleotide exchange factor 2 OS=Mus musculus GN=Rapgef2 PE=4 SV=1;>sp|Q8CHG7|RPGF2_MOUSE Rap guanine nucleotide exchange factor 2 OS=Mus musculus GN=Rapgef2 PE=1 SV=2	3	6	6	6	2	3	6	2	3	6	2	3	6	3.1	3.1	3.1	166.43	1494	1494;1496;604	8.06	1	1	3	11	2	4	3	4	4	6	4	3	2	2	2	2
B1AXW7;P35700;B1AXW6;B1AXW5;G3UW54;B1AXW4	B1AXW7;P35700;B1AXW6;B1AXW5;G3UW54	10;10;9;9;8;4	10;10;9;9;8;4	9;9;8;8;7;4	Peroxiredoxin-1	Prdx1;Gm7204	>tr|B1AXW7|B1AXW7_MOUSE MCG19655 OS=Mus musculus GN=Prdx1 PE=4 SV=1;>sp|P35700|PRDX1_MOUSE Peroxiredoxin-1 OS=Mus musculus GN=Prdx1 PE=1 SV=1;>tr|B1AXW6|B1AXW6_MOUSE Peroxiredoxin 1 (Fragment) OS=Mus musculus GN=Prdx1 PE=4 SV=1;>tr|B1AXW5|B1AXW5_MOUSE Pero	6	10	10	9	10	3	7	10	3	7	9	2	6	43.7	43.7	43.7	22.176	199	199;199;176;170;199;123	15.8					2							1	2		7	10	5	11	1
Q8BIZ1-4;Q8BIZ1-2	Q8BIZ1-4;Q8BIZ1-2	13;13	13;13	2;2			>sp|Q8BIZ1-4|ANS1B_MOUSE Isoform 4 of Ankyrin repeat and sterile alpha motif domain-containing protein 1B OS=Mus musculus GN=Anks1b;>sp|Q8BIZ1-2|ANS1B_MOUSE Isoform 2 of Ankyrin repeat and sterile alpha motif domain-containing protein 1B OS=Mus musculus GN	2	13	13	2	9	7	10	9	7	10	1	2	2	29.9	29.9	4.9	51.139	451	451;426	10.7							1	10	7	19	13	16	1	2	5
Q76LV0;O70325;O70325-2;Q91XR9	Q76LV0;O70325;O70325-2;Q91XR9	8;8;8;7	8;8;8;7	8;8;8;7	Glutathione peroxidase;Phospholipid hydroperoxide glutathione peroxidase, mitochondrial;Phospholipid hydroperoxide glutathione peroxidase, nuclear	Gpx4	>tr|Q76LV0|Q76LV0_MOUSE Glutathione peroxidase OS=Mus musculus GN=Gpx4 PE=2 SV=2;>sp|O70325|GPX41_MOUSE Phospholipid hydroperoxide glutathione peroxidase, mitochondrial OS=Mus musculus GN=Gpx4 PE=1 SV=4;>sp|O70325-2|GPX41_MOUSE Isoform Cytoplasmic of Phosp	4	8	8	8	7	0	7	7	0	7	7	0	7	33.2	33.2	33.2	29.211	253	253;197;170;253	17.8																7	1	8	9
Q8VEM8;G5E902	Q8VEM8;G5E902	19;18	19;18	19;18	Phosphate carrier protein, mitochondrial	Slc25a3	>sp|Q8VEM8|MPCP_MOUSE Phosphate carrier protein, mitochondrial OS=Mus musculus GN=Slc25a3 PE=1 SV=1;>tr|G5E902|G5E902_MOUSE MCG10343, isoform CRA_b OS=Mus musculus GN=Slc25a3 PE=3 SV=1	2	19	19	19	19	14	13	19	14	13	19	14	13	49.6	49.6	49.6	39.632	357	357;358	13.5						1	2	2	3	18	12	8	39	8	38	33	6
Q9R1T4;Q9R1T4-3;Q9R1T4-2;A2A3W1	Q9R1T4;Q9R1T4-3;Q9R1T4-2	16;16;16;4	16;16;16;4	8;8;8;3	Septin-6	2013-09-06	>sp|Q9R1T4|SEPT6_MOUSE Septin-6 OS=Mus musculus GN=Sept6 PE=1 SV=4;>sp|Q9R1T4-3|SEPT6_MOUSE Isoform V of Septin-6 OS=Mus musculus GN=Sept6;>sp|Q9R1T4-2|SEPT6_MOUSE Isoform I of Septin-6 OS=Mus musculus GN=Sept6	4	16	16	8	13	9	10	13	9	10	7	3	3	41.7	41.7	27.6	49.619	434	434;429;427;141	10.6								3	20	3	21	26
G3UWA6;P10852	G3UWA6;P10852	22;22	22;22	22;22	4F2 cell-surface antigen heavy chain	Slc3a2	>tr|G3UWA6|G3UWA6_MOUSE 4F2 cell-surface antigen heavy chain OS=Mus musculus GN=Slc3a2 PE=4 SV=1;>sp|P10852|4F2_MOUSE 4F2 cell-surface antigen heavy chain OS=Mus musculus GN=Slc3a2 PE=1 SV=1	2	22	22	22	20	20	18	20	20	18	20	20	18	37	37	37	62.239	565	565;526	7.68					4	26	29	45	43	1
Q78RX3	Q78RX3	3	3	3	UPF0767 protein C1orf212 homolog		>sp|Q78RX3|CA212_MOUSE UPF0767 protein C1orf212 homolog OS=Mus musculus PE=2 SV=1	1	3	3	3	1	1	1	1	1	1	1	1	1	27.2	27.2	27.2	10.795	92	92	21																			1			2
E9PW46;Q8C8R3-2;F7CK09;F7AM67;F6Z2A0;Q8C8R3-3;Q8C8R3-6;H7BX63	E9PW46;Q8C8R3-2;F7CK09;F7AM67;F6Z2A0	119;119;115;84;84;25;12;12	119;119;115;84;84;25;12;12	5;5;1;1;1;1;0;0		Ank2	>tr|E9PW46|E9PW46_MOUSE Ankyrin-2 OS=Mus musculus GN=Ank2 PE=4 SV=1;>sp|Q8C8R3-2|ANK2_MOUSE Isoform 2 of Ankyrin-2 OS=Mus musculus GN=Ank2;>tr|F7CK09|F7CK09_MOUSE Ankyrin-2 OS=Mus musculus GN=Ank2 PE=4 SV=1;>tr|F7AM67|F7AM67_MOUSE Ankyrin-2 OS=Mus musculus	8	119	119	5	108	110	95	108	110	95	5	4	4	35.7	35.7	1.8	429.87	3934	3934;3926;3927;2990;2929;1050;481;478	2.81	218	283	159	175	34	23	4	1
Q91V14;Q91V14-2;E9Q7M1;Q3TMR9;B9EIV8;Q9WVL3;Q9WVL3-2;E9Q0L1;A2A5L1	Q91V14;Q91V14-2	37;36;11;4;3;3;3;3;1	37;36;11;4;3;3;3;3;1	30;29;8;4;1;1;1;1;1	Solute carrier family 12 member 5	Slc12a5	>sp|Q91V14|S12A5_MOUSE Solute carrier family 12 member 5 OS=Mus musculus GN=Slc12a5 PE=1 SV=2;>sp|Q91V14-2|S12A5_MOUSE Isoform 2 of Solute carrier family 12 member 5 OS=Mus musculus GN=Slc12a5	9	37	37	30	33	33	31	33	33	31	27	26	24	32.9	32.9	27.8	126.27	1138	1138;1115;272;307;1083;1083;1054;1051;89	5.31	9	14	23	74	60	101	38	11	3	2	2	2	1	2	1		1
Q0PD66;Q9D1G1	Q0PD66;Q9D1G1	16;16	7;7	7;7	Ras-related protein Rab-1B	Rab1b	>tr|Q0PD66|Q0PD66_MOUSE RAB1B, member RAS oncogene family, isoform CRA_c OS=Mus musculus GN=Rab1b PE=2 SV=1;>sp|Q9D1G1|RAB1B_MOUSE Ras-related protein Rab-1B OS=Mus musculus GN=Rab1b PE=1 SV=1	2	16	7	7	16	7	11	7	1	3	7	1	3	76.1	34.8	34.8	22.187	201	201;201	16.4															4	10	1	6
Q8BJI1;E9Q4S9;Q8BG16	Q8BJI1	11;3;1	11;3;1	11;3;1	Sodium-dependent neutral amino acid transporter SLC6A17	Slc6a17	>sp|Q8BJI1|S6A17_MOUSE Sodium-dependent neutral amino acid transporter SLC6A17 OS=Mus musculus GN=Slc6a17 PE=1 SV=1	3	11	11	11	9	9	10	9	9	10	9	9	10	18	18	18	81.07	727	727;116;729	8.76							10	2	18	12
E9PUL5	E9PUL5	4	4	4	Proline-rich transmembrane protein 2	Prrt2	>sp|E9PUL5|PRRT2_MOUSE Proline-rich transmembrane protein 2 OS=Mus musculus GN=Prrt2 PE=2 SV=1	1	4	4	4	3	4	3	3	4	3	3	4	3	11.8	11.8	11.8	35.923	346	346	12.7					1			3	6	13	5	1	1					1	1	1	4	4
Q9CQI3;A7VJA4;Q9ERL7;D3YY16;D3Z2F6	Q9CQI3;A7VJA4;Q9ERL7;D3YY16;D3Z2F6	2;1;1;1;1	2;1;1;1;1	2;1;1;1;1	Glia maturation factor beta;Glia maturation factor gamma	Gmfb;Gmfg	>sp|Q9CQI3|GMFB_MOUSE Glia maturation factor beta OS=Mus musculus GN=Gmfb PE=1 SV=3;>tr|A7VJA4|A7VJA4_MOUSE Glia maturation factor gamma OS=Mus musculus GN=Gmfg PE=2 SV=1;>sp|Q9ERL7|GMFG_MOUSE Glia maturation factor gamma OS=Mus musculus GN=Gmfg PE=1 SV=1;	5	2	2	2	2	0	1	2	0	1	2	0	1	14.1	14.1	14.1	16.723	142	142;142;142;101;87	17.7																	2		1
P62897;Q56A15;G3UWG1;G3UW49;CON__P62894;A2ARH7;P00015	P62897;Q56A15;G3UWG1;G3UW49	10;10;9;6;4;3;3	10;10;9;6;4;3;3	10;10;9;6;4;3;3	Cytochrome c, somatic	Cycs;Gm10108;Gm10121	>sp|P62897|CYC_MOUSE Cytochrome c, somatic OS=Mus musculus GN=Cycs PE=1 SV=2;>tr|Q56A15|Q56A15_MOUSE Cytochrome c OS=Mus musculus GN=Cycs PE=2 SV=1;>tr|G3UWG1|G3UWG1_MOUSE MCG115977 OS=Mus musculus GN=Gm10108 PE=3 SV=1;>tr|G3UW49|G3UW49_MOUSE MCG126825 OS=	7	10	10	10	8	7	9	8	7	9	8	7	9	66.7	66.7	66.7	11.605	105	105;105;105;105;105;105;105	19.6															3	5	8	19	11	9	39	12
Q9D164;Q9D164-2;REV__Q3UG20	Q9D164;Q9D164-2	7;7;1	7;7;1	7;7;1	FXYD domain-containing ion transport regulator 6	Fxyd6	>sp|Q9D164|FXYD6_MOUSE FXYD domain-containing ion transport regulator 6 OS=Mus musculus GN=Fxyd6 PE=1 SV=2;>sp|Q9D164-2|FXYD6_MOUSE Isoform 2 of FXYD domain-containing ion transport regulator 6 OS=Mus musculus GN=Fxyd6	3	7	7	7	6	6	6	6	6	6	6	6	6	51.1	51.1	51.1	10.374	94	94;93;1868	19.9																	1	11		8	15	3
P62631;B7ZBW3	P62631;B7ZBW3	16;15	16;15	9;9	Elongation factor 1-alpha 2;Elongation factor 1-alpha	Eef1a2	>sp|P62631|EF1A2_MOUSE Elongation factor 1-alpha 2 OS=Mus musculus GN=Eef1a2 PE=1 SV=1;>tr|B7ZBW3|B7ZBW3_MOUSE Elongation factor 1-alpha OS=Mus musculus GN=Eef1a2 PE=3 SV=1	2	16	16	9	15	12	10	15	12	10	8	5	4	34.8	34.8	20.7	50.454	463	463;463	10.1	1	1	1	1	3	2	4	6	23	5	29	31	1		3	1
Q9DCP2	Q9DCP2	5	5	5	Sodium-coupled neutral amino acid transporter 3	Slc38a3	>sp|Q9DCP2|S38A3_MOUSE Sodium-coupled neutral amino acid transporter 3 OS=Mus musculus GN=Slc38a3 PE=1 SV=1	1	5	5	5	3	4	5	3	4	5	3	4	5	9.9	9.9	9.9	55.591	505	505	13.2									1	2		6	1		7			1
Q9WTR5;F6QTN3	Q9WTR5	7;2	7;2	7;2	Cadherin-13	Cdh13	>sp|Q9WTR5|CAD13_MOUSE Cadherin-13 OS=Mus musculus GN=Cdh13 PE=1 SV=2	2	7	7	7	6	6	5	6	6	5	6	6	5	12.7	12.7	12.7	78.185	714	714;350	7.17					1	7	2	13
Q3TLP8;P63001;Q05144;Q9ER71;Q8R527;Q9ER71-2;D3YX61;F2Z463;D3Z3L1;G3UZM2	Q3TLP8;P63001;Q05144	12;12;6;1;1;1;1;1;1;1	12;12;6;1;1;1;1;1;1;1	5;5;2;0;0;0;0;0;0;0	Ras-related C3 botulinum toxin substrate 1;Ras-related C3 botulinum toxin substrate 2	Rac1;Rac2	>tr|Q3TLP8|Q3TLP8_MOUSE RAS-related C3 botulinum substrate 1, isoform CRA_a OS=Mus musculus GN=Rac1 PE=2 SV=1;>sp|P63001|RAC1_MOUSE Ras-related C3 botulinum toxin substrate 1 OS=Mus musculus GN=Rac1 PE=1 SV=1;>sp|Q05144|RAC2_MOUSE Ras-related C3 botulinum	10	12	12	5	11	5	11	11	5	11	5	1	4	49.3	49.3	19.4	23.432	211	211;192;192;214;205;204;171;167;153;96	16.8													2	2	15	19	20	19	14
P62823;Q542T7;F8WIK3;Q9CXS2	P62823;Q542T7;F8WIK3;Q9CXS2	11;11;9;7	7;7;5;4	6;6;4;4	Ras-related protein Rab-3C	Rab3c	>sp|P62823|RAB3C_MOUSE Ras-related protein Rab-3C OS=Mus musculus GN=Rab3c PE=1 SV=1;>tr|Q542T7|Q542T7_MOUSE RAB3C, member RAS oncogene family OS=Mus musculus GN=Rab3c PE=2 SV=1;>tr|F8WIK3|F8WIK3_MOUSE Ras-related protein Rab-3C OS=Mus musculus GN=Rab3c PE	4	11	7	6	11	10	9	7	6	6	6	5	5	47.6	35.7	32.2	25.872	227	227;227;225;169	15.7										1	1		3	1	9	10	17
A1L3P4;E9QAX8;B0QZV3	A1L3P4;E9QAX8;B0QZV3	2;2;2	2;2;2	2;2;2	Sodium/hydrogen exchanger	Slc9a6	>tr|A1L3P4|A1L3P4_MOUSE Sodium/hydrogen exchanger OS=Mus musculus GN=Slc9a6 PE=2 SV=1;>tr|E9QAX8|E9QAX8_MOUSE Sodium/hydrogen exchanger OS=Mus musculus GN=Slc9a6 PE=3 SV=1;>tr|B0QZV3|B0QZV3_MOUSE Sodium/hydrogen exchanger OS=Mus musculus GN=Slc9a6 PE=3 SV=	3	2	2	2	2	1	1	2	1	1	2	1	1	2.8	2.8	2.8	77.952	702	702;702;670	8.67							1	2	1	2
Q8BVE3	Q8BVE3	9	9	9	V-type proton ATPase subunit H	Atp6v1h	>sp|Q8BVE3|VATH_MOUSE V-type proton ATPase subunit H OS=Mus musculus GN=Atp6v1h PE=1 SV=1	1	9	9	9	8	7	7	8	7	7	8	7	7	21.5	21.5	21.5	55.854	483	483	10.8								1	11		2	18
P50396;B7FAU8	P50396	15;5	15;5	10;4	Rab GDP dissociation inhibitor alpha	Gdi1	>sp|P50396|GDIA_MOUSE Rab GDP dissociation inhibitor alpha OS=Mus musculus GN=Gdi1 PE=1 SV=3	2	15	15	10	12	8	8	12	8	8	8	6	5	41.4	41.4	28.6	50.521	447	447;149	10.3								2	11	1	17	4
P62071	P62071	6	6	4	Ras-related protein R-Ras2	Rras2	>sp|P62071|RRAS2_MOUSE Ras-related protein R-Ras2 OS=Mus musculus GN=Rras2 PE=1 SV=1	1	6	6	4	6	6	5	6	6	5	4	4	3	32.4	32.4	19.1	23.399	204	204	16.4															7		16
P63325;Q5M9K7;Q3UW83	P63325;Q5M9K7;Q3UW83	3;3;2	3;3;2	3;3;2	40S ribosomal protein S10	Rps10	>sp|P63325|RS10_MOUSE 40S ribosomal protein S10 OS=Mus musculus GN=Rps10 PE=1 SV=1;>tr|Q5M9K7|Q5M9K7_MOUSE MCG21688 OS=Mus musculus GN=Rps10 PE=2 SV=1;>tr|Q3UW83|Q3UW83_MOUSE 40S ribosomal protein S10 OS=Mus musculus GN=Rps10 PE=2 SV=1	3	3	3	3	2	0	3	2	0	3	2	0	3	21.8	21.8	21.8	18.916	165	165;165;154	17.2																2	1	3
O55022;Q3TXU8;Q3TFP8;Q80UU9	O55022;Q3TXU8;Q3TFP8	9;9;9;2	9;9;9;2	9;9;9;2	Membrane-associated progesterone receptor component 1	Pgrmc1	>sp|O55022|PGRC1_MOUSE Membrane-associated progesterone receptor component 1 OS=Mus musculus GN=Pgrmc1 PE=1 SV=4;>tr|Q3TXU8|Q3TXU8_MOUSE Progesterone receptor membrane component 1 OS=Mus musculus GN=Pgrmc1 PE=2 SV=1;>tr|Q3TFP8|Q3TFP8_MOUSE Membrane-associa	4	9	9	9	9	7	8	9	7	8	9	7	8	38.5	38.5	38.5	21.694	195	195;195;175;217	16.3															11	1	19
Q80TL4;A2AG27;Q80TL4-2;F6SBE4	Q80TL4;A2AG27;Q80TL4-2;F6SBE4	10;10;10;6	10;10;10;6	10;10;10;6	Protein KIAA1045	Kiaa1045;N28178	>sp|Q80TL4|K1045_MOUSE Protein KIAA1045 OS=Mus musculus GN=Kiaa1045 PE=1 SV=2;>tr|A2AG27|A2AG27_MOUSE Expressed sequence N28178 OS=Mus musculus GN=N28178 PE=4 SV=1;>sp|Q80TL4-2|K1045_MOUSE Isoform 2 of Protein KIAA1045 OS=Mus musculus GN=Kiaa1045;>tr|F6SBE	4	10	10	10	7	9	10	7	9	10	7	9	10	28	28	28	45.222	400	400;363;363;256	11.4									4		15	21	3
Q9JKK7;Q9JKK7-3;Q9JKK7-2;Q9JHJ0;REV__Q6ZQ33;Q3UVU3;P49813;Q3UVU3-2	Q9JKK7;Q9JKK7-3	11;6;5;2;1;1;1;1	11;6;5;2;1;1;1;1	11;6;5;2;1;1;1;1	Tropomodulin-2	Tmod2	>sp|Q9JKK7|TMOD2_MOUSE Tropomodulin-2 OS=Mus musculus GN=Tmod2 PE=1 SV=2;>sp|Q9JKK7-3|TMOD2_MOUSE Isoform 3 of Tropomodulin-2 OS=Mus musculus GN=Tmod2	8	11	11	11	10	3	8	10	3	8	10	3	8	31.9	31.9	31.9	39.51	351	351;160;240;352;1353;470;359;233	12.1										1	5	10	10
Q91VA7	Q91VA7	19	19	18		Idh3b	>tr|Q91VA7|Q91VA7_MOUSE Isocitrate dehydrogenase 3 (NAD+) beta OS=Mus musculus GN=Idh3b PE=2 SV=1	1	19	19	18	17	15	15	17	15	15	16	14	15	51.6	51.6	50	42.194	384	384	12.9											33	9	20	52	2	1
P42932;Q3UL22;H3BL49;H3BKG2;H3BLL1;H3BJB6;H3BKR8	P42932;Q3UL22;H3BL49;H3BKG2;H3BLL1	8;8;6;4;4;3;1	8;8;6;4;4;3;1	8;8;6;4;4;3;1	T-complex protein 1 subunit theta	Cct8	>sp|P42932|TCPQ_MOUSE T-complex protein 1 subunit theta OS=Mus musculus GN=Cct8 PE=1 SV=3;>tr|Q3UL22|Q3UL22_MOUSE Chaperonin subunit 8 (Theta), isoform CRA_a OS=Mus musculus GN=Cct8 PE=2 SV=1;>tr|H3BL49|H3BL49_MOUSE T-complex protein 1 subunit theta OS=Mus	7	8	8	8	7	5	4	7	5	4	7	5	4	15.1	15.1	15.1	59.555	548	548;548;489;158;132;239;71	9.36								8	1	10	3
B1AWD9;B1AWD8;E9QM56;O08585;B1AWE1;Q6PFA2;B1AWE0	B1AWD9;B1AWD8;E9QM56;O08585;B1AWE1;Q6PFA2;B1AWE0	9;9;9;8;8;8;8	9;9;9;8;8;8;8	9;9;9;8;8;8;8	Clathrin light chain A	Clta	>tr|B1AWD9|B1AWD9_MOUSE Clathrin light chain A OS=Mus musculus GN=Clta PE=4 SV=1;>tr|B1AWD8|B1AWD8_MOUSE Clathrin light chain A OS=Mus musculus GN=Clta PE=4 SV=1;>tr|E9QM56|E9QM56_MOUSE Clathrin light chain A OS=Mus musculus GN=Clta PE=4 SV=1;>sp|O08585|CL	7	9	9	9	5	8	8	5	8	8	5	8	8	25.8	25.8	25.8	27.061	248	248;236;235;235;230;218;216	13.7										3	5			14	13	1
P59017	P59017	7	7	7	Bcl-2-like protein 13	Bcl2l13	>sp|P59017|B2L13_MOUSE Bcl-2-like protein 13 OS=Mus musculus GN=Bcl2l13 PE=1 SV=2	1	7	7	7	5	5	4	5	5	4	5	5	4	20	20	20	46.719	434	434	9.38							1	4		10	1
P20108	P20108	10	10	10	Thioredoxin-dependent peroxide reductase, mitochondrial	Prdx3	>sp|P20108|PRDX3_MOUSE Thioredoxin-dependent peroxide reductase, mitochondrial OS=Mus musculus GN=Prdx3 PE=1 SV=1	1	10	10	10	10	4	7	10	4	7	10	4	7	43.6	43.6	43.6	28.127	257	257	16.6													1	1	12	16	10	17	3
F7BIB2;Q61411;Q61411-2	F7BIB2;Q61411;Q61411-2	7;7;6	7;7;6	2;2;2	GTPase HRas;GTPase HRas, N-terminally processed	Hras1	>tr|F7BIB2|F7BIB2_MOUSE HRAS1 OS=Mus musculus GN=Hras1 PE=2 SV=1;>sp|Q61411|RASH_MOUSE GTPase HRas OS=Mus musculus GN=Hras1 PE=1 SV=2;>sp|Q61411-2|RASH_MOUSE Isoform 2 of GTPase HRas OS=Mus musculus GN=Hras1	3	7	7	2	6	3	5	6	3	5	1	0	2	52.4	52.4	11.1	21.298	189	189;189;188	16.6														2	3	9	5	10
F6Z9E6;Q2PFD7;Q2PFD7-2;F6Y9N3;Q2PFD7-5;Q2PFD7-3;E9PUC5;Q8C0E9;F6PZZ8;Q2PFD7-4	F6Z9E6;Q2PFD7;Q2PFD7-2;F6Y9N3;Q2PFD7-5;Q2PFD7-3;E9PUC5;Q8C0E9;F6PZZ8;Q2PFD7-4	15;15;15;15;15;15;15;13;12;12	15;15;15;15;15;15;15;13;12;12	15;15;15;15;15;15;15;13;12;12	PH and SEC7 domain-containing protein 3	Psd3	>tr|F6Z9E6|F6Z9E6_MOUSE PH and SEC7 domain-containing protein 3 OS=Mus musculus GN=Psd3 PE=4 SV=1;>sp|Q2PFD7|PSD3_MOUSE PH and SEC7 domain-containing protein 3 OS=Mus musculus GN=Psd3 PE=1 SV=2;>sp|Q2PFD7-2|PSD3_MOUSE Isoform 2 of PH and SEC7 domain-contai	10	15	15	15	14	10	9	14	10	9	14	10	9	15.4	15.4	15.4	114.8	1037	1037;1037;1036;1035;1004;518;376;390;989;989	11.8									3		3	37	3
P56391	P56391	7	7	7	Cytochrome c oxidase subunit 6B1	Cox6b1	>sp|P56391|CX6B1_MOUSE Cytochrome c oxidase subunit 6B1 OS=Mus musculus GN=Cox6b1 PE=1 SV=2	1	7	7	7	7	3	5	7	3	5	7	3	5	70.9	70.9	70.9	10.071	86	86	21.2																		3	9	11	3	10
P51881;Q545A2	P51881;Q545A2	22;22	10;10	10;10	ADP/ATP translocase 2	Slc25a5	>sp|P51881|ADT2_MOUSE ADP/ATP translocase 2 OS=Mus musculus GN=Slc25a5 PE=1 SV=3;>tr|Q545A2|Q545A2_MOUSE MCG11560 OS=Mus musculus GN=Slc25a5 PE=2 SV=1	2	22	10	10	19	20	20	8	10	9	8	10	9	54.4	25.2	25.2	32.931	298	298;298	14									1	5	5	8	15	7	34	13	3
Q69ZK9;H7BX68;F6VE93	Q69ZK9	12;5;4	11;4;3	8;3;2	Neuroligin-2	Nlgn2	>sp|Q69ZK9|NLGN2_MOUSE Neuroligin-2 OS=Mus musculus GN=Nlgn2 PE=1 SV=2	3	12	11	8	9	10	10	8	9	9	6	6	6	19.9	18.3	13.6	90.988	836	836;321;262	6.19				2	9	1	19
E9PVN6;F8WHR3;Q9D6K5-4;Q9D6K5;Q9D6K5-2;E9Q2H0;Q9D6K5-3;REV__Q3TIV6;REV__Q99MN1;E9PVQ9	E9PVN6;F8WHR3;Q9D6K5-4;Q9D6K5;Q9D6K5-2;E9Q2H0;Q9D6K5-3	6;6;6;6;6;6;5;1;1;1	6;6;6;6;6;6;5;1;1;1	6;6;6;6;6;6;5;1;1;1	Synaptojanin-2-binding protein	Gm20498;Synj2bp	>tr|E9PVN6|E9PVN6_MOUSE Uncharacterized protein OS=Mus musculus PE=4 SV=1;>tr|F8WHR3|F8WHR3_MOUSE Synaptojanin-2-binding protein OS=Mus musculus GN=Synj2bp PE=4 SV=1;>sp|Q9D6K5-4|SYJ2B_MOUSE Isoform 4 of Synaptojanin-2-binding protein OS=Mus musculus GN=Sy	10	6	6	6	6	1	5	6	1	5	6	1	5	34.6	34.6	34.6	20.443	182	182;153;153;145;118;106;101;595;595;40	18.8																1	5	7	1	8	3
Q9ESW4;Q9ESW4-2	Q9ESW4	16;5	16;5	16;5	Acylglycerol kinase, mitochondrial	Agk	>sp|Q9ESW4|AGK_MOUSE Acylglycerol kinase, mitochondrial OS=Mus musculus GN=Agk PE=1 SV=1	2	16	16	16	15	9	9	15	9	9	15	9	9	39.2	39.2	39.2	46.975	421	421;173	11.3				1	1	1	1	1	1			37	2
A2AWQ5;Q8CI94;Q9ET01;Q3UEJ6	A2AWQ5;Q8CI94	34;34;6;6	34;34;6;6	24;24;1;1	Phosphorylase;Glycogen phosphorylase, brain form	Pygb	>tr|A2AWQ5|A2AWQ5_MOUSE Phosphorylase OS=Mus musculus GN=Pygb PE=3 SV=1;>sp|Q8CI94|PYGB_MOUSE Glycogen phosphorylase, brain form OS=Mus musculus GN=Pygb PE=1 SV=3	4	34	34	24	26	24	30	26	24	30	17	17	22	42.9	42.9	30.4	96.729	843	843;843;850;759	6.33			1	1	30	7	61	4
E9Q5P0;O35453;G3UWE8;O35453-2	E9Q5P0;O35453;G3UWE8;O35453-2	2;1;1;1	2;1;1;1	2;1;1;1	Serine protease hepsin;Serine protease hepsin non-catalytic chain;Serine protease hepsin catalytic chain	Hpn	>tr|E9Q5P0|E9Q5P0_MOUSE Serine protease hepsin catalytic chain OS=Mus musculus GN=Hpn PE=3 SV=1;>sp|O35453|HEPS_MOUSE Serine protease hepsin OS=Mus musculus GN=Hpn PE=2 SV=3;>tr|G3UWE8|G3UWE8_MOUSE Hepsin, isoform CRA_c OS=Mus musculus GN=Hpn PE=3 SV=1;>sp	4	2	2	2	1	1	2	1	1	2	1	1	2	2.5	2.5	2.5	47.76	445	445;436;416;416	5.2	1	1		1	1	3	2	1
P35279;P35279-2;Q0PD54;Q3U4W5;D3YV69	P35279;P35279-2;Q0PD54;Q3U4W5;D3YV69	13;13;13;13;11	4;4;4;4;4	4;4;4;4;4	Ras-related protein Rab-6A	Rab6a	>sp|P35279|RAB6A_MOUSE Ras-related protein Rab-6A OS=Mus musculus GN=Rab6a PE=1 SV=4;>sp|P35279-2|RAB6A_MOUSE Isoform 2 of Ras-related protein Rab-6A OS=Mus musculus GN=Rab6a;>tr|Q0PD54|Q0PD54_MOUSE RAB6, member RAS oncogene family, isoform CRA_a OS=Mus mu	5	13	4	4	13	8	8	4	2	2	4	2	2	52.4	19.7	19.7	23.59	208	208;208;208;208;175	15.8														1	4		4
E9Q8N8;O88343;A7E1Z5;E1AWU4;O88343-2;D3Z7G8;D3Z7I7;E9Q3M5;D3YX36;D3YVG0;O88343-3	E9Q8N8;O88343;A7E1Z5;E1AWU4;O88343-2	23;22;22;18;18;6;3;1;1;1;1	23;22;22;18;18;6;3;1;1;1;1	22;21;21;17;17;6;3;1;1;1;1	Electrogenic sodium bicarbonate cotransporter 1	Slc4a4	>tr|E9Q8N8|E9Q8N8_MOUSE Electrogenic sodium bicarbonate cotransporter 1 OS=Mus musculus GN=Slc4a4 PE=4 SV=1;>sp|O88343|S4A4_MOUSE Electrogenic sodium bicarbonate cotransporter 1 OS=Mus musculus GN=Slc4a4 PE=1 SV=2;>tr|A7E1Z5|A7E1Z5_MOUSE Electrogenic Na-bi	11	23	23	22	18	18	20	18	18	20	17	17	20	23.1	23.1	22.3	123.08	1094	1094;1079;1070;1035;1035;233;86;1116;1041;1001;157	5.11		1	6	22	16	43	2
P19157;F8WJD9;P46425	P19157;F8WJD9;P46425	5;5;3	5;5;3	5;5;3	Glutathione S-transferase P 1;Glutathione S-transferase P 2	Gstp1;Gstp2	>sp|P19157|GSTP1_MOUSE Glutathione S-transferase P 1 OS=Mus musculus GN=Gstp1 PE=1 SV=2;>tr|F8WJD9|F8WJD9_MOUSE Glutathione S-transferase P 1 OS=Mus musculus GN=Gstp1 PE=3 SV=1;>sp|P46425|GSTP2_MOUSE Glutathione S-transferase P 2 OS=Mus musculus GN=Gstp2 P	3	5	5	5	4	3	4	4	3	4	4	3	4	33.3	33.3	33.3	23.609	210	210;209;210	16.5															7	5	9	6
P40142	P40142	12	12	12	Transketolase	Tkt	>sp|P40142|TKT_MOUSE Transketolase OS=Mus musculus GN=Tkt PE=1 SV=1	1	12	12	12	7	8	8	7	8	8	7	8	8	18.5	18.5	18.5	67.63	623	623	8.4							9	1	19	1
E9Q455;G5E8R1;G5E8R0;F8WID5;E9Q454;B7ZNL3;P58771;P58771-2;Q545Y3;Q564G1;Q8BSH3;E9Q452;E9Q456;G5E8R2;E9Q453;E9Q448;E9Q450;Q8BP43	E9Q455;G5E8R1;G5E8R0;F8WID5;E9Q454;B7ZNL3;P58771;P58771-2;Q545Y3;Q564G1;Q8BSH3;E9Q452;E9Q456;G5E8R2;E9Q453;E9Q448;E9Q450;Q8BP43	13;13;13;11;11;11;11;11;11;11;11;11;10;10;10;8;8;8	5;5;5;3;3;3;3;3;3;3;3;3;3;3;3;1;1;1	5;5;5;3;3;3;3;3;3;3;3;3;3;3;3;1;1;1	Tropomyosin alpha-1 chain	Tpm1	>tr|E9Q455|E9Q455_MOUSE Tropomyosin alpha-1 chain OS=Mus musculus GN=Tpm1 PE=3 SV=1;>tr|G5E8R1|G5E8R1_MOUSE Tropomyosin 1, alpha, isoform CRA_j OS=Mus musculus GN=Tpm1 PE=3 SV=1;>tr|G5E8R0|G5E8R0_MOUSE Tropomyosin 1, alpha, isoform CRA_i OS=Mus musculus GN	18	13	5	5	13	6	7	5	1	2	5	1	2	43	20.3	20.3	28.748	251	251;248;245;326;287;284;284;284;284;284;284;281;248;248;245;284;284;284	14.2													5		1	3
P63011;Q0PD63;D3YZP5	P63011;Q0PD63	11;11;3	11;11;3	6;6;2	Ras-related protein Rab-3A	Rab3a	>sp|P63011|RAB3A_MOUSE Ras-related protein Rab-3A OS=Mus musculus GN=Rab3a PE=1 SV=1;>tr|Q0PD63|Q0PD63_MOUSE RAB3A, member RAS oncogene family, isoform CRA_a OS=Mus musculus GN=Rab3a PE=2 SV=1	3	11	11	6	11	9	9	11	9	9	6	5	5	54.1	54.1	33.2	24.97	220	220;220;62	14.8	2		1						2	4	7	10	19	13	34	30	46	5	1	1
P54071;D6RIL6	P54071	21;10	21;10	20;9	Isocitrate dehydrogenase [NADP], mitochondrial	Idh2	>sp|P54071|IDHP_MOUSE Isocitrate dehydrogenase [NADP], mitochondrial OS=Mus musculus GN=Idh2 PE=1 SV=3	2	21	21	20	20	15	16	20	15	16	19	14	15	44.7	44.7	42.7	50.906	452	452;294	11.4									12	1		48	2
B1ASG4;O08914	B1ASG4;O08914	2;2	2;2	2;2	Fatty-acid amide hydrolase 1	Faah	>tr|B1ASG4|B1ASG4_MOUSE Fatty acid amide hydrolase OS=Mus musculus GN=Faah PE=4 SV=1;>sp|O08914|FAAH1_MOUSE Fatty-acid amide hydrolase 1 OS=Mus musculus GN=Faah PE=2 SV=1	2	2	2	2	2	1	1	2	1	1	2	1	1	2.6	2.6	2.6	63.221	579	579;579	9								2		2
A2AG40;Q99JB2;F6WI02;A2AG39;A2AG41	A2AG40;Q99JB2	9;9;4;4;3	9;9;4;4;3	9;9;4;4;3	Stomatin-like protein 2	Stoml2	>tr|A2AG40|A2AG40_MOUSE MCG1040650 OS=Mus musculus GN=Stoml2 PE=4 SV=1;>sp|Q99JB2|STML2_MOUSE Stomatin-like protein 2 OS=Mus musculus GN=Stoml2 PE=1 SV=1	5	9	9	9	7	5	6	7	5	6	7	5	6	29.2	29.2	29.2	38.384	353	353;353;287;286;213	12.8											8		1	11
Q04736;Q3TJI7	Q04736;Q3TJI7	8;8	3;3	1;1	Tyrosine-protein kinase Yes	Yes1	>sp|Q04736|YES_MOUSE Tyrosine-protein kinase Yes OS=Mus musculus GN=Yes1 PE=1 SV=3;>tr|Q3TJI7|Q3TJI7_MOUSE Yamaguchi sarcoma viral (V-yes) oncogene homolog 1, isoform CRA_a OS=Mus musculus GN=Yes1 PE=2 SV=1	2	8	3	1	4	8	7	2	3	3	1	1	1	12.4	4.1	1.1	60.629	541	541;541	9.62								2		5	1
P18572;P18572-2	P18572;P18572-2	9;9	9;9	9;9	Basigin	Bsg	>sp|P18572|BASI_MOUSE Basigin OS=Mus musculus GN=Bsg PE=1 SV=2;>sp|P18572-2|BASI_MOUSE Isoform 2 of Basigin OS=Mus musculus GN=Bsg	2	9	9	9	9	8	8	9	8	8	9	8	8	24.2	24.2	24.2	42.444	389	389;273	11.9								1	3		2	27	7	2
Q8BG51-4;Q8BG51-3;Q8BG51-2;Q8BG51;F7ASU3;Q8JZN7;F8WJL2	Q8BG51-4;Q8BG51-3;Q8BG51-2;Q8BG51	12;12;12;12;4;1;1	12;12;12;12;4;1;1	12;12;12;12;4;1;1	Mitochondrial Rho GTPase 1	Rhot1	>sp|Q8BG51-4|MIRO1_MOUSE Isoform 4 of Mitochondrial Rho GTPase 1 OS=Mus musculus GN=Rhot1;>sp|Q8BG51-3|MIRO1_MOUSE Isoform 3 of Mitochondrial Rho GTPase 1 OS=Mus musculus GN=Rhot1;>sp|Q8BG51-2|MIRO1_MOUSE Isoform 2 of Mitochondrial Rho GTPase 1 OS=Mus musc	7	12	12	12	5	11	8	5	11	8	5	11	8	18.8	18.8	18.8	80.827	704	704;672;663;631;434;620;482	8.45						2	3	5	21
P16125;D3Z7F0;REV__Q5SQ27	P16125;D3Z7F0	14;9;1	14;9;1	12;7;1	L-lactate dehydrogenase B chain;L-lactate dehydrogenase	Ldhb	>sp|P16125|LDHB_MOUSE L-lactate dehydrogenase B chain OS=Mus musculus GN=Ldhb PE=1 SV=2;>tr|D3Z7F0|D3Z7F0_MOUSE L-lactate dehydrogenase (Fragment) OS=Mus musculus GN=Ldhb PE=3 SV=1	3	14	14	12	10	12	12	10	12	12	9	10	11	42.2	42.2	36.8	36.572	334	334;198;401	13.5										15	3			15	35
Q543K5;Q99K85;Q3U6K9;E9Q6P1	Q543K5;Q99K85;Q3U6K9	5;5;3;1	5;5;3;1	5;5;3;1	Phosphoserine aminotransferase	Psat1	>tr|Q543K5|Q543K5_MOUSE Phosphoserine aminotransferase OS=Mus musculus GN=Psat1 PE=2 SV=1;>sp|Q99K85|SERC_MOUSE Phosphoserine aminotransferase OS=Mus musculus GN=Psat1 PE=1 SV=1;>tr|Q3U6K9|Q3U6K9_MOUSE Phosphoserine aminotransferase OS=Mus musculus GN=Psat	4	5	5	5	5	1	1	5	1	1	5	1	1	14.3	14.3	14.3	40.472	370	370;370;367;157	11.9											5			2
P17751;H7BXC3	P17751;H7BXC3	13;10	13;10	13;10	Triosephosphate isomerase	Tpi1	>sp|P17751|TPIS_MOUSE Triosephosphate isomerase OS=Mus musculus GN=Tpi1 PE=1 SV=4;>tr|H7BXC3|H7BXC3_MOUSE Triosephosphate isomerase OS=Mus musculus GN=Tpi1 PE=3 SV=1	2	13	13	13	13	10	10	13	10	10	13	10	10	49.8	49.8	49.8	32.191	299	299;167	15.5												1	15	1	16	17	28
F6T8G5;E9PW19;F8VQM7;E9Q2L4;D3YUZ8;E9Q2L2;F7ASZ7;Q91XM9-7;Q91XM9-4;Q91XM9-2;Q91XM9;Q91XM9-6;Q91XM9-3;Q91XM9-8;D3YWU0;E9Q031;Q91XM9-5	F6T8G5;E9PW19;F8VQM7;E9Q2L4;D3YUZ8;E9Q2L2;F7ASZ7;Q91XM9-7;Q91XM9-4;Q91XM9-2;Q91XM9;Q91XM9-6;Q91XM9-3;Q91XM9-8	27;27;27;27;27;26;25;23;23;23;23;23;23;21;13;12;9	24;24;24;24;24;23;22;21;21;21;21;21;21;19;12;11;8	20;20;20;20;20;19;18;17;17;17;17;17;17;15;10;9;6	Disks large homolog 2	Dlg2	>tr|F6T8G5|F6T8G5_MOUSE Disks large homolog 2 OS=Mus musculus GN=Dlg2 PE=4 SV=1;>tr|E9PW19|E9PW19_MOUSE Disks large homolog 2 OS=Mus musculus GN=Dlg2 PE=4 SV=1;>tr|F8VQM7|F8VQM7_MOUSE Disks large homolog 2 OS=Mus musculus GN=Dlg2 PE=4 SV=1;>tr|E9Q2L4|E9Q2L	17	27	24	20	22	21	19	19	18	17	15	14	14	32	27.5	24.1	109.14	976	976;859;852;810;755;870;852;976;887;859;852;810;791;852;481;329;491	6.13				4	25	15	38	3
P23819-4;E9QKC0;P23819;P23819-3	P23819-4;E9QKC0;P23819;P23819-3	38;36;36;35	38;36;36;35	1;0;1;1	Glutamate receptor 2	Gria2	>sp|P23819-4|GRIA2_MOUSE Isoform 4 of Glutamate receptor 2 OS=Mus musculus GN=Gria2;>tr|E9QKC0|E9QKC0_MOUSE Glutamate receptor 2 OS=Mus musculus GN=Gria2 PE=4 SV=1;>sp|P23819|GRIA2_MOUSE Glutamate receptor 2 OS=Mus musculus GN=Gria2 PE=1 SV=3;>sp|P23819-3|	4	38	38	1	28	32	30	28	32	30	1	1	1	46.1	46.1	1.5	102.85	921	921;883;883;939	6.33			2	4	36	4	73	10
A1L3T7	A1L3T7	2	2	2	Protein FAM65C	Fam65c	>sp|A1L3T7|FA65C_MOUSE Protein FAM65C OS=Mus musculus GN=Fam65c PE=2 SV=1	1	2	2	2	1	2	1	1	2	1	1	2	1	1.2	1.2	1.2	104.16	938	938	4.78		1	2	1	1	2	2
P32037;Q3TPL8	P32037;Q3TPL8	8;8	8;8	8;8	Solute carrier family 2, facilitated glucose transporter member 3	Slc2a3	>sp|P32037|GTR3_MOUSE Solute carrier family 2, facilitated glucose transporter member 3 OS=Mus musculus GN=Slc2a3 PE=1 SV=1;>tr|Q3TPL8|Q3TPL8_MOUSE Solute carrier family 2 (Facilitated glucose transporter), member 3 OS=Mus musculus GN=Slc2a3 PE=2 SV=1	2	8	8	8	7	6	5	7	6	5	7	6	5	15.8	15.8	15.8	53.478	493	493;493	12.2							1	1	1		10	17	7	6	2	1
P05132;P05132-2	P05132;P05132-2	11;10	11;10	5;4	cAMP-dependent protein kinase catalytic subunit alpha	Prkaca	>sp|P05132|KAPCA_MOUSE cAMP-dependent protein kinase catalytic subunit alpha OS=Mus musculus GN=Prkaca PE=1 SV=3;>sp|P05132-2|KAPCA_MOUSE Isoform 2 of cAMP-dependent protein kinase catalytic subunit alpha OS=Mus musculus GN=Prkaca	2	11	11	5	9	7	8	9	7	8	5	3	3	29.6	29.6	14.5	40.57	351	351;343	12.7											9	6	11	12	1
Q8R404	Q8R404	5	5	5	Protein QIL1	Qil1	>sp|Q8R404|QIL1_MOUSE Protein QIL1 OS=Mus musculus GN=Qil1 PE=2 SV=1	1	5	5	5	4	3	3	4	3	3	4	3	3	52.1	52.1	52.1	13.373	119	119	19.9																	2	4	5	2	5	6
Q3U489;Q9WUR9;F8WH88;F6TEU8;A2ARF6;A2ARF5	Q3U489;Q9WUR9;F8WH88;F6TEU8;A2ARF6	7;7;6;4;4;1	7;7;6;4;4;1	7;7;6;4;4;1	Adenylate kinase isoenzyme 4, mitochondrial	Ak4	>tr|Q3U489|Q3U489_MOUSE Adenylate kinase 3 alpha-like 1 OS=Mus musculus GN=Ak4 PE=2 SV=1;>sp|Q9WUR9|KAD4_MOUSE Adenylate kinase isoenzyme 4, mitochondrial OS=Mus musculus GN=Ak4 PE=2 SV=1;>tr|F8WH88|F8WH88_MOUSE Adenylate kinase isoenzyme 4, mitochondrial	6	7	7	7	7	6	7	7	6	7	7	6	7	33.6	33.6	33.6	25.061	223	223;223;342;141;115;123	15.6													6		9	9	13
Q9CPU4	Q9CPU4	5	5	5	Microsomal glutathione S-transferase 3	Mgst3	>sp|Q9CPU4|MGST3_MOUSE Microsomal glutathione S-transferase 3 OS=Mus musculus GN=Mgst3 PE=1 SV=1	1	5	5	5	5	3	3	5	3	3	5	3	3	40.5	40.5	40.5	16.958	153	153	17.6								2				1			3	4	11	9	2	5	7	1
Q9CQE1;B1AWZ5;B1AWZ3;G3X8S9;Q9D9L2	Q9CQE1;B1AWZ5	8;8;2;2;2	8;8;2;2;2	8;8;2;2;2	Protein NipSnap homolog 3B	Nipsnap3b	>sp|Q9CQE1|NPS3B_MOUSE Protein NipSnap homolog 3B OS=Mus musculus GN=Nipsnap3b PE=1 SV=1;>tr|B1AWZ5|B1AWZ5_MOUSE Nipsnap homolog 3A (C. elegans) OS=Mus musculus GN=Nipsnap3b PE=4 SV=1	5	8	8	8	8	3	3	8	3	3	8	3	3	27.1	27.1	27.1	28.308	247	247;197;247;245;227	15.7													1		9	1	7
A2BEF1;P70175;A2BEE9;Q52KF7;A2BEF2	A2BEF1;P70175;A2BEE9;Q52KF7	18;18;18;18;8	16;16;16;16;7	16;16;16;16;7	Disks large homolog 3	Dlg3	>tr|A2BEF1|A2BEF1_MOUSE Discs, large homolog 3 (Drosophila) OS=Mus musculus GN=Dlg3 PE=4 SV=1;>sp|P70175|DLG3_MOUSE Disks large homolog 3 OS=Mus musculus GN=Dlg3 PE=1 SV=1;>tr|A2BEE9|A2BEE9_MOUSE Discs, large homolog 3 (Drosophila) OS=Mus musculus GN=Dlg3	5	18	16	16	13	14	14	11	12	12	11	12	12	24.5	22.4	22.4	93.481	849	849;849;835;817;512	6.49					11	2	25	3
Q3UKW2;P62204;Q9D6P8;A2A4Z2;P20801;G3UX57	Q3UKW2;P62204;Q9D6P8	11;11;6;1;1;1	11;11;6;1;1;1	11;11;6;1;1;1	Calmodulin;Calmodulin-like protein 3	Calm1;Calml3	>tr|Q3UKW2|Q3UKW2_MOUSE Calmodulin OS=Mus musculus GN=Calm1 PE=2 SV=1;>sp|P62204|CALM_MOUSE Calmodulin OS=Mus musculus GN=Calm1 PE=1 SV=2;>sp|Q9D6P8|CALL3_MOUSE Calmodulin-like protein 3 OS=Mus musculus GN=Calml3 PE=2 SV=1	6	11	11	11	11	1	11	11	1	11	11	1	11	39.6	39.6	39.6	21.56	197	197;149;149;160;160;39	17.6	1														1	8	25	4	23	2		2
G5E8N5;P06151;Q564E2;D3YZQ9;D3Z736;Q6NXW3;P00342;Q548Z6;D3YZE4;D3YVR7	G5E8N5;P06151;Q564E2;D3YZQ9;D3Z736	12;12;12;10;10;4;2;2;2;2	10;10;10;8;8;4;1;1;1;1	10;10;10;8;8;4;1;1;1;1	L-lactate dehydrogenase;L-lactate dehydrogenase A chain	Ldha	>tr|G5E8N5|G5E8N5_MOUSE L-lactate dehydrogenase OS=Mus musculus GN=Ldha PE=3 SV=1;>sp|P06151|LDHA_MOUSE L-lactate dehydrogenase A chain OS=Mus musculus GN=Ldha PE=1 SV=3;>tr|Q564E2|Q564E2_MOUSE L-lactate dehydrogenase OS=Mus musculus GN=Ldha PE=2 SV=1;>tr|	10	12	10	10	7	10	10	6	8	9	6	8	9	32.1	27.1	27.1	39.758	361	361;332;332;273;237;104;332;332;237;235	13.6										8	1			1	22
H3BIV5;D3YVF0	H3BIV5;D3YVF0	12;12	12;12	12;12	A-kinase anchor protein 5	Akap5	>tr|H3BIV5|H3BIV5_MOUSE A-kinase anchor protein 5 OS=Mus musculus GN=Akap5 PE=4 SV=1;>sp|D3YVF0|AKAP5_MOUSE A-kinase anchor protein 5 OS=Mus musculus GN=Akap5 PE=3 SV=2	2	12	12	12	4	9	5	4	9	5	4	9	5	32.2	32.2	32.2	80.202	752	752;745	5.56				4		14
Q71M36;Q71M36-2;Q71M36-4;Q71M36-3	Q71M36;Q71M36-2;Q71M36-4	3;3;2;1	3;3;2;1	3;3;2;1	Chondroitin sulfate proteoglycan 5	Cspg5	>sp|Q71M36|CSPG5_MOUSE Chondroitin sulfate proteoglycan 5 OS=Mus musculus GN=Cspg5 PE=1 SV=2;>sp|Q71M36-2|CSPG5_MOUSE Isoform 2 of Chondroitin sulfate proteoglycan 5 OS=Mus musculus GN=Cspg5;>sp|Q71M36-4|CSPG5_MOUSE Isoform 4 of Chondroitin sulfate proteog	4	3	3	3	3	2	2	3	2	2	3	2	2	6.5	6.5	6.5	60.405	566	566;539;569;458	4.95			3	4	6	5	2
Q8BG33;Q99PJ0;D3Z396;F6RQ26;F6Z2M6;Q8HW98	Q8BG33;Q99PJ0;D3Z396	12;12;12;5;5;1	11;11;11;5;5;0	7;7;7;5;5;0	Neurotrimin	Ntm	>tr|Q8BG33|Q8BG33_MOUSE Neurotrimin OS=Mus musculus GN=Ntm PE=2 SV=1;>sp|Q99PJ0|NTRI_MOUSE Neurotrimin OS=Mus musculus GN=Ntm PE=2 SV=2;>tr|D3Z396|D3Z396_MOUSE Neurotrimin OS=Mus musculus GN=Ntm PE=4 SV=1	6	12	11	7	11	11	11	11	10	10	7	7	7	40.1	38.4	28.5	37.941	344	344;344;316;191;179;336	9.69							10	18	19	18	30	11
P17182;Q5FW97;Q6PHC1;B0QZL1;B1ARR7;B1ARR6	P17182;Q5FW97;Q6PHC1;B0QZL1	23;23;18;12;8;3	23;23;18;12;8;3	17;17;14;8;6;1	Alpha-enolase;Enolase	Eno1	>sp|P17182|ENOA_MOUSE Alpha-enolase OS=Mus musculus GN=Eno1 PE=1 SV=3;>tr|Q5FW97|Q5FW97_MOUSE Enolase 1, alpha non-neuron OS=Mus musculus GN=Eno1 PE=2 SV=1;>tr|Q6PHC1|Q6PHC1_MOUSE Enolase OS=Mus musculus GN=Eno1 PE=2 SV=1;>tr|B0QZL1|B0QZL1_MOUSE Enolase (F	6	23	23	17	20	20	18	20	20	18	15	14	13	65.4	65.4	48.8	47.14	434	434;434;366;221;119;67	11.1					1	1		2	28	1	1	64	8	3
Q99L13;E9Q155	Q99L13;E9Q155	6;5	6;5	6;5	3-hydroxyisobutyrate dehydrogenase, mitochondrial	Hibadh	>sp|Q99L13|3HIDH_MOUSE 3-hydroxyisobutyrate dehydrogenase, mitochondrial OS=Mus musculus GN=Hibadh PE=2 SV=1;>tr|E9Q155|E9Q155_MOUSE 3-hydroxyisobutyrate dehydrogenase, mitochondrial OS=Mus musculus GN=Hibadh PE=4 SV=1	2	6	6	6	5	2	2	5	2	2	5	2	2	25.7	25.7	25.7	35.44	335	335;334	12.7										5					6
Q3UMR5	Q3UMR5	11	11	5	Calcium uniporter protein, mitochondrial	Mcu	>sp|Q3UMR5|MCU_MOUSE Calcium uniporter protein, mitochondrial OS=Mus musculus GN=Mcu PE=2 SV=2	1	11	11	5	8	9	9	8	9	9	4	4	3	33.1	33.1	20.6	39.681	350	350	13.8										5			5	1	18
Q9CR68	Q9CR68	15	15	15	Cytochrome b-c1 complex subunit Rieske, mitochondrial;Cytochrome b-c1 complex subunit 11	Uqcrfs1	>sp|Q9CR68|UCRI_MOUSE Cytochrome b-c1 complex subunit Rieske, mitochondrial OS=Mus musculus GN=Uqcrfs1 PE=1 SV=1	1	15	15	15	15	10	10	15	10	10	15	10	10	51.1	51.1	51.1	29.367	274	274	16.3													10	1	21	10	31	5		3	5
G3UYZ1;Q8R366;D3Z4Q8	G3UYZ1;Q8R366	10;9;3	10;9;3	10;9;3	Immunoglobulin superfamily member 8	Igsf8	>tr|G3UYZ1|G3UYZ1_MOUSE Immunoglobulin superfamily member 8 OS=Mus musculus GN=Igsf8 PE=4 SV=1;>sp|Q8R366|IGSF8_MOUSE Immunoglobulin superfamily member 8 OS=Mus musculus GN=Igsf8 PE=1 SV=2	3	10	10	10	7	8	8	7	8	8	7	8	8	24.5	24.5	24.5	58.131	548	548;611;149	8.1						4	12		22	1
E9Q0J0;Q9Z2Y3;Q9Z2Y3-2;Q9Z2Y3-3;D3Z6A7;E9Q0I7;E9Q0I8;Q3UVL6;D3Z6A9;E9Q0J1;Q9Z2Y3-4;D3Z6A8;Q5D052;Q9Z2Y3-5;Q501M9	E9Q0J0;Q9Z2Y3;Q9Z2Y3-2;Q9Z2Y3-3;D3Z6A7;E9Q0I7;E9Q0I8	22;22;20;20;16;15;14;7;6;6;6;6;6;6;1	22;22;20;20;16;15;14;7;6;6;6;6;6;6;1	20;20;18;18;14;14;13;6;5;5;5;5;5;5;0	Homer protein homolog 1	Homer1	>tr|E9Q0J0|E9Q0J0_MOUSE Homer protein homolog 1 OS=Mus musculus GN=Homer1 PE=4 SV=1;>sp|Q9Z2Y3|HOME1_MOUSE Homer protein homolog 1 OS=Mus musculus GN=Homer1 PE=1 SV=2;>sp|Q9Z2Y3-2|HOME1_MOUSE Isoform 2 of Homer protein homolog 1 OS=Mus musculus GN=Homer1;>	15	22	22	20	22	11	19	22	11	19	20	10	17	61.7	61.7	57.7	41.484	366	366;366;370;354;224;192;180;193;233;203;203;191;186;186;122	12.4											3	34	29
Q8BGH2	Q8BGH2	20	20	20	Sorting and assembly machinery component 50 homolog	Samm50	>sp|Q8BGH2|SAM50_MOUSE Sorting and assembly machinery component 50 homolog OS=Mus musculus GN=Samm50 PE=1 SV=1	1	20	20	20	16	15	14	16	15	14	16	15	14	49	49	49	51.863	469	469	10.6								2	18	1	33	16	1
Q6P5F7;Q6P5F7-2	Q6P5F7;Q6P5F7-2	3;3	3;3	3;3	Protein tweety homolog 3	Ttyh3	>sp|Q6P5F7|TTYH3_MOUSE Protein tweety homolog 3 OS=Mus musculus GN=Ttyh3 PE=1 SV=1;>sp|Q6P5F7-2|TTYH3_MOUSE Isoform 2 of Protein tweety homolog 3 OS=Mus musculus GN=Ttyh3	2	3	3	3	2	1	1	2	1	1	2	1	1	6.7	6.7	6.7	57.713	524	524;479	9.86								2	1	1	2	1
Q3U505;Q9DBG6;A2ACG7	Q3U505;Q9DBG6;A2ACG7	7;7;7	7;7;7	7;7;7	Dolichyl-diphosphooligosaccharide--protein glycosyltransferase subunit 2	Rpn2	>tr|Q3U505|Q3U505_MOUSE Uncharacterized protein (Fragment) OS=Mus musculus GN=Rpn2 PE=2 SV=1;>sp|Q9DBG6|RPN2_MOUSE Dolichyl-diphosphooligosaccharide--protein glycosyltransferase subunit 2 OS=Mus musculus GN=Rpn2 PE=2 SV=1;>tr|A2ACG7|A2ACG7_MOUSE Dolichyl-d	3	7	7	7	6	4	4	6	4	4	6	4	4	12.3	12.3	12.3	72.093	659	659;631;615	8.76							6		3	8
Q8R191	Q8R191	6	6	6	Synaptogyrin-3	Syngr3	>sp|Q8R191|SNG3_MOUSE Synaptogyrin-3 OS=Mus musculus GN=Syngr3 PE=1 SV=1	1	6	6	6	5	4	6	5	4	6	5	4	6	26.2	26.2	26.2	24.561	229	229	16.8													3		6	4	19	2	4	3
Q3TDK6-2;Q3TDK6;Q3TDK6-3	Q3TDK6-2;Q3TDK6;Q3TDK6-3	3;3;3	3;3;3	3;3;3	Protein rogdi homolog	Rogdi	>sp|Q3TDK6-2|ROGDI_MOUSE Isoform 2 of Protein rogdi homolog OS=Mus musculus GN=Rogdi;>sp|Q3TDK6|ROGDI_MOUSE Protein rogdi homolog OS=Mus musculus GN=Rogdi PE=2 SV=2;>sp|Q3TDK6-3|ROGDI_MOUSE Isoform 3 of Protein rogdi homolog OS=Mus musculus GN=Rogdi	3	3	3	3	1	2	2	1	2	2	1	2	2	9.4	9.4	9.4	34.449	309	309;287;213	14										1					4
P12787	P12787	9	9	9	Cytochrome c oxidase subunit 5A, mitochondrial	Cox5a	>sp|P12787|COX5A_MOUSE Cytochrome c oxidase subunit 5A, mitochondrial OS=Mus musculus GN=Cox5a PE=1 SV=2	1	9	9	9	8	6	6	8	6	6	8	6	6	46.6	46.6	46.6	16.101	146	146	20.6																		3	13		6	20
P48962;B2RTC8;Q3V132	P48962	24;4;4	24;4;4	12;0;0	ADP/ATP translocase 1	Slc25a4	>sp|P48962|ADT1_MOUSE ADP/ATP translocase 1 OS=Mus musculus GN=Slc25a4 PE=1 SV=4	3	24	24	12	22	22	23	22	22	23	11	12	12	60.7	60.7	33.9	32.904	298	298;320;320	13.3	1				4	8	12	17	20	40	28	46	63	41	100	61	16	10	9	8	1	2
E9Q828;F7AAP4;Q32ME1;REV__Q91YR5;REV__Q3TRF3;REV__Q91YR5-1;REV__Q91YR5-2;Q99MS3-3	E9Q828;F7AAP4;Q32ME1	48;48;43;1;1;1;1;1	30;30;25;0;0;0;0;0	5;5;0;0;0;0;0;0		Atp2b4	>tr|E9Q828|E9Q828_MOUSE Protein Atp2b4 OS=Mus musculus GN=Atp2b4 PE=3 SV=1;>tr|F7AAP4|F7AAP4_MOUSE Protein Atp2b4 OS=Mus musculus GN=Atp2b4 PE=3 SV=1;>tr|Q32ME1|Q32ME1_MOUSE ATPase, Ca++ transporting, plasma membrane 4 OS=Mus musculus GN=Atp2b4 PE=2 SV=1	8	48	30	5	41	44	39	24	26	22	5	4	4	41.3	26.9	3.7	129.26	1172	1172;1166;1107;698;478;377;318;90	5.02	2	3	14	41	29	66	12
Q3TMZ1;Q922Q4;Q3UTR5;Q922W5;A2ABZ2	Q3TMZ1;Q922Q4;Q3UTR5;Q922W5	3;3;2;2;1	3;3;2;2;1	3;3;2;2;1	Pyrroline-5-carboxylate reductase;Pyrroline-5-carboxylate reductase 2;Pyrroline-5-carboxylate reductase 1, mitochondrial	Pycr2;Pycr1	>tr|Q3TMZ1|Q3TMZ1_MOUSE Pyrroline-5-carboxylate reductase OS=Mus musculus GN=Pycr2 PE=2 SV=1;>sp|Q922Q4|P5CR2_MOUSE Pyrroline-5-carboxylate reductase 2 OS=Mus musculus GN=Pycr2 PE=2 SV=1;>tr|Q3UTR5|Q3UTR5_MOUSE Pyrroline-5-carboxylate reductase OS=Mus musc	5	3	3	3	1	2	2	1	2	2	1	2	2	11.6	11.6	11.6	33.659	320	320;320;309;309;238	14.3										1					4	1
F2Z456;E9Q841;Q9DCN2;Q9DCN2-2;F2Z3V0	F2Z456;E9Q841;Q9DCN2;Q9DCN2-2;F2Z3V0	6;6;6;6;4	6;6;6;6;4	6;6;6;6;4	NADH-cytochrome b5 reductase 3;NADH-cytochrome b5 reductase 3 membrane-bound form;NADH-cytochrome b5 reductase 3 soluble form	Cyb5r3	>tr|F2Z456|F2Z456_MOUSE NADH-cytochrome b5 reductase 3 OS=Mus musculus GN=Cyb5r3 PE=4 SV=1;>tr|E9Q841|E9Q841_MOUSE NADH-cytochrome b5 reductase 3 OS=Mus musculus GN=Cyb5r3 PE=4 SV=1;>sp|Q9DCN2|NB5R3_MOUSE NADH-cytochrome b5 reductase 3 OS=Mus musculus GN=C	5	6	6	6	2	5	4	2	5	4	2	5	4	24	24	24	34.929	313	313;302;301;278;144	14.5										1					10
Q3TPZ5;Q99KJ8	Q3TPZ5;Q99KJ8	4;4	4;4	4;4	Dynactin subunit 2	Dctn2	>tr|Q3TPZ5|Q3TPZ5_MOUSE Dynactin 2 OS=Mus musculus GN=Dctn2 PE=2 SV=1;>sp|Q99KJ8|DCTN2_MOUSE Dynactin subunit 2 OS=Mus musculus GN=Dctn2 PE=1 SV=3	2	4	4	4	4	3	3	4	3	3	4	3	3	13.4	13.4	13.4	44.116	402	402;402	11.2									4		1	5	1	1
Q9JJV2;Q9JJV2-3;Q9JJV2-2;D3YWS3	Q9JJV2;Q9JJV2-3;Q9JJV2-2;D3YWS3	8;8;4;4	8;8;4;4	8;8;4;4	Profilin-2;Profilin	Pfn2	>sp|Q9JJV2|PROF2_MOUSE Profilin-2 OS=Mus musculus GN=Pfn2 PE=1 SV=3;>sp|Q9JJV2-3|PROF2_MOUSE Isoform 3 of Profilin-2 OS=Mus musculus GN=Pfn2;>sp|Q9JJV2-2|PROF2_MOUSE Isoform 2 of Profilin-2 OS=Mus musculus GN=Pfn2;>tr|D3YWS3|D3YWS3_MOUSE Profilin OS=Mus mu	4	8	8	8	6	5	8	6	5	8	6	5	8	48.6	48.6	48.6	15.032	140	140;91;146;110	20.3																		7	1	9	19	3
B1AZ47;Q8BKX1;Q3UKP6;Q8BKX1-2;B1AZ46;B1AZ43;Q8BKX1-3;B1AZ45;Q8BKX1-4;REV__A2AAJ9;REV__H7BX05;REV__E9QQ96;REV__A2AAJ9-2;REV__E9PU99;REV__F6TJX7;REV__F6X8F4	B1AZ47;Q8BKX1;Q3UKP6;Q8BKX1-2;B1AZ46;B1AZ43;Q8BKX1-3;B1AZ45;Q8BKX1-4	28;28;28;28;28;28;28;28;28;1;1;1;1;1;1;1	28;28;28;28;28;28;28;28;28;1;1;1;1;1;1;1	28;28;28;28;28;28;28;28;28;1;1;1;1;1;1;1	Brain-specific angiogenesis inhibitor 1-associated protein 2	Baiap2	>tr|B1AZ47|B1AZ47_MOUSE Brain-specific angiogenesis inhibitor 1-associated protein 2 OS=Mus musculus GN=Baiap2 PE=4 SV=1;>sp|Q8BKX1|BAIP2_MOUSE Brain-specific angiogenesis inhibitor 1-associated protein 2 OS=Mus musculus GN=Baiap2 PE=1 SV=2;>tr|Q3UKP6|Q3UK	16	28	28	28	21	22	20	21	22	20	21	22	20	57.4	57.4	57.4	59.236	535	535;535;522;522;521;513;513;482;482;8891;8026;7490;7167;4167;2553;397	9.37					2	3	5	27	3	47	24
P62889;Q58DZ3;D3YU37;D3YU72;F7CZ57	P62889;Q58DZ3;D3YU37	5;5;4;2;2	5;5;4;2;2	5;5;4;2;2	60S ribosomal protein L30	Rpl30;Gm6570	>sp|P62889|RL30_MOUSE 60S ribosomal protein L30 OS=Mus musculus GN=Rpl30 PE=2 SV=2;>tr|Q58DZ3|Q58DZ3_MOUSE MCG20799 OS=Mus musculus GN=Rpl30 PE=2 SV=1;>tr|D3YU37|D3YU37_MOUSE Protein Gm6570 OS=Mus musculus GN=Gm6570 PE=3 SV=2	5	5	5	5	4	0	4	4	0	4	4	0	4	44.3	44.3	44.3	12.784	115	115;115;115;115;115	18.2																1	3	5		4
Q4VAA1;Q9CQD1;A2A5F5;Q91Z61;D3Z0Z5;A2A5F6	Q4VAA1;Q9CQD1	11;11;3;1;1;1	11;11;3;1;1;1	5;5;0;0;0;0	Ras-related protein Rab-5A	Rab5a	>tr|Q4VAA1|Q4VAA1_MOUSE RAB5A, member RAS oncogene family OS=Mus musculus GN=Rab5a PE=2 SV=1;>sp|Q9CQD1|RAB5A_MOUSE Ras-related protein Rab-5A OS=Mus musculus GN=Rab5a PE=1 SV=1	6	11	11	5	11	8	6	11	8	6	5	4	3	54	54	33	23.598	215	215;215;83;198;108;35	16.1													5		15	8	23	3	1	1
P52480-2	P52480-2	30	30	3			>sp|P52480-2|KPYM_MOUSE Isoform M1 of Pyruvate kinase isozymes M1/M2 OS=Mus musculus GN=Pkm2	1	30	30	3	26	24	25	26	24	25	3	2	2	58.9	58.9	5.8	57.984	531	531	9.31							7	39	9	65	15
O08749;Q3TIE8	O08749;Q3TIE8	21;18	21;18	21;18	Dihydrolipoyl dehydrogenase, mitochondrial;Dihydrolipoyl dehydrogenase	Dld	>sp|O08749|DLDH_MOUSE Dihydrolipoyl dehydrogenase, mitochondrial OS=Mus musculus GN=Dld PE=1 SV=2;>tr|Q3TIE8|Q3TIE8_MOUSE Dihydrolipoyl dehydrogenase OS=Mus musculus GN=Dld PE=2 SV=1	2	21	21	21	20	17	14	20	17	14	20	17	14	45.6	45.6	45.6	54.272	509	509;510	9.66							5	23	35	7	49	3
P31324;H3BK84	P31324;H3BK84	15;9	15;9	11;7	cAMP-dependent protein kinase type II-beta regulatory subunit	Prkar2b	>sp|P31324|KAP3_MOUSE cAMP-dependent protein kinase type II-beta regulatory subunit OS=Mus musculus GN=Prkar2b PE=1 SV=3;>tr|H3BK84|H3BK84_MOUSE cAMP-dependent protein kinase type II-beta regulatory subunit OS=Mus musculus GN=Prkar2b PE=4 SV=1	2	15	15	11	14	11	11	14	11	11	10	7	7	42.8	42.8	32.9	46.167	416	416;256	10.9								1	16	2	5	27	2
P20357;G3UZK9;G3UZE9;Q80ZL4;Q80X35;Q3TLQ0;G3UZV6;F7ALC8;G3UWW1;G3UZJ2;E9Q8Y2	P20357	42;16;12;8;8;7;7;7;5;4;2	42;16;12;8;8;7;7;7;5;4;2	42;16;12;8;8;7;7;7;5;4;2	Microtubule-associated protein 2	Map2	>sp|P20357|MAP2_MOUSE Microtubule-associated protein 2 OS=Mus musculus GN=Map2 PE=1 SV=2	11	42	42	42	28	34	33	28	34	33	28	34	33	28.2	28.2	28.2	199.13	1828	1828;608;565;467;466;498;381;262;336;241;140	3.22	8	28	36	68	1	2
P46660	P46660	35	30	30	Alpha-internexin	Ina	>sp|P46660|AINX_MOUSE Alpha-internexin OS=Mus musculus GN=Ina PE=1 SV=2	1	35	30	30	29	31	25	24	26	21	24	26	21	62.5	56.7	56.7	55.741	504	504	9.43			1	3		6	3	29	3	64	31	3
O08807;B1AZS9	O08807;B1AZS9	2;2	1;1	1;1	Peroxiredoxin-4	Prdx4	>sp|O08807|PRDX4_MOUSE Peroxiredoxin-4 OS=Mus musculus GN=Prdx4 PE=1 SV=1;>tr|B1AZS9|B1AZS9_MOUSE Peroxiredoxin 4 (Fragment) OS=Mus musculus GN=Prdx4 PE=4 SV=1	2	2	1	1	2	2	2	1	1	1	1	1	1	6.9	4	4	31.052	274	274;229	16.2														2	1	1	1	3
Q63810;Q63810-2;Q497S1;Q63811	Q63810;Q63810-2	9;9;1;1	9;9;1;1	9;9;1;1	Calcineurin subunit B type 1	Ppp3r1	>sp|Q63810|CANB1_MOUSE Calcineurin subunit B type 1 OS=Mus musculus GN=Ppp3r1 PE=1 SV=3;>sp|Q63810-2|CANB1_MOUSE Isoform 2 of Calcineurin subunit B type 1 OS=Mus musculus GN=Ppp3r1	4	9	9	9	7	1	6	7	1	6	7	1	6	52.9	52.9	52.9	19.3	170	170;160;179;179	18.1																1	10	1	9	3
P40630;P40630-2;D3Z0F3;REV__Q921G6;REV__H3BLL3;REV__H3BIX9	P40630;P40630-2;D3Z0F3	12;12;8;1;1;1	12;12;8;1;1;1	12;12;8;1;1;1	Transcription factor A, mitochondrial	Tfam	>sp|P40630|TFAM_MOUSE Transcription factor A, mitochondrial OS=Mus musculus GN=Tfam PE=1 SV=2;>sp|P40630-2|TFAM_MOUSE Isoform Nuclear of Transcription factor A, mitochondrial OS=Mus musculus GN=Tfam;>tr|D3Z0F3|D3Z0F3_MOUSE Transcription factor A, mitochond	6	12	12	12	12	9	10	12	9	10	12	9	10	35	35	35	27.987	243	243;215;143;680;649;626	16.1													1		12	1	20
P48320;Q548L4	P48320;Q548L4	3;3	3;3	3;3	Glutamate decarboxylase 2	Gad2	>sp|P48320|DCE2_MOUSE Glutamate decarboxylase 2 OS=Mus musculus GN=Gad2 PE=2 SV=1;>tr|Q548L4|Q548L4_MOUSE Glutamic acid decarboxylase 2 OS=Mus musculus GN=Gad2 PE=2 SV=1	2	3	3	3	3	3	3	3	3	3	3	3	3	4.6	4.6	4.6	65.223	585	585;585	9.18								4	1	6
P0CG50;Q8VC46;Q922Z8;P0CG49;Q78XY9;Q5SX22;E9QNP0;E9Q5F6;E9Q4P0;P62983;Q642L7;E9Q0Z8;P62984;Q66JP1;E9Q9J0;F6X7C4;D3YYZ2	P0CG50;Q8VC46;Q922Z8;P0CG49;Q78XY9;Q5SX22;E9QNP0;E9Q5F6;E9Q4P0;P62983;Q642L7;E9Q0Z8;P62984;Q66JP1;E9Q9J0;F6X7C4	7;7;7;7;7;7;7;7;7;7;7;7;7;7;7;5;3	7;7;7;7;7;7;7;7;7;7;7;7;7;7;7;5;3	7;7;7;7;7;7;7;7;7;7;7;7;7;7;7;5;3	Polyubiquitin-C;Ubiquitin;Ubiquitin-related 1;Ubiquitin-related 2;Polyubiquitin-B;Ubiquitin;Ubiquitin-40S ribosomal protein S27a;Ubiquitin;40S ribosomal protein S27a;Ubiquitin-60S ribosomal protein L40;Ubiquitin;60S ribosomal protein L40	Ubc;Ubb;2810422J05Rik;Rps27a;Uba52;Gm7866	>sp|P0CG50|UBC_MOUSE Polyubiquitin-C OS=Mus musculus GN=Ubc PE=1 SV=2;>tr|Q8VC46|Q8VC46_MOUSE Polyubiquitin-C OS=Mus musculus GN=Ubc PE=2 SV=1;>tr|Q922Z8|Q922Z8_MOUSE Polyubiquitin-C OS=Mus musculus GN=Ubc PE=2 SV=1;>sp|P0CG49|UBB_MOUSE Polyubiquitin-B OS=	17	7	7	7	7	6	6	7	6	6	7	6	6	73.2	73.2	73.2	82.549	734	734;658;582;305;305;236;232;201;193;156;156;153;128;128;96;132;122	8.8	13	9	15	15	18	16	18	14	13	14	9	9	7	2	3	3	4	1	2	6	14
Q9DCM0	Q9DCM0	6	6	6	Protein ETHE1, mitochondrial	Ethe1	>sp|Q9DCM0|ETHE1_MOUSE Protein ETHE1, mitochondrial OS=Mus musculus GN=Ethe1 PE=1 SV=2	1	6	6	6	6	4	3	6	4	3	6	4	3	24.4	24.4	24.4	27.738	254	254	15.3												1	3		5	3	6
O55013;Q3U9K9	O55013;Q3U9K9	5;5	5;5	5;5	Trafficking protein particle complex subunit 3	Trappc3	>sp|O55013|TPPC3_MOUSE Trafficking protein particle complex subunit 3 OS=Mus musculus GN=Trappc3 PE=1 SV=1;>tr|Q3U9K9|Q3U9K9_MOUSE Trafficking protein particle complex 3 OS=Mus musculus GN=Trappc3 PE=2 SV=1	2	5	5	5	4	1	4	4	1	4	4	1	4	23.9	23.9	23.9	20.302	180	180;180	17.7																2	4		5
A2AFW7;Q791V5;Q9D050;A2AFW6	A2AFW7;Q791V5;Q9D050;A2AFW6	10;10;9;9	10;10;9;9	10;10;9;9	Mitochondrial carrier homolog 2	Mtch2	>tr|A2AFW7|A2AFW7_MOUSE MCG13498, isoform CRA_d OS=Mus musculus GN=Mtch2 PE=3 SV=1;>sp|Q791V5|MTCH2_MOUSE Mitochondrial carrier homolog 2 OS=Mus musculus GN=Mtch2 PE=1 SV=1;>tr|Q9D050|Q9D050_MOUSE Mitochondrial carrier homolog 2 OS=Mus musculus GN=Mtch2 PE	4	10	10	10	7	10	10	7	10	10	7	10	10	41.6	41.6	41.6	33.499	303	303;303;312;294	13.5						1	2	1	1	8	1	2	8	1	22	15
P99024	P99024	21	4	4	Tubulin beta-5 chain	Tubb5	>sp|P99024|TBB5_MOUSE Tubulin beta-5 chain OS=Mus musculus GN=Tubb5 PE=1 SV=1	1	21	4	4	20	18	19	3	2	3	3	2	3	61.5	16	16	49.67	444	444	10.7								1	6	1	7	9
B1AU24;Q9Z0X1;B1AU25	B1AU24;Q9Z0X1;B1AU25	17;17;17	17;17;17	17;17;17	Apoptosis-inducing factor 1, mitochondrial	Aifm1	>tr|B1AU24|B1AU24_MOUSE Apoptosis-inducing factor, mitochondrion-associated 1 OS=Mus musculus GN=Aifm1 PE=4 SV=1;>sp|Q9Z0X1|AIFM1_MOUSE Apoptosis-inducing factor 1, mitochondrial OS=Mus musculus GN=Aifm1 PE=1 SV=1;>tr|B1AU25|B1AU25_MOUSE Apoptosis-inducing	3	17	17	17	14	11	11	14	11	11	14	11	11	38.2	38.2	38.2	66.765	612	612;612;608	8.76							19	1	3	27
P84096;Q3UDZ1	P84096;Q3UDZ1	6;6	5;5	5;5	Rho-related GTP-binding protein RhoG	Rhog	>sp|P84096|RHOG_MOUSE Rho-related GTP-binding protein RhoG OS=Mus musculus GN=Rhog PE=2 SV=1;>tr|Q3UDZ1|Q3UDZ1_MOUSE Ras homolog gene family, member G OS=Mus musculus GN=Rhog PE=2 SV=1	2	6	5	5	3	1	5	2	0	4	2	0	4	41.9	36.1	36.1	21.308	191	191;191	18.1																1	2		5
P62814;Q91YH6;A2AIV6;Q8BP86;Q8BP86-2;Q8BP86-3;F7D5X7	P62814	25;8;1;1;1;1;1	25;8;1;1;1;1;1	25;8;1;1;1;1;1	V-type proton ATPase subunit B, brain isoform	Atp6v1b2	>sp|P62814|VATB2_MOUSE V-type proton ATPase subunit B, brain isoform OS=Mus musculus GN=Atp6v1b2 PE=1 SV=1	7	25	25	25	22	14	14	22	14	14	22	14	14	62.8	62.8	62.8	56.55	511	511;513;1333;1333;1325;1235;254	9.69							1	29	5	13	37	1
P35293;Q0PD38	P35293;Q0PD38	10;10	9;9	9;9	Ras-related protein Rab-18	Rab18	>sp|P35293|RAB18_MOUSE Ras-related protein Rab-18 OS=Mus musculus GN=Rab18 PE=2 SV=2;>tr|Q0PD38|Q0PD38_MOUSE RAB18, member RAS oncogene family, isoform CRA_a OS=Mus musculus GN=Rab18 PE=2 SV=1	2	10	9	9	9	4	8	8	3	7	8	3	7	51.9	49	49	23.035	206	206;206	16.5															6	9	5	8
Q3UHT7;Q6PH08;Q6PH08-3;F8WHE9;Q6PH08-2;F6S9N0;Q3TRG3;Q6PH08-4;F8VPM7;Q99MI1;E9QL63;Q99MI1-3;Q99MI1-2;Q99MI1-4;REV__A2AI42	Q3UHT7;Q6PH08;Q6PH08-3;F8WHE9;Q6PH08-2;F6S9N0;Q3TRG3	40;40;39;39;32;25;21;17;13;13;13;13;13;8;1	40;40;39;39;32;25;21;17;13;13;13;13;13;8;1	40;40;39;39;32;25;21;17;13;13;13;13;13;8;1	ERC protein 2	Erc2	>tr|Q3UHT7|Q3UHT7_MOUSE ERC protein 2 OS=Mus musculus GN=Erc2 PE=2 SV=1;>sp|Q6PH08|ERC2_MOUSE ERC protein 2 OS=Mus musculus GN=Erc2 PE=1 SV=2;>sp|Q6PH08-3|ERC2_MOUSE Isoform 3 of ERC protein 2 OS=Mus musculus GN=Erc2;>tr|F8WHE9|F8WHE9_MOUSE ERC protein 2 O	15	40	40	40	22	37	31	22	37	31	22	37	31	33.8	33.8	33.8	113.06	977	977;957;1002;957;632;476;405;523;1120;1120;1094;1093;976;368;49	5.62				14	26	76	7
Q4FK74;Q9D3D9;D3Z7S4	Q4FK74;Q9D3D9;D3Z7S4	4;4;2	4;4;2	4;4;2	ATP synthase subunit delta, mitochondrial	Atp5d	>tr|Q4FK74|Q4FK74_MOUSE ATP synthase, H+ transporting, mitochondrial F1 complex, delta subunit, isoform CRA_c OS=Mus musculus GN=Atp5d PE=2 SV=1;>sp|Q9D3D9|ATPD_MOUSE ATP synthase subunit delta, mitochondrial OS=Mus musculus GN=Atp5d PE=1 SV=1;>tr|D3Z7S4|D	3	4	4	4	4	1	2	4	1	2	4	1	2	37.5	37.5	37.5	17.6	168	168;168;121	18															2	2	7	1	5	4	1
P61264	P61264	19	19	17	Syntaxin-1B	Stx1b	>sp|P61264|STX1B_MOUSE Syntaxin-1B OS=Mus musculus GN=Stx1b PE=1 SV=1	1	19	19	17	16	17	17	16	17	17	14	15	15	56.2	56.2	51.7	33.244	288	288	7.82	1	8	29	43	42	25	10	1	1	21	11	3	1	9	51	1
Q505D7	Q505D7	4	4	4	Optic atrophy 3 protein homolog	Opa3	>sp|Q505D7|OPA3_MOUSE Optic atrophy 3 protein homolog OS=Mus musculus GN=Opa3 PE=1 SV=1	1	4	4	4	3	0	4	3	0	4	3	0	4	19.6	19.6	19.6	20.11	179	179	16.4											1	1	2			1	2	3	3	1
Q9DCX2;G3X9L6;B1ASE2;D3Z1B2	Q9DCX2;G3X9L6;B1ASE2	14;14;12;4	14;14;12;4	14;14;12;4	ATP synthase subunit d, mitochondrial	Atp5h;Gm10250	>sp|Q9DCX2|ATP5H_MOUSE ATP synthase subunit d, mitochondrial OS=Mus musculus GN=Atp5h PE=1 SV=3;>tr|G3X9L6|G3X9L6_MOUSE MCG55033 OS=Mus musculus GN=Gm10250 PE=4 SV=1;>tr|B1ASE2|B1ASE2_MOUSE ATP synthase subunit d, mitochondrial (Fragment) OS=Mus musculus G	4	14	14	14	13	3	12	13	3	12	13	3	12	72	72	72	18.749	161	161;160;138;161	16.7															8	25		24
P00405;Q7JCZ1	P00405;Q7JCZ1	7;7	7;7	7;7	Cytochrome c oxidase subunit 2	Mtco2;mt-Co2	>sp|P00405|COX2_MOUSE Cytochrome c oxidase subunit 2 OS=Mus musculus GN=Mtco2 PE=1 SV=1;>tr|Q7JCZ1|Q7JCZ1_MOUSE Cytochrome c oxidase subunit 2 OS=Mus musculus GN=mt-Co2 PE=2 SV=1	2	7	7	7	6	7	7	6	7	7	6	7	7	35.2	35.2	35.2	25.976	227	227;227	16.4												1	6	1	20	19	31	23	1
P26645	P26645	6	6	6	Myristoylated alanine-rich C-kinase substrate	Marcks	>sp|P26645|MARCS_MOUSE Myristoylated alanine-rich C-kinase substrate OS=Mus musculus GN=Marcks PE=1 SV=2	1	6	6	6	4	5	5	4	5	5	4	5	5	40.1	40.1	40.1	29.661	309	309	9.84							1	5	1	16	7	1
Q4ACU6;Q9JJZ3;E9Q1P5	Q4ACU6	41;17;2	41;17;2	38;15;2	SH3 and multiple ankyrin repeat domains protein 3	Shank3	>sp|Q4ACU6|SHAN3_MOUSE SH3 and multiple ankyrin repeat domains protein 3 OS=Mus musculus GN=Shank3 PE=1 SV=2	3	41	41	38	28	36	36	28	36	36	27	33	33	26	26	25.2	192.22	1805	1805;709;136	3.84		2	32	83	13	1
P17156;A1L347;P16627	P17156	19;8;8	5;2;2	3;0;0	Heat shock-related 70 kDa protein 2	Hspa2	>sp|P17156|HSP72_MOUSE Heat shock-related 70 kDa protein 2 OS=Mus musculus GN=Hspa2 PE=1 SV=2	3	19	5	3	16	18	18	3	4	4	2	2	3	25.3	7.3	4.9	69.641	633	633;641;641	8.45							3		8
Q5SUR3;Q9WTX5;E9PUV4;E9Q3Q7;F6TGP8	Q5SUR3;Q9WTX5	8;8;3;2;1	8;8;3;2;1	8;8;3;2;1	S-phase kinase-associated protein 1	Skp1a;Skp1	>tr|Q5SUR3|Q5SUR3_MOUSE MCG3634, isoform CRA_b OS=Mus musculus GN=Skp1a PE=2 SV=1;>sp|Q9WTX5|SKP1_MOUSE S-phase kinase-associated protein 1 OS=Mus musculus GN=Skp1 PE=1 SV=3	5	8	8	8	7	0	6	7	0	6	7	0	6	49.1	49.1	49.1	18.672	163	163;163;96;56;50	17.5																7	1	7	5
F8WHB1;Q3UHJ3;Q9R0K7;Q6DIB8	F8WHB1;Q3UHJ3;Q9R0K7	57;57;57;26	57;57;57;26	34;34;34;19	Plasma membrane calcium-transporting ATPase 2	Atp2b2	>tr|F8WHB1|F8WHB1_MOUSE Plasma membrane calcium-transporting ATPase 2 OS=Mus musculus GN=Atp2b2 PE=3 SV=1;>tr|Q3UHJ3|Q3UHJ3_MOUSE ATPase, Ca++ transporting, plasma membrane 2, isoform CRA_a OS=Mus musculus GN=Atp2b2 PE=2 SV=1;>sp|Q9R0K7|AT2B2_MOUSE Plasma	4	57	57	34	52	53	47	52	53	47	30	32	28	44.8	44.8	30.6	136.78	1243	1243;1198;1198;634	5.05	20	22	42	121	116	180	64	13	7	1
P35276;Q543Q4;D3YW33;D3YWL1	P35276;Q543Q4;D3YW33;D3YWL1	6;6;4;4	1;1;1;1	1;1;1;1	Ras-related protein Rab-3D	Rab3d	>sp|P35276|RAB3D_MOUSE Ras-related protein Rab-3D OS=Mus musculus GN=Rab3d PE=1 SV=1;>tr|Q543Q4|Q543Q4_MOUSE RAB3D, member RAS oncogene family, isoform CRA_a OS=Mus musculus GN=Rab3d PE=2 SV=1;>tr|D3YW33|D3YW33_MOUSE RAB3D, member RAS oncogene family, isof	4	6	1	1	6	4	6	1	1	1	1	1	1	26.9	5	5	24.416	219	219;219;136;106	15.3										1		1	2	1	4	2	8
B1AQE0;P05063;Q3UER1;Q91Y97	B1AQE0;P05063	24;24;1;1	18;18;0;0	18;18;0;0	Fructose-bisphosphate aldolase;Fructose-bisphosphate aldolase C	Aldoc	>tr|B1AQE0|B1AQE0_MOUSE Fructose-bisphosphate aldolase OS=Mus musculus GN=Aldoc PE=3 SV=1;>sp|P05063|ALDOC_MOUSE Fructose-bisphosphate aldolase C OS=Mus musculus GN=Aldoc PE=1 SV=4	4	24	18	18	24	12	20	18	9	15	18	9	15	68	51.5	51.5	39.394	363	363;363;364;364	12.3										2	27	31	30	14
Q80ZW9;Q9JKW0	Q80ZW9;Q9JKW0	3;3	3;3	3;3	ADP-ribosylation factor-like protein 6-interacting protein 1	Arl6ip1	>tr|Q80ZW9|Q80ZW9_MOUSE ADP-ribosylation factor-like 6 interacting protein 1 OS=Mus musculus GN=Arl6ip1 PE=2 SV=2;>sp|Q9JKW0|AR6P1_MOUSE ADP-ribosylation factor-like protein 6-interacting protein 1 OS=Mus musculus GN=Arl6ip1 PE=2 SV=1	2	3	3	3	2	0	3	2	0	3	2	0	3	9.9	9.9	9.9	23.437	203	203;203	17.8																2	1	3	3
E9QN98;Q6NXK7;D3Z5I7	E9QN98;Q6NXK7;D3Z5I7	21;21;20	19;19;18	19;19;18	Inactive dipeptidyl peptidase 10	Dpp10	>tr|E9QN98|E9QN98_MOUSE Inactive dipeptidyl peptidase 10 OS=Mus musculus GN=Dpp10 PE=4 SV=1;>sp|Q6NXK7|DPP10_MOUSE Inactive dipeptidyl peptidase 10 OS=Mus musculus GN=Dpp10 PE=2 SV=1;>tr|D3Z5I7|D3Z5I7_MOUSE Inactive dipeptidyl peptidase 10 OS=Mus musculus	3	21	19	19	11	15	16	9	13	14	9	13	14	25.5	23.4	23.4	91.129	800	800;797;746	6.6					9		29	2
A2A882;Q9R1P3	A2A882;Q9R1P3	5;5	5;5	5;5	Proteasome subunit beta type;Proteasome subunit beta type-2	Psmb2	>tr|A2A882|A2A882_MOUSE Proteasome subunit beta type OS=Mus musculus GN=Psmb2 PE=3 SV=1;>sp|Q9R1P3|PSB2_MOUSE Proteasome subunit beta type-2 OS=Mus musculus GN=Psmb2 PE=1 SV=1	2	5	5	5	4	0	1	4	0	1	4	0	1	20.9	20.9	20.9	22.906	201	201;201	16.3																5		1
Q91YQ5	Q91YQ5	16	16	16	Dolichyl-diphosphooligosaccharide--protein glycosyltransferase subunit 1	Rpn1	>sp|Q91YQ5|RPN1_MOUSE Dolichyl-diphosphooligosaccharide--protein glycosyltransferase subunit 1 OS=Mus musculus GN=Rpn1 PE=2 SV=1	1	16	16	16	11	12	12	11	12	12	11	12	12	28	28	28	68.527	608	608	8.35						1	11	2	25	1
B1AWV8;Q5DTL9;B1AWV9;B1AWV7;Q5DTL9-2;Q8JZR6;Q8JZR6-2;E9PYG2	B1AWV8;Q5DTL9;B1AWV9;B1AWV7;Q5DTL9-2	18;18;18;18;18;5;5;1	17;17;17;17;17;4;4;1	14;14;14;14;14;3;3;0	Sodium-driven chloride bicarbonate exchanger	Slc4a10	>tr|B1AWV8|B1AWV8_MOUSE Solute carrier family 4, sodium bicarbonate cotransporter-like, member 10 OS=Mus musculus GN=Slc4a10 PE=4 SV=1;>sp|Q5DTL9|S4A10_MOUSE Sodium-driven chloride bicarbonate exchanger OS=Mus musculus GN=Slc4a10 PE=1 SV=2;>tr|B1AWV9|B1AWV	8	18	17	14	11	16	13	10	15	13	7	12	11	16.3	15.5	12.9	125.82	1118	1118;1118;1106;1088;1088;1089;1037;108	4.28	4	7	12	23	9	26
P80313;Q3TIJ7	P80313;Q3TIJ7	10;10	10;10	10;10	T-complex protein 1 subunit eta	Cct7	>sp|P80313|TCPH_MOUSE T-complex protein 1 subunit eta OS=Mus musculus GN=Cct7 PE=1 SV=1;>tr|Q3TIJ7|Q3TIJ7_MOUSE Chaperonin subunit 7 (Eta), isoform CRA_a OS=Mus musculus GN=Cct7 PE=2 SV=1	2	10	10	10	7	6	6	7	6	6	7	6	6	20.2	20.2	20.2	59.652	544	544;544	9.33							1	7	1	13	2
Q5SXR0;Q8R2Y8	Q5SXR0;Q8R2Y8	4;4	4;4	4;4	Peptidyl-tRNA hydrolase 2, mitochondrial	Ptrh2	>tr|Q5SXR0|Q5SXR0_MOUSE Peptidyl-tRNA hydrolase 2 OS=Mus musculus GN=Ptrh2 PE=2 SV=1;>sp|Q8R2Y8|PTH2_MOUSE Peptidyl-tRNA hydrolase 2, mitochondrial OS=Mus musculus GN=Ptrh2 PE=2 SV=1	2	4	4	4	4	1	1	4	1	1	4	1	1	23.8	23.8	23.8	19.526	181	181;181	16.6																5		2
P61027;Q4FJL0;D3YUS4	P61027;Q4FJL0	11;11;1	10;10;1	8;8;0	Ras-related protein Rab-10	Rab10	>sp|P61027|RAB10_MOUSE Ras-related protein Rab-10 OS=Mus musculus GN=Rab10 PE=1 SV=1;>tr|Q4FJL0|Q4FJL0_MOUSE RAB10, member RAS oncogene family OS=Mus musculus GN=Rab10 PE=2 SV=1	3	11	10	8	11	7	8	10	6	7	8	6	7	47	41.5	35	22.541	200	200;200;121	16													4	1	14	11	14	7
P32020;P32020-2	P32020;P32020-2	9;9	9;9	9;9	Non-specific lipid-transfer protein	Scp2	>sp|P32020|NLTP_MOUSE Non-specific lipid-transfer protein OS=Mus musculus GN=Scp2 PE=1 SV=3;>sp|P32020-2|NLTP_MOUSE Isoform SCP2 of Non-specific lipid-transfer protein OS=Mus musculus GN=Scp2	2	9	9	9	8	6	8	8	6	8	8	6	8	11.9	11.9	11.9	59.125	547	547;143	20																		9	1	3	18	1
Q76MZ3;G3UWS4;H3BKU1;Q3TTF6;Q7TNP2;H3BLQ0;H3BLE7;H3BIV7;G3UWL2;H3BJ83;G3UXQ1	Q76MZ3	27;9;9;9;9;9;6;6;6;3;3	27;9;9;9;9;9;6;6;6;3;3	27;9;9;9;9;9;6;6;6;3;3	Serine/threonine-protein phosphatase 2A 65 kDa regulatory subunit A alpha isoform	Ppp2r1a	>sp|Q76MZ3|2AAA_MOUSE Serine/threonine-protein phosphatase 2A 65 kDa regulatory subunit A alpha isoform OS=Mus musculus GN=Ppp2r1a PE=1 SV=3	11	27	27	27	22	22	21	22	22	21	22	22	21	48	48	48	65.322	589	589;694;667;658;601;556;603;474;143;135;88	9.31							3	22	1	47	2
E9QKP2;Q9D3A9-2;Q9D3A9-4;Q9D3A9-3;H7BX57;Q9D3A9;E9QPN1;Q9D3A9-5;D6RG66	E9QKP2;Q9D3A9-2;Q9D3A9-4;Q9D3A9-3;H7BX57;Q9D3A9;E9QPN1;Q9D3A9-5	7;7;7;7;7;7;6;6;1	7;7;7;7;7;7;6;6;1	7;7;7;7;7;7;6;6;1	Protein tweety homolog 1	Ttyh1	>tr|E9QKP2|E9QKP2_MOUSE Protein tweety homolog 1 OS=Mus musculus GN=Ttyh1 PE=4 SV=1;>sp|Q9D3A9-2|TTYH1_MOUSE Isoform 2 of Protein tweety homolog 1 OS=Mus musculus GN=Ttyh1;>sp|Q9D3A9-4|TTYH1_MOUSE Isoform 4 of Protein tweety homolog 1 OS=Mus musculus GN=Tt	9	7	7	7	7	5	5	7	5	5	7	5	5	14.8	14.8	14.8	50.976	466	466;466;460;458;457;450;354;354;113	10.8									9	1	1	13
Q9Z0E0;Q9Z0E0-2	Q9Z0E0;Q9Z0E0-2	20;20	20;20	20;20	Neurochondrin	Ncdn	>sp|Q9Z0E0|NCDN_MOUSE Neurochondrin OS=Mus musculus GN=Ncdn PE=1 SV=1;>sp|Q9Z0E0-2|NCDN_MOUSE Isoform 2 of Neurochondrin OS=Mus musculus GN=Ncdn	2	20	20	20	15	11	11	15	11	11	15	11	11	30.2	30.2	30.2	78.894	729	729;712	8.51						3	18	2	21	1										1	1
P09411;P09041	P09411	18;3	18;3	18;3	Phosphoglycerate kinase 1	Pgk1	>sp|P09411|PGK1_MOUSE Phosphoglycerate kinase 1 OS=Mus musculus GN=Pgk1 PE=1 SV=4	2	18	18	18	15	17	15	15	17	15	15	17	15	40.5	40.5	40.5	44.55	417	417;417	12									1			53	3
Q8BGY7	Q8BGY7	4	4	4	Protein FAM210A	Fam210a	>sp|Q8BGY7|F210A_MOUSE Protein FAM210A OS=Mus musculus GN=Fam210a PE=2 SV=1	1	4	4	4	4	0	3	4	0	3	4	0	3	13.2	13.2	13.2	31.599	273	273	16.9															1	4		3	1
P62743;Q3UJ76;Q7TT10	P62743;Q3UJ76;Q7TT10	6;6;5	6;6;5	6;6;5	AP-2 complex subunit sigma	Ap2s1	>sp|P62743|AP2S1_MOUSE AP-2 complex subunit sigma OS=Mus musculus GN=Ap2s1 PE=1 SV=1;>tr|Q3UJ76|Q3UJ76_MOUSE Adaptor-related protein complex 2, sigma 1 subunit, isoform CRA_a OS=Mus musculus GN=Ap2s1 PE=2 SV=1;>tr|Q7TT10|Q7TT10_MOUSE AP-2 complex subunit s	3	6	6	6	6	2	4	6	2	4	6	2	4	40.8	40.8	40.8	17.018	142	142;142;132	20	1																2	9	4	6	12	9
Q544F6;Q9CQI6	Q544F6;Q9CQI6	7;7	7;7	7;7	Coactosin-like protein	Cotl1	>tr|Q544F6|Q544F6_MOUSE Cotl1 protein OS=Mus musculus GN=Cotl1 PE=2 SV=1;>sp|Q9CQI6|COTL1_MOUSE Coactosin-like protein OS=Mus musculus GN=Cotl1 PE=1 SV=3	2	7	7	7	5	2	5	5	2	5	5	2	5	32.4	32.4	32.4	15.944	142	142;142	19.2																	2	5	2	6	3
P62082;Q4FZE6;F6SVV1	P62082;Q4FZE6;F6SVV1	3;3;3	3;3;3	3;3;3	40S ribosomal protein S7	Rps7;Gm9493	>sp|P62082|RS7_MOUSE 40S ribosomal protein S7 OS=Mus musculus GN=Rps7 PE=2 SV=1;>tr|Q4FZE6|Q4FZE6_MOUSE Ribosomal protein S7 OS=Mus musculus GN=Rps7 PE=2 SV=1;>tr|F6SVV1|F6SVV1_MOUSE Uncharacterized protein OS=Mus musculus GN=Gm9493 PE=4 SV=1	3	3	3	3	3	1	2	3	1	2	3	1	2	12.9	12.9	12.9	22.127	194	194;194;192	16.8															1	3	1	3
O35874;Q3UTP8;Q5SSP3	O35874;Q3UTP8;Q5SSP3	9;9;6	9;9;6	9;9;6	Neutral amino acid transporter A	Slc1a4	>sp|O35874|SATT_MOUSE Neutral amino acid transporter A OS=Mus musculus GN=Slc1a4 PE=1 SV=1;>tr|Q3UTP8|Q3UTP8_MOUSE Solute carrier family 1 (Glutamate/neutral amino acid transporter), member 4 OS=Mus musculus GN=Slc1a4 PE=2 SV=1;>tr|Q5SSP3|Q5SSP3_MOUSE Neut	3	9	9	9	8	6	6	8	6	6	8	6	6	21.8	21.8	21.8	56.061	532	532;532;452	9.56							3	10	3	11	14
Q8BH66;Q91YH5;E9PYT3;Q91YH5-2	Q8BH66	18;1;1;1	18;1;1;1	17;1;1;1	Atlastin-1	Atl1	>sp|Q8BH66|ATLA1_MOUSE Atlastin-1 OS=Mus musculus GN=Atl1 PE=1 SV=1	4	18	18	17	13	14	11	13	14	11	12	13	10	33.5	33.5	31.5	63.377	558	558;541;536;377	9.57								13	1	29	6
G5E8K5;G5E8K3;G5E8K2;G5E8C5;G5E8K4;G3X971;G3X9A5	G5E8K5;G5E8K3;G5E8K2;G5E8C5	39;39;39;39;17;17;9	30;30;30;30;15;15;6	30;30;30;30;15;15;6		Ank3	>tr|G5E8K5|G5E8K5_MOUSE Ankyrin 3, epithelial, isoform CRA_c OS=Mus musculus GN=Ank3 PE=4 SV=1;>tr|G5E8K3|G5E8K3_MOUSE Ankyrin 3, epithelial, isoform CRA_b OS=Mus musculus GN=Ank3 PE=4 SV=1;>tr|G5E8K2|G5E8K2_MOUSE Ankyrin 3, epithelial, isoform CRA_l OS=Mu	7	39	30	30	31	29	30	22	20	22	22	20	22	20.6	16.7	16.7	214.06	1961	1961;1943;1940;1922;1094;838;291	2.94	23	29	29	42	2
P80316;E0CZA1	P80316	4;1	4;1	4;1	T-complex protein 1 subunit epsilon	Cct5	>sp|P80316|TCPE_MOUSE T-complex protein 1 subunit epsilon OS=Mus musculus GN=Cct5 PE=1 SV=1	2	4	4	4	3	2	2	3	2	2	3	2	2	5.9	5.9	5.9	59.623	541	541;199	9.57								2		4	1
P14824;F8WIT2;P97429;D3Z0S1;E9Q073	P14824;F8WIT2	26;26;1;1;1	26;26;1;1;1	26;26;1;1;1	Annexin A6;Annexin	Anxa6	>sp|P14824|ANXA6_MOUSE Annexin A6 OS=Mus musculus GN=Anxa6 PE=1 SV=3;>tr|F8WIT2|F8WIT2_MOUSE Annexin OS=Mus musculus GN=Anxa6 PE=3 SV=1	5	26	26	26	15	22	22	15	22	22	15	22	22	36.4	36.4	36.4	75.884	673	673;667;319;254;196	8.21						9	17	5	46	3
P99026	P99026	2	2	2	Proteasome subunit beta type-4	Psmb4	>sp|P99026|PSB4_MOUSE Proteasome subunit beta type-4 OS=Mus musculus GN=Psmb4 PE=1 SV=1	1	2	2	2	1	1	2	1	1	2	1	1	2	6.8	6.8	6.8	29.116	264	264	17.2																1	2	2
Q544X6;P22315;F7CAB4	Q544X6;P22315;F7CAB4	10;9;8	10;9;8	10;9;8	Ferrochelatase;Ferrochelatase, mitochondrial	Fech	>tr|Q544X6|Q544X6_MOUSE Ferrochelatase OS=Mus musculus GN=Fech PE=2 SV=1;>sp|P22315|HEMH_MOUSE Ferrochelatase, mitochondrial OS=Mus musculus GN=Fech PE=1 SV=2;>tr|F7CAB4|F7CAB4_MOUSE Ferrochelatase OS=Mus musculus GN=Fech PE=3 SV=1	3	10	10	10	9	2	5	9	2	5	9	2	5	24.4	24.4	24.4	47.421	422	422;420;399	11.6					1	1						8	6
Q8C845;Q9D8Y0;Q9D4J1;REV__A2AHG6;REV__Q14AT0;REV__A2AHG8;REV__Q5XPT3;REV__Q5XPT3-2;REV__A2AHG7	Q8C845;Q9D8Y0	9;8;2;1;1;1;1;1;1	9;8;2;1;1;1;1;1;1	9;8;2;1;1;1;1;1;1	EF-hand domain-containing protein D2	Efhd2	>tr|Q8C845|Q8C845_MOUSE EF hand domain containing 2 OS=Mus musculus GN=Efhd2 PE=2 SV=1;>sp|Q9D8Y0|EFHD2_MOUSE EF-hand domain-containing protein D2 OS=Mus musculus GN=Efhd2 PE=1 SV=1	9	9	9	9	6	5	6	6	5	6	6	5	6	41.2	41.2	41.2	26.8	240	240;240;240;715;691;690;690;655;629	14.2										1			5		12
Q6AXD2;P62484	Q6AXD2;P62484	8;8	8;8	6;6	Abl interactor 2	Abi2	>tr|Q6AXD2|Q6AXD2_MOUSE Abi2 protein OS=Mus musculus GN=Abi2 PE=2 SV=1;>sp|P62484|ABI2_MOUSE Abl interactor 2 OS=Mus musculus GN=Abi2 PE=1 SV=1	2	8	8	6	3	7	6	3	7	6	2	5	5	16.8	16.8	13.8	52.899	487	487;446	9.4							1	3	3	13
Q9CPQ8;F2Z452	Q9CPQ8	5;2	5;2	5;2	ATP synthase subunit g, mitochondrial	Atp5l	>sp|Q9CPQ8|ATP5L_MOUSE ATP synthase subunit g, mitochondrial OS=Mus musculus GN=Atp5l PE=1 SV=1	2	5	5	5	5	4	5	5	4	5	5	4	5	48.5	48.5	48.5	11.424	103	103;103	19.6													1		5	8	9	9	16	18	7	11
A2AMV7;P47757-2;Q923G3;A2AMW0;A2AMV5;P47757;A2AMV9;F7CAZ6;A2AMV4;F6YHZ8;A2AMV8;F6QJN8;F8VQB6;E9Q5G1	A2AMV7;P47757-2;Q923G3;A2AMW0;A2AMV5;P47757;A2AMV9;F7CAZ6	9;9;9;9;7;7;5;5;4;4;4;4;1;1	9;9;9;9;7;7;5;5;4;4;4;4;1;1	9;9;9;9;7;7;5;5;4;4;4;4;1;1	F-actin-capping protein subunit beta	Capzb	>tr|A2AMV7|A2AMV7_MOUSE CAPZB3 OS=Mus musculus GN=Capzb PE=2 SV=1;>sp|P47757-2|CAPZB_MOUSE Isoform 2 of F-actin-capping protein subunit beta OS=Mus musculus GN=Capzb;>tr|Q923G3|Q923G3_MOUSE Capping protein (Actin filament) muscle Z-line, beta OS=Mus muscul	14	9	9	9	4	7	8	4	7	8	4	7	8	32.6	32.6	32.6	33.767	301	301;272;272;260;277;277;204;204;188;188;110;110;2062;1316	14.3										4			1		17	4
Q9CQB4;Q9D855	Q9CQB4;Q9D855	14;14	14;14	14;14	Cytochrome b-c1 complex subunit 7	Uqcrb	>tr|Q9CQB4|Q9CQB4_MOUSE Cytochrome b-c1 complex subunit 7 OS=Mus musculus GN=Uqcrb PE=4 SV=1;>sp|Q9D855|QCR7_MOUSE Cytochrome b-c1 complex subunit 7 OS=Mus musculus GN=Uqcrb PE=1 SV=3	2	14	14	14	10	9	13	10	9	13	10	9	13	74.8	74.8	74.8	13.561	111	111;111	20																	1	17	9	4	33	6
E9QPV4	E9QPV4	7	1	1		Ank1	>tr|E9QPV4|E9QPV4_MOUSE Ankyrin-1 OS=Mus musculus GN=Ank1 PE=4 SV=1	1	7	1	1	4	6	5	1	1	1	1	1	1	5.8	0.4	0.4	122.62	1115	1115	9.46						2	3	5	6	3	2	5	2
A3KGQ6;Q9D898	A3KGQ6;Q9D898	7;7	7;7	7;7	Actin-related protein 2/3 complex subunit 5;Actin-related protein 2/3 complex subunit 5-like protein	Arpc5l	>tr|A3KGQ6|A3KGQ6_MOUSE Actin-related protein 2/3 complex subunit 5 OS=Mus musculus GN=Arpc5l PE=3 SV=1;>sp|Q9D898|ARP5L_MOUSE Actin-related protein 2/3 complex subunit 5-like protein OS=Mus musculus GN=Arpc5l PE=1 SV=1	2	7	7	7	5	0	7	5	0	7	5	0	7	49	49	49	17.109	153	153;153	17.6																6	6		9
O08917;Q540I4;G3UYU4;G3UWW8;G3UZZ5;G3XA73	O08917;Q540I4;G3UYU4	15;15;14;6;6;2	15;15;14;6;6;2	14;14;13;6;6;2	Flotillin-1	Flot1	>sp|O08917|FLOT1_MOUSE Flotillin-1 OS=Mus musculus GN=Flot1 PE=1 SV=1;>tr|Q540I4|Q540I4_MOUSE Flotillin 1 OS=Mus musculus GN=Flot1 PE=2 SV=1;>tr|G3UYU4|G3UYU4_MOUSE Flotillin-1 OS=Mus musculus GN=Flot1 PE=4 SV=1	6	15	15	14	13	11	11	13	11	11	13	10	10	37.1	37.1	35.7	47.513	428	428;428;380;196;192;40	11.1									12		1	27	1
P53994;Q0PD65;G3V022;G3UXQ7	P53994;Q0PD65	15;15;4;4	15;15;4;4	6;6;0;0	Ras-related protein Rab-2A	Rab2a	>sp|P53994|RAB2A_MOUSE Ras-related protein Rab-2A OS=Mus musculus GN=Rab2a PE=1 SV=1;>tr|Q0PD65|Q0PD65_MOUSE RAB2, member RAS oncogene family OS=Mus musculus GN=Rab2a PE=2 SV=1	4	15	15	6	15	10	13	15	10	13	6	4	5	67.5	67.5	28.8	23.547	212	212;212;71;62	16.5													4		23	23	33	24	1
Q7TSZ0;P38647	Q7TSZ0;P38647	36;35	35;34	35;34	Stress-70 protein, mitochondrial	Hspa9	>tr|Q7TSZ0|Q7TSZ0_MOUSE Heat shock protein 9 OS=Mus musculus GN=Hspa9 PE=2 SV=1;>sp|P38647|GRP75_MOUSE Stress-70 protein, mitochondrial OS=Mus musculus GN=Hspa9 PE=1 SV=2	2	36	35	35	34	30	31	33	29	30	33	29	30	56.3	55.2	55.2	73.46	679	679;679	8.11					3	33	47	11	83	7												1
Q9D6D0;E9Q874	Q9D6D0;E9Q874	8;7	8;7	8;7		Slc25a27	>tr|Q9D6D0|Q9D6D0_MOUSE Protein Slc25a27 OS=Mus musculus GN=Slc25a27 PE=2 SV=1;>tr|E9Q874|E9Q874_MOUSE Protein Slc25a27 OS=Mus musculus GN=Slc25a27 PE=3 SV=1	2	8	8	8	5	6	5	5	6	5	5	6	5	27.3	27.3	27.3	35.797	322	322;283	13.8										4					13
G3XA53;Q3UVV3;Q63912;Q5SYH5;REV__O54949;REV__G3X8T1;REV__F6QKY6	G3XA53;Q3UVV3;Q63912;Q5SYH5	7;7;7;7;1;1;1	7;7;7;7;1;1;1	7;7;7;7;1;1;1	Oligodendrocyte-myelin glycoprotein	Omg	>tr|G3XA53|G3XA53_MOUSE Oligodendrocyte myelin glycoprotein OS=Mus musculus GN=Omg PE=4 SV=1;>tr|Q3UVV3|Q3UVV3_MOUSE Putative uncharacterized protein OS=Mus musculus GN=Omg PE=2 SV=1;>sp|Q63912|OMGP_MOUSE Oligodendrocyte-myelin glycoprotein OS=Mus musculus	7	7	7	7	6	7	5	6	7	5	6	7	5	12.6	12.6	12.6	49.598	443	443;440;440;433;527;515;105	6.8					7	8	16	13
O35129;Q3V235;E9Q313;F6QPR1;F6Q8V7	O35129;Q3V235;E9Q313;F6QPR1	21;21;12;11;7	21;21;12;11;7	21;21;12;11;7	Prohibitin-2	Phb2	>sp|O35129|PHB2_MOUSE Prohibitin-2 OS=Mus musculus GN=Phb2 PE=1 SV=1;>tr|Q3V235|Q3V235_MOUSE Prohibitin 2 OS=Mus musculus GN=Phb2 PE=2 SV=1;>tr|E9Q313|E9Q313_MOUSE Prohibitin-2 OS=Mus musculus GN=Phb2 PE=4 SV=1;>tr|F6QPR1|F6QPR1_MOUSE Prohibitin-2 (Fragmen	5	21	21	21	8	19	19	8	19	19	8	19	19	67.2	67.2	67.2	33.296	299	299;299;179;157;104	14									1	10	4	3	1	3	55	2	1
P70441;Q3TG37	P70441;Q3TG37	12;12	12;12	12;12	Na(+)/H(+) exchange regulatory cofactor NHE-RF1	Slc9a3r1	>sp|P70441|NHRF1_MOUSE Na(+)/H(+) exchange regulatory cofactor NHE-RF1 OS=Mus musculus GN=Slc9a3r1 PE=1 SV=3;>tr|Q3TG37|Q3TG37_MOUSE Solute carrier family 9 (Sodium/hydrogen exchanger), isoform 3 regulator 1 OS=Mus musculus GN=Slc9a3r1 PE=2 SV=1	2	12	12	12	9	10	8	9	10	8	9	10	8	35.8	35.8	35.8	38.6	355	355;355	11									10	3		22	1
P51150;Q4FJQ0;E9PYR6;Q9ESF1;Q9ESF1-2;Q9ESF1-3;D3YXV0;E0CZ42;F7BHU9	P51150;Q4FJQ0	17;17;1;1;1;1;1;1;1	17;17;1;1;1;1;1;1;1	17;17;1;1;1;1;1;1;1	Ras-related protein Rab-7a	Rab7a;Rab7	>sp|P51150|RAB7A_MOUSE Ras-related protein Rab-7a OS=Mus musculus GN=Rab7a PE=1 SV=2;>tr|Q4FJQ0|Q4FJQ0_MOUSE MCG130610 OS=Mus musculus GN=Rab7 PE=2 SV=1	9	17	17	17	16	11	15	16	11	15	16	11	15	82.1	82.1	82.1	23.489	207	207;207;1997;1997;1992;1977;1932;1862;992	16.6													4	1	16	22	26	33	1
Q9QYS2;F6QVY9	Q9QYS2	17;4	17;4	14;4	Metabotropic glutamate receptor 3	Grm3	>sp|Q9QYS2|GRM3_MOUSE Metabotropic glutamate receptor 3 OS=Mus musculus GN=Grm3 PE=2 SV=1	2	17	17	14	15	13	14	15	13	14	12	10	11	20.6	20.6	17.4	99.113	879	879;452	6.17			6	13	13	16	21	26
Q9D6J6;Q9D6J6-2	Q9D6J6;Q9D6J6-2	14;10	14;10	14;10	NADH dehydrogenase [ubiquinone] flavoprotein 2, mitochondrial	Ndufv2	>sp|Q9D6J6|NDUV2_MOUSE NADH dehydrogenase [ubiquinone] flavoprotein 2, mitochondrial OS=Mus musculus GN=Ndufv2 PE=1 SV=2;>sp|Q9D6J6-2|NDUV2_MOUSE Isoform 2 of NADH dehydrogenase [ubiquinone] flavoprotein 2, mitochondrial OS=Mus musculus GN=Ndufv2	2	14	14	14	13	9	11	13	9	11	13	9	11	61.7	61.7	61.7	27.285	248	248;152	16.1													5		21	2	33	4
P10126;Q58E64;D3YZ68;D3Z3I8	P10126;Q58E64;D3YZ68;D3Z3I8	14;14;9;8	7;7;5;4	7;7;5;4	Elongation factor 1-alpha 1;Elongation factor 1-alpha	Eef1a1	>sp|P10126|EF1A1_MOUSE Elongation factor 1-alpha 1 OS=Mus musculus GN=Eef1a1 PE=1 SV=3;>tr|Q58E64|Q58E64_MOUSE Elongation factor 1-alpha OS=Mus musculus GN=Eef1a1 PE=2 SV=1;>tr|D3YZ68|D3YZ68_MOUSE Elongation factor 1-alpha 1 (Fragment) OS=Mus musculus GN=E	4	14	7	7	12	13	12	5	6	6	5	6	6	34.6	20.6	20.6	50.113	462	462;462;249;186	11									8	1	3	14	1
Q8BH59;REV__Q8K262	Q8BH59	39;1	39;1	34;0	Calcium-binding mitochondrial carrier protein Aralar1	Slc25a12	>sp|Q8BH59|CMC1_MOUSE Calcium-binding mitochondrial carrier protein Aralar1 OS=Mus musculus GN=Slc25a12 PE=1 SV=1	2	39	39	34	35	32	35	35	32	35	32	27	30	64.7	64.7	58.5	74.569	677	677;108	8.3						5	53	13	107	2	1	1
Q9DB72	Q9DB72	3	3	3	BTB/POZ domain-containing protein 17	Btbd17	>sp|Q9DB72|BTBDH_MOUSE BTB/POZ domain-containing protein 17 OS=Mus musculus GN=Btbd17 PE=2 SV=1	1	3	3	3	1	3	3	1	3	3	1	3	3	6.5	6.5	6.5	52.602	478	478	10.3								1	1	1	6
Q64521;A2AQR0;REV__Q8CHT0	Q64521;A2AQR0	50;49;1	50;49;1	50;49;1	Glycerol-3-phosphate dehydrogenase, mitochondrial	Gpd2	>sp|Q64521|GPDM_MOUSE Glycerol-3-phosphate dehydrogenase, mitochondrial OS=Mus musculus GN=Gpd2 PE=1 SV=2;>tr|A2AQR0|A2AQR0_MOUSE Glycerol phosphate dehydrogenase 2, mitochondrial OS=Mus musculus GN=Gpd2 PE=3 SV=1	3	50	50	50	41	43	39	41	43	39	41	43	39	63	63	63	80.953	727	727;745;562	7.88					1	44	61	39	110	1						1
Q9DB15	Q9DB15	5	5	5	39S ribosomal protein L12, mitochondrial	Mrpl12	>sp|Q9DB15|RM12_MOUSE 39S ribosomal protein L12, mitochondrial OS=Mus musculus GN=Mrpl12 PE=1 SV=2	1	5	5	5	4	0	2	4	0	2	4	0	2	22.9	22.9	22.9	21.708	201	201	16.6															1	4		3
A3QM89;Q7M6W1	A3QM89;Q7M6W1	9;9	2;2	2;2		Rtn1	>tr|A3QM89|A3QM89_MOUSE Reticulon 1 (Fragment) OS=Mus musculus GN=Rtn1 PE=4 SV=1;>tr|Q7M6W1|Q7M6W1_MOUSE RTN1-C OS=Mus musculus GN=Rtn1 PE=2 SV=1	2	9	2	2	9	5	7	2	1	2	2	1	2	39.5	7.5	7.5	28.299	253	253;208	17.9															1	3	5	3	9	1
P63242;Q8BGY2	P63242	3;1	3;1	3;1	Eukaryotic translation initiation factor 5A-1	Eif5a	>sp|P63242|IF5A1_MOUSE Eukaryotic translation initiation factor 5A-1 OS=Mus musculus GN=Eif5a PE=1 SV=2	2	3	3	3	3	1	2	3	1	2	3	1	2	13	13	13	16.832	154	154;153	16.8															2	4	3	1	2
O08688;Q3TPL4	O08688;Q3TPL4	9;9	9;9	9;9	Calpain-5	Capn5	>sp|O08688|CAN5_MOUSE Calpain-5 OS=Mus musculus GN=Capn5 PE=2 SV=1;>tr|Q3TPL4|Q3TPL4_MOUSE Putative uncharacterized protein OS=Mus musculus GN=Capn5 PE=2 SV=1	2	9	9	9	2	6	7	2	6	7	2	6	7	15.6	15.6	15.6	72.954	640	640;640	8.56						1	2		13
Q3U967;Q61735;Q61735-2;D3Z187	Q3U967;Q61735;Q61735-2;D3Z187	7;7;6;5	7;7;6;5	7;7;6;5	Leukocyte surface antigen CD47	Cd47	>tr|Q3U967|Q3U967_MOUSE Putative uncharacterized protein OS=Mus musculus GN=Cd47 PE=2 SV=1;>sp|Q61735|CD47_MOUSE Leukocyte surface antigen CD47 OS=Mus musculus GN=Cd47 PE=1 SV=2;>sp|Q61735-2|CD47_MOUSE Isoform 2 of Leukocyte surface antigen CD47 OS=Mus mus	4	7	7	7	6	5	5	6	5	5	6	5	5	20.8	20.8	20.8	33.097	303	303;303;324;204	12.2								1	1		7	18	9	6
Q5U4E0	Q5U4E0	4	4	4	Lipoma HMGIC fusion partner-like 4 protein	Lhfpl4	>sp|Q5U4E0|LHPL4_MOUSE Lipoma HMGIC fusion partner-like 4 protein OS=Mus musculus GN=Lhfpl4 PE=2 SV=1	1	4	4	4	4	0	2	4	0	2	4	0	2	18.6	18.6	18.6	27.049	247	247	17																4			2
E0CZ72;P28740-1;P28740;P28740-2;F8VQ42;F6SUU5;Q9D481;A2RSC8;Q8C0N1;Q922S8;Q3TTL2	E0CZ72;P28740-1;P28740;P28740-2;F8VQ42	13;13;13;13;12;5;3;2;2;1;1	13;13;13;13;12;5;3;2;2;1;1	13;13;13;13;12;5;3;2;2;1;1	Kinesin-like protein KIF2A	Kif2a	>tr|E0CZ72|E0CZ72_MOUSE Kinesin-like protein KIF2A OS=Mus musculus GN=Kif2a PE=3 SV=1;>sp|P28740-1|KIF2A_MOUSE Isoform 1 of Kinesin-like protein KIF2A OS=Mus musculus GN=Kif2a;>sp|P28740|KIF2A_MOUSE Kinesin-like protein KIF2A OS=Mus musculus GN=Kif2a PE=1	11	13	13	13	9	10	12	9	10	12	9	10	12	15.7	15.7	15.7	83.86	743	743;716;705;659;671;175;283;668;668;721;670	6.68					7	5	24	4	1
E9QPA6;P80317;Q497N0;Q61390	E9QPA6;P80317	8;8;2;2	8;8;2;2	8;8;2;2	T-complex protein 1 subunit zeta	Cct6a	>tr|E9QPA6|E9QPA6_MOUSE T-complex protein 1 subunit zeta OS=Mus musculus GN=Cct6a PE=3 SV=1;>sp|P80317|TCPZ_MOUSE T-complex protein 1 subunit zeta OS=Mus musculus GN=Cct6a PE=1 SV=3	4	8	8	8	6	2	4	6	2	4	6	2	4	12.6	12.6	12.6	58.57	532	532;531;531;531	9.25								6	1	8	1
F8WH86;P62869	F8WH86;P62869	6;6	6;6	6;6	Transcription elongation factor B polypeptide 2	Tceb2	>tr|F8WH86|F8WH86_MOUSE Transcription elongation factor B polypeptide 2 OS=Mus musculus GN=Tceb2 PE=4 SV=1;>sp|P62869|ELOB_MOUSE Transcription elongation factor B polypeptide 2 OS=Mus musculus GN=Tceb2 PE=1 SV=1	2	6	6	6	4	0	5	4	0	5	4	0	5	49.2	49.2	49.2	13.167	118	118;118	18.7																	3	2		5
P61161;Q5SW83	P61161;Q5SW83	8;8	8;8	8;8	Actin-related protein 2	Actr2	>sp|P61161|ARP2_MOUSE Actin-related protein 2 OS=Mus musculus GN=Actr2 PE=1 SV=1;>tr|Q5SW83|Q5SW83_MOUSE ARP2 actin-related protein 2 homolog (Yeast) OS=Mus musculus GN=Actr2 PE=2 SV=1	2	8	8	8	7	1	5	7	1	5	7	1	5	22.3	22.3	22.3	44.76	394	394;394	12.4											1	7	7
Q99LX0;A2A813;A2A815;A2A816;A2A817	Q99LX0;A2A813;A2A815	7;5;4;3;3	7;5;4;3;3	7;5;4;3;3	Protein DJ-1	Park7	>sp|Q99LX0|PARK7_MOUSE Protein DJ-1 OS=Mus musculus GN=Park7 PE=1 SV=1;>tr|A2A813|A2A813_MOUSE Parkinson disease (Autosomal recessive, early onset) 7 OS=Mus musculus GN=Park7 PE=4 SV=1;>tr|A2A815|A2A815_MOUSE Parkinson disease (Autosomal recessive, early o	5	7	7	7	6	2	6	6	2	6	6	2	6	38.1	38.1	38.1	20.021	189	189;175;136;125;84	16.6															4	7	4	6
Q9D8W7	Q9D8W7	8	8	8	OCIA domain-containing protein 2	Ociad2	>sp|Q9D8W7|OCAD2_MOUSE OCIA domain-containing protein 2 OS=Mus musculus GN=Ociad2 PE=2 SV=1	1	8	8	8	6	1	6	6	1	6	6	1	6	49.4	49.4	49.4	16.925	154	154	17.6															1	3	8	4	6	1
Q9CYN2	Q9CYN2	4	4	4	Signal peptidase complex subunit 2	Spcs2	>sp|Q9CYN2|SPCS2_MOUSE Signal peptidase complex subunit 2 OS=Mus musculus GN=Spcs2 PE=2 SV=1	1	4	4	4	4	2	2	4	2	2	4	2	2	14.2	14.2	14.2	24.977	226	226	15.9															4	2	3
A2AWH6;Q8BKZ9;A2AWH8;A2AWH7	A2AWH6;Q8BKZ9	12;12;5;4	12;12;5;4	12;12;5;4	Pyruvate dehydrogenase protein X component, mitochondrial	Pdhx	>tr|A2AWH6|A2AWH6_MOUSE Pyruvate dehydrogenase complex, component X OS=Mus musculus GN=Pdhx PE=3 SV=1;>sp|Q8BKZ9|ODPX_MOUSE Pyruvate dehydrogenase protein X component, mitochondrial OS=Mus musculus GN=Pdhx PE=2 SV=1	4	12	12	12	8	6	7	8	6	7	8	6	7	26.1	26.1	26.1	53.998	501	501;501;220;218	10.3								4	9	1	15	6
P23818;F6YNQ1	P23818;F6YNQ1	26;26	20;20	1;1	Glutamate receptor 1	Gria1	>sp|P23818|GRIA1_MOUSE Glutamate receptor 1 OS=Mus musculus GN=Gria1 PE=1 SV=1;>tr|F6YNQ1|F6YNQ1_MOUSE Glutamate receptor 1 OS=Mus musculus GN=Gria1 PE=4 SV=1	2	26	20	1	19	23	18	14	19	14	1	1	1	30.4	22.9	1	101.57	907	907;838	6.34				1	19	8	36	4
Q8BHE8	Q8BHE8	3	3	3	Uncharacterized protein C2orf47 homolog, mitochondrial		>sp|Q8BHE8|CB047_MOUSE Uncharacterized protein C2orf47 homolog, mitochondrial OS=Mus musculus PE=2 SV=1	1	3	3	3	3	0	2	3	0	2	3	0	2	11.7	11.7	11.7	32.985	291	291	16.6															1	3	1	2
Q9DB60;B1AS14	Q9DB60;B1AS14	6;3	6;3	6;3	Prostamide/prostaglandin F synthase	Fam213b;2810405K02Rik	>sp|Q9DB60|PGFS_MOUSE Prostamide/prostaglandin F synthase OS=Mus musculus GN=Fam213b PE=1 SV=1;>tr|B1AS14|B1AS14_MOUSE Novel protein (2810405K02Rik) (Fragment) OS=Mus musculus GN=2810405K02Rik PE=4 SV=1	2	6	6	6	4	0	4	4	0	4	4	0	4	28.9	28.9	28.9	21.67	201	201;114	17.3																5		4	2
[truncated: 418 more rows]
[truncated: 68 more columns]
