# Supplementary material for: Nedd4-2-dependent regulation of astrocytic Kir4.1 and Connexin43 controls neuronal network activity
Source: J Cell Biol. 2023 Nov 30;223(1):e201902050. doi: 10.1083/jcb.201902050 (PMC10689203; doi:10.1083/jcb.201902050)
Supplement: Table S2 — shows details of statistical tests. [file JCB_201902050_TableS2.xlsx]

## Sheet: Sheet1
Details of Student's t-tests
Fig.	Figure Panel	Experimental Group	Average + SEM	P Value	Statistical Test	P Value	Statistical Test
1	1C	N4-1/2 CTL	333.0 ± 72.82	0.0018	Nested t-test	0.0018	Student's t-test
		N4-1/2 bDKO	99.10 ± 24.42
	1D	N4-1/2 CTL	32.04 ± 0.6633	0.532	Nested t-test	0.2817	Student's t-test
		N4-1/2 bDKO	33.20 ± 0.7706
	1G	N4-2 CTL	220.7 ± 43.03	0.076	Nested t-test	0.014	Student's t-test
		N4-2 bKO	92.56 ± 21.17
	1H	N4-2 CTL	31.97 ± 0.6488	0.246	Nested t-test	0.1851	Student's t-test
		N4-2 bKO	33.19 ± 0.6250
2	2E	N4-2 WT	64.58 ± 4.985	< 0.0001	Student's t-test
	(top panel)	N4-2 S233L	10.93 ± 1.423
	2E	N4-2 WT	1.000 ± 0.01185	0.0032	Student's t-test
	(bottom panel)	N4-2 S233L	1.600 ± 0.1264
	2G	N4-2 WT	62.93 ± 1.997	< 0.0001	Student's t-test
	(top panel)	N4-2 H515P	20.34 ± 2.736
	2G	N4-2 WT	1.000 ± 0.03701	0.0261	Student's t-test
	(bottom panel)	N4-2 H515P	1.392 ± 0.1282
3	3C	N4-1/2 CTL	1.000 ± 0.03703	0.3906	Student's t-test
		N4-1/2 bDKO	1.058 ± 0.05193
	3H	N4-1/2 CTL	1.000 ± 0.06535	0.0024	Student's t-test
		N4-1/2 bDKO	5.358 ± 0.6340
	3I	N4-1/2 CTL	1.000 ± 0.01239	0.0031	Student's t-test
		N4-1/2 bDKO	2.100 ± 0.1719
	3K	N4-1/2 CTL	1.000 ± 0.03296	0.1028	Student's t-test
		N4-1/2 bDKO	0.9004 ± 0.04288
	3M	N4-1/2 CTL	0.1173 ± 0.01011	0.5103	Student's t-test
		N4-1/2 bDKO	0.1269 ± 0.008916
	3N	N4-1/2 CTL	1.000 ± 0.1017	0.0769	Student's t-test
		N4-1/2 bDKO	0.6603 ± 0.1547
	3O	N4-1/2 CTL	1.000 ± 0.2300	0.7413	Student's t-test
		N4-1/2 bDKO	0.9117 ± 0.09679
	3Q	N4-1 CTL	1.000 ± 0.1872	0.7769	Student's t-test
		N4-1 bKO	0.9370 ± 0.1009
	3R	N4-1 CTL	1.000 ± 0.1455	0.3572	Student's t-test
		N4-1 bKO	0.8516 ± 0.03081
	3T	N4-2 CTL	1.000 ± 0.1623	0.0007	Student's t-test
		N4-2 bKO	2.586 ± 0.03858
	3U	N4-2 CTL	1.000 ± 0.1246	0.0195	Student's t-test
		N4-2 bKO	1.540 ± 0.07033
4	4G left bottom	GST-Nedd4-1	1	0.0286	Mann-Whitney test
		GST-Nedd4-2	1.863 ± 0.2694
	4G right bottom	GST-Nedd4-1	1	0.0079	Mann-Whitney test
		GST-Nedd4-2	1.695 ± 0.2681
6	6E	N4-1/2 CTL	51.62 ± 2.824	0.0015	Student's t-test
		N4-1/2 bDKO	63.83 ± 2.213
7	7E	N4-2 CTL	1.000 ± 0.004861	0.0002	Student's t-test
		N4-2 AstKO	0.5495 ± 0.03591
	7F	N4-2 CTL	1 ± 0.07163	<0.0001	Student's t-test
		N4-2 AstKO	3.055 ± 0.02075
	7G	N4-2 CTL	1 ± 0.06708	0.0012	Student's t-test
		N4-2 AstKO	2.274 ± 0.1382
	7O	N4-2 CTL	30.31 ± 1.109	0.5617	Student's t-test
		N4-2 AstKO	31.68 ± 2.177
	7P	N4-2 CTL	4.729 ± 0.2357	0.5821	Student's t-test
		N4-2 AstKO	4.504 ± 0.3386
S1	S1C	N4-1/2 CTL	114.5 ± 20.66	0.3474	Student's t-test
		N4-1/2 nDKO	89.53 ± 16.43
	S1D	N4-1/2 CTL	33.28 ± 0.7789	0.2142	Student's t-test
		N4-1/2 nDKO	34.66 ± 0.7620
	S1G	N4-1 CTL	125.7 ± 29.67	0.6709	Student's t-test
		N4-1 bKO	145.9 ± 36.34
	S1H	N4-1 CTL	29.43 ± 0.6090	0.4679	Student's t-test
		N4-1 bKO	30.22 ± 0.8822
S2	S2D	N4-2 CTL	-1.718 ± 0.3436	0.8992	Student's t-test
		N4-2 CTL + Fluo	-1.783 ± 0.3699
	S2G	N4-2 CTL	451.5 ± 194.0	0.9444	Student's t-test
		N4-2 CTL + Fluo	433.8 ± 136.8
	S2H	N4-2 CTL	28.91 ± 1.457	0.8455	Student's t-test
		N4-2 CTL + Fluo	29.34 ± 1.557
Details of multiple comparison tests
Fig.	Figure Panel	Experimental	Average ± SEM	Degree of Freedom	F Value	P Value	Statistical Test
		Group
4	4H (Top dot plots)	N4-1/2 CTL	1.000 ± 0.02948	3,16	23.47		One-way ANOVA with Tukey test
		N4-1/2 bDKO	1.557 ± 0.07913			<
		N4-1/2 bDKO + N4-2 WT	1.017 ± 0.03348			0.0001
		N4-1/2 bDKO + N4-2 CS	1.506 ± 0.08573
	4H (Bottom dot plots)	N4-1/2 CTL	1.000 ± 0.06071	3,12	11.58	0.0007	One-way ANOVA with Tukey test
		N4-1/2 bDKO	1.618 ± 0.1591
		N4-1/2 bDKO + N4-2 WT	0.987 ± 0.05745
		N4-1/2 bDKO + N4-2 CS	1.425 ± 0.04485
	4I (Top dot plots)	N4-1/2 CTL	1.000 ± 0.05378	3,12	10.96	0.0009	One-way ANOVA with Tukey test
		N4-1/2 CTL + Dynasore	4.163 ± 0.5424
		N4-1/2 bDKO	3.405 ± 0.5467
		N4-1/2 bDKO + Dynasore	5.407 ± 0.8132
	4I (Bottom dot plots)	N4-1/2 CTL	1.000 ± 0.0776	3,12	9.831	0.0015	One-way ANOVA with Tukey test
		N4-1/2 CTL + Dynasore	1.716 ± 0.1268
		N4-1/2 bDKO	1.791 ± 0.0871
		N4-1/2 bDKO + Dynasore	2.251 ± 0.2811
5	5E	N4-2 CTL	-2.128 ± 0.2493	2,61	7.893	0.0009	One-way ANOVA with Tukey test
		N4-2 bKO	-3.075 ± 0.201
		N4-2 bKO + Fluo	-2.03 ± 0.174
	5F	N4-2 CTL	28.67 ± 4.991	2,61	6.046	0.004	One-way ANOVA with Tukey test
		N4-2 bKO	15.08 ± 1.18
		N4-2 bKO + Fluo	25.38 ± 2.158
7	7L	N4-2 CTL	-1.466 ± 0.1646	2,17	4.369	0.0294	One-way ANOVA with Newman-Keuls test
		N4-2 AstKO	-2.023 ± 0.0742
		N4-2 AstKO + Ba2+	-1.318 ± 0.117
	7M	N4-2 CTL	14.02 ± 0.7698	2,17	6.728	0.007	One-way ANOVA with Newman-Keuls test
		N4-2 AstKO	11.09 ± 0.6521
		N4-2 AstKO + Ba2+	16.96 ± 1.53
8	8D	N4-2 CTL	783.8 ± 117.5	2102	11.96	< 0.0001	One-way ANOVA with Newman-Keuls test
		N4-2 astKO	189.4 ± 27.75
		N4-2 astKO + Fluo	480.5 ± 76.53
	8E	N4-2 CTL	31.02 ± 0.4238	2102	2.556	0.0826	One-way ANOVA with Newman-Keuls test
		N4-2 astKO	31.67 ± 0.6287
		N4-2 astKO + Fluo	32.63 ± 0.4864
	8I	N4-2 CTL	1122 ± 245.2	2,62	7.495	0.0012	One-way ANOVA with Newman-Keuls test
		N4-2 astKO	258.9 ± 41.83
		N4-2 astKO + GAP26	754.1 ± 199.4
	8J	N4-2 CTL	30.55 ± 0.6778	2,62	0.5462	0.5819	One-way ANOVA with Newman-Keuls test
		N4-2 astKO	31.32 ± 0.517
		N4-2 astKO + GAP26	31.24 ± 0.4666
Details of post-hoc tests in ANOVA tests
Fig.	Figure Panel	Comparisons	Adjusted P Value	Summary
4	4G (Top dot plots)	N4-1/2 CTL vs. N4-1/2 bDKO	<0.0001	***
		N4-1/2 CTL vs. N4-1/2 bDKO + N4-2 WT	0.9973	ns
		N4-1/2 CTL vs. N4-1/2 bDKO + N4-2 C/S	0.0002	***
		N4-1/2 bDKO vs. N4-1/2 bDKO + N4-2 WT	<0.0001	***
		N4-1/2 bDKO vs. N4-1/2 bDKO + N4-2 C/S	0.9358	ns
		N4-1/2 bDKO + N4-2 WT vs. N4-1/2 bDKO + N4-2 C/S	0.0002	***
	4G (Bottom dot plots)	N4-1/2 CTL vs. N4-1/2 bDKO	0.0024	**
		N4-1/2 CTL vs. N4-1/2 bDKO + N4-2 WT	0.9996	ns
		N4-1/2 CTL vs. N4-1/2 bDKO + N4-2 C/S	0.0309	*
		N4-1/2 bDKO vs. N4-1/2 bDKO + N4-2 WT	0.002	**
		N4-1/2 bDKO vs. N4-1/2 bDKO + N4-2 C/S	0.48	ns
		N4-1/2 bDKO + N4-2 WT vs. N4-1/2 bDKO + N4-2 C/S	0.026	*
	4H (Top dot plots)	N4-1/2 CTL vs. N4-1/2 CTL + Dynasore	0.0084	**
		N4-1/2 CTL vs. N4-1/2 bDKO	0.0447	*
		N4-1/2 CTL vs. N4-1/2 bDKO + Dynasore	0.0006	***
		N4-1/2 CTL + Dynasore vs. N4-1/2 bDKO	0.776	ns
		N4-1/2 CTL + Dynasore vs. N4-1/2 bDKO Dynasore	0.4306	ns
		N4-1/2 bDKO vs. N4-1/2 bDKO Dynasore	0.106	ns
	4H (Bottom dot plots)	N4-1/2 CTL vs. N4-1/2 CTL + Dynasore	0.0419	*
		N4-1/2 CTL vs. N4-1/2 bDKO	0.0238	*
		N4-1/2 CTL vs. N4-1/2 bDKO + Dynasore	0.0008	***
		N4-1/2 CTL + Dynasore vs. N4-1/2 bDKO	0.9876	ns
		N4-1/2 CTL + Dynasore vs. N4-1/2 bDKO Dynasore	0.1538	ns
		N4-1/2 bDKO vs N4-1/2 bDKO Dynasore	0.2519	ns
5	5E	N4-2 CTL vs. N4-2 bKO	0.0056	**
		N4-2 CTL vs N4-2 bKO + Fluo	0.9496	ns
		N4-2 bKO vs. N4-2 bKO + Fluo	0.0028	**
	5F	N4-2 CTL vs. N4-2 bKO	0.0047	**
		N4-2 CTL vs N4-2 bKO + Fluo	0.7485	ns
		N4-2 bKO vs. N4-2 bKO + Fluo	0.0483	*
7	7L	N4-2 CTL vs. N4-2 AstKO		*
		N4-2 CTL vs N4-2 AstKO + Ba2+		ns
		N4-2 AstKO vs. N4-2 AstKO + Ba2+		*
	7M	N4-2 CTL vs. N4-2 AstKO		*
		N4-2 CTL vs N4-2 AstKO + Ba2+		*
		N4-2 AstKO vs. N4-2 AstKO + Ba2+		**
8	8D	N4-2 CTL vs. N4-2 astKO		***
		N4-2 CTL vs. N4-2 astKO + Fluo		**
		N4-2 astKO vs. N4-2 astKO + Fluo		*
	8E	N4-2 CTL vs. N4-2 astKO		ns
		N4-2 CTL vs. N4-2 astKO + Fluo		ns
		N4-2 astKO vs. N4-2 astKO + Fluo		ns
	8I	N4-2 CTL vs. N4-2 astKO		***
		N4-2 CTL vs. N4-2 astKO + GAP26		ns
		N4-2 astKO vs. N4-2 astKO + GAP26		*
	8J	N4-2 CTL vs. N4-2 astKO		ns
		N4-2 CTL vs. N4-2 astKO + GAP26		ns
		N4-2 astKO vs. N4-2 astKO + GAP26		ns
Details of repeated measures two-way ANOVA test
Fig.	Figure Panel	Experimental Group	Degree of Freedom	F Value	P Value
9	9C	Group	1	5.57652	0.0458533
		Time	16	16.5297	6.37e-24
		Group x Time	16	1.80963	0.0363526
