# Supplementary material for: Nedd4-2-dependent regulation of astrocytic Kir4.1 and Connexin43 controls neuronal network activity
Source: J Cell Biol. 2023 Nov 30;223(1):e201902050. doi: 10.1083/jcb.201902050 (PMC10689203; doi:10.1083/jcb.201902050)
Supplement: Table S3 — shows the antibody list. [file JCB_201902050_TableS3.xlsx]

## Sheet: Sheet1
Antibodies	SOURCE	IDENTIFIER
Guinea pig polyclonal ant-EAAT2	Synaptic Systems	Cat#250204;
		RRID:AB_2619958
Mouse monoclonal anti-beta-Tubulin	Sigma-Aldrich	Cat #T4026;
		RRID:AB_477577
Rabbit polyclonal anti-GluA1	Synaptic Systems	Cat#182003;
		RRID:AB_2113441
Mouse monoclonal anti-Nedd4-1	Becton Dickinson	Cat# 611481;
		RRID:AB_398941
Rabbit polyclonal anti-Nedd4-2	Cell Signaling Technologies	Cat#4013;
		RRID:AB_1904063
Mouse monoclonal anti-GFP	Roche	Cat #11814460001;
		RRID:AB_390913
Rabbit polyclonal anti-GFP	Synaptic Systems	Cat#132 003;
		RRID:AB_1834147
Mouse monoclonal anti-PSD-95	Becton Dickinson	Cat#610495;
		RRID:AB_397861
Mouse monoclonal anti-RabGDI	Synaptic Systems	Cat#130 011;
		RRID:AB_1966443
Rabbit polyclonal anti-Kir4.1	Alomone	Cat#APC-035;
		RRID:AB_2040120
Rabbit polyclonal anti-Connexin43	Majoul et al., 2009
Rabbit polyclonal anti-HA	Sigma-Aldrich	Cat#H6908;
		RRID:AB_260070
Mouse monoclonal anti-ubiquitin (P4D1)	Santa Cruz	Cat#sc-8017;
		RRID:AB_628423
Rabbit polyclonal anti-ubiquitin	Dako	Cat#Z0458;
		RRID:AB_2315524
Mouse anti-NeuN	Millipore	Cat#MAB377
Rabbit anti-Parvalbumin	Swant	Cat#PV27
Rabbit monoclonal anti-K63-linked polyubiquitin (Apu3)	Merck Millipore	Cat#05-1308;
		RRID:AB_1587580
Rabbit monoclonal anti-K48-linked polyubiquitin (Apu2)	Merck Millipore	Cat#05-1307;
		RRID:AB_1587578
Rabbit polyclonal anti-S100 antibody	Agilent Technologies	Cat#Z0311;
		RRID:AB_10013383
Rabbit monoclonal anti-S100β antibody	Abcam	Cat#ab52642
		RRID: AB_882426
Goat anti-Mouse IgG-HRP	Dianova	Cat#115-035-146;
		RRID:AB_2307392
Goat anti-Rabbit IgG-HRP	Dianova	Cat#111-035-144;
		RRID:AB_2307391
Goat anti-Mouse IgG-IRDye800	Rockland	Cat#610-132-121;
	Immunochemicals	RRID:AB_220125
Goat anti-Rabbit IgG-IRDye800	Rockland	Cat#611-132-122;
	Immunochemicals	RRID:AB_220152
Goat anti-Mouse IgG-IRDye700	Rockland	Cat#610-130-121;
	Immunochemicals	RRID:AB_220121
Goat anti-Rabbit IgG-IRDye700	Rockland	Cat#611-130-122;
	Immunochemicals	RRID:AB_220148
Goat anti-Guinea pig IgG-IRDye700	Rockland	Cat#606-130-129;
	Immunochemicals	RRID:AB_220105
Goat anti-Mouse IgG-Alexa555	Thermo Fisher	Cat#A-21424;
		RRID:AB_141780
Goat anti-Rabbit IgG-Alexa488	Thermo Fisher	Cat#A-11008;
		RRID:AB_143165
